# Supplementary material for: MicroRNA Dysregulation in the Spinal Cord following Traumatic Injury
Source: PLoS One. 2012 Apr 12;7(4):e34534. doi: 10.1371/journal.pone.0034534 (PMC3325277; doi:10.1371/journal.pone.0034534)
Supplement: File S1 — Excel workbook containing raw, vsn normalized and filtering microRNA expression data. The excel workbook contains 4 worksheets. First worksheet details the untreated hybridization raw data for all probes in the array. The first 4 columns detail the position information of the probes in the array (ID: identity number, Blk: array block, Col: vertical coordinate within block, Row: horizontal coordinate within block). Each individual is coded as its experimental group X individual number. The second worksheet details the VSN normalized values and the criteria used to filter undetected and invariant data. Array and individual codes are represented as in previous spreadsheet. Filter codes indicate D.F.: detection filter (yes = detected, no = non-detected); IQR>0.5: variability filter (yes = probes showing more than 0.5 interquartilic range across all individuals, no = probes with IQR below 0.5); Both: probes that pass both filters (yes) or not (no). The third worksheet shows the vsn normalized values for all probes passing both filters. The forth worksheet shows the vsn normalized data for all detected and variant microRNA after computing the median value of the repeated probes for each microRNA. (XLS) [file pone.0034534.s001.xls]

## Sheet: raw data
Probe data					Individuals (experimental groupXindividual code, CT=control, IN#=sampled # days post injury, SH#=sampled # days post sham surgery)
ID	Blk	Col	Row	miRNA ID	CTX381	CTX505	CTX209	CTX883	CTX378	IN1X389	IN1X390	IN1X380	IN1X884	IN1X367	SH1X885	SH1X882	SH1X369	SH1X370	SH1X374	IN3X385	IN3X886	IN3X210	IN3X213	IN3X376	SH3X212	SH3X584	SH3X679	SH3X368	SH3X372	IN7X382	IN7X379	IN7X887	IN7X504	IN7X208	SH7X391	SH7X384	SH7X211	SH7X371	SH7X373
1	8	8	11	5SrRNA-3	86	82	162	64	73	89	91	96	89	226	125	151	164	101	338	108	87	80	96	100	120	107	93	74	101	77	60	91	86	71	60	76	83	69	98
2	20	8	11	5SrRNA-3	82	83	213	67	74	89	93	96	86	219	121	151	155	105	353	76	75	73	92	101	100	107	100	66	102	85	61	91	82	68	63	80	83	66	88
3	32	8	11	5SrRNA-3	80	84	133	70	71	88	101	101	88	223	127	147	192	104	376	77	94	74	82	103	104	103	92	69	93	78	61	83	90	68	63	78	74	64	91
4	44	8	11	5SrRNA-3	81	82	120	71	75	80	95	109	79	202	109	134	179	96	359	77	96	77	94	109	105	104	86	63	95	77	59	95	82	69	61	101	117	66	89
5	12	15	12	5SrRNA-5	3364	2843	4522	2629	3654	3132	3042	2704	1125	13409	1326	1454	4477	4551	1344	2013	3043	2741	6185	7415	4587	7341	7864	2342	4188	7151	2417	5294	7931	4163	2865	4045	2545	3603	3555
6	24	15	12	5SrRNA-5	3641	2852	4844	2455	3505	3139	2952	2674	1079	13229	1345	1491	3858	4949	1328	1956	2984	2683	5801	7075	4548	7030	7390	3920	3653	7444	2381	5379	7522	4236	2876	4149	2466	3618	3689
7	36	15	12	5SrRNA-5	3716	3178	5743	2315	3249	2960	2664	2526	1014	12634	1319	1428	4073	4636	1296	1876	2810	2406	5685	6855	4458	6928	7712	3962	3526	7149	2229	5114	7307	4358	2861	3856	2349	3453	3604
8	48	15	12	5SrRNA-5	3361	3527	5784	1870	2940	2910	2490	2304	973	12441	1195	1284	3817	3883	1118	1641	2586	2145	5064	5694	3972	6287	6536	3423	3932	6885	2172	5149	7435	3998	2562	3799	2442	3391	3325
9	8	9	2	ebv-miR-BART10	100	88	147	78	98	88	102	120	108	196	91	113	198	104	335	71	74	84	82	81	85	90	78	78	93	82	62	87	81	72	72	79	88	77	103
10	20	9	2	ebv-miR-BART10	91	84	148	79	83	96	100	113	100	184	93	120	213	107	383	67	67	63	72	86	87	85	76	71	97	85	63	92	83	77	68	90	86	67	101
11	32	9	2	ebv-miR-BART10	91	84	118	84	79	95	101	114	99	172	89	106	252	118	350	69	73	60	76	86	82	91	73	69	82	80	62	87	89	73	66	89	83	72	102
12	44	9	2	ebv-miR-BART10	89	92	133	86	79	89	97	136	92	160	90	103	241	83	376	64	82	65	77	88	83	79	71	76	85	78	62	91	83	67	63	86	88	73	101
13	2	9	3	ebv-miR-BART10*	125	138	279	97	103	120	126	139	157	239	133	169	175	148	461	98	104	95	109	137	113	130	121	77	128	89	72	128	106	87	73	95	118	89	125
14	14	9	3	ebv-miR-BART10*	116	103	305	89	97	119	131	133	122	258	135	181	244	146	461	91	127	86	112	129	128	117	120	99	119	98	75	113	107	96	80	102	99	84	117
15	26	9	3	ebv-miR-BART10*	102	111	163	83	98	107	119	119	134	284	147	189	214	140	484	80	114	86	102	123	139	129	110	84	126	97	76	108	108	83	74	90	116	86	115
16	38	9	3	ebv-miR-BART10*	152	91	184	81	84	120	117	115	122	259	133	172	223	109	527	96	107	98	117	144	128	127	113	82	123	92	69	116	97	79	71	92	88	81	122
17	11	4	5	ebv-miR-BART11-3p	95	103	131	73	81	105	103	106	99	184	97	121	202	134	324	71	82	66	82	95	96	93	82	74	85	93	62	96	102	74	65	84	93	74	105
18	23	4	5	ebv-miR-BART11-3p	97	91	130	80	81	107	104	103	97	184	94	108	180	122	339	70	77	65	78	87	90	94	83	82	90	82	65	93	108	77	70	86	83	72	120
19	35	4	5	ebv-miR-BART11-3p	97	93	138	73	77	112	96	94	94	177	91	106	204	129	352	74	78	72	80	92	90	87	81	74	90	83	61	91	102	72	70	80	88	74	98
20	47	4	5	ebv-miR-BART11-3p	97	86	144	79	79	100	100	118	92	160	90	104	185	148	366	75	85	71	90	105	92	88	79	76	97	77	64	107	101	72	69	84	89	74	105
21	10	1	3	ebv-miR-BART11-5p	108	90	205	81	92	104	107	126	125	223	118	141	240	126	414	68	85	66	79	80	101	101	87	79	110	85	72	98	104	92	72	105	113	82	124
22	22	1	3	ebv-miR-BART11-5p	105	100	194	87	89	104	111	112	105	214	101	145	238	138	391	72	103	74	108	93	100	91	79	79	105	96	71	104	88	94	83	83	98	81	118
23	34	1	3	ebv-miR-BART11-5p	108	118	176	90	87	111	104	133	140	213	125	158	209	139	395	88	82	78	94	102	86	82	104	82	107	93	62	100	106	79	74	85	98	82	109
24	46	1	3	ebv-miR-BART11-5p	101	97	167	76	87	120	111	135	116	205	94	140	223	126	466	75	93	97	105	136	90	89	90	86	109	93	68	116	125	72	70	104	99	84	108
25	1	6	1	ebv-miR-BART12	158	193	289	106	138	158	148	184	163	181	128	162	234	153	414	108	99	89	120	188	127	105	123	156	131	120	99	144	234	128	101	137	112	120	153
26	13	6	1	ebv-miR-BART12	122	132	231	91	113	144	138	169	145	252	138	158	355	158	404	90	96	74	105	128	125	133	123	149	134	120	90	157	242	94	82	105	106	89	151
27	25	6	1	ebv-miR-BART12	138	131	211	92	98	140	120	153	132	251	133	152	345	175	392	74	108	72	117	108	117	126	131	154	131	117	84	156	244	92	90	98	122	85	134
28	37	6	1	ebv-miR-BART12	143	124	236	94	94	148	124	145	105	249	139	154	323	160	391	77	83	75	117	138	135	128	121	169	143	126	92	152	228	88	89	121	113	84	126
29	12	9	1	ebv-miR-BART13	254	298	275	161	171	429	233	208	128	629	137	151	281	240	510	216	174	178	243	268	237	200	189	294	145	197	171	188	458	175	138	212	174	136	202
30	24	9	1	ebv-miR-BART13	232	271	320	147	166	396	194	209	123	607	121	158	283	256	506	158	176	195	272	250	228	214	184	249	140	210	169	203	409	176	146	224	168	133	225
31	36	9	1	ebv-miR-BART13	259	285	287	152	174	381	207	184	114	554	123	151	351	238	463	155	187	163	232	264	234	191	180	281	143	201	152	209	441	157	139	204	187	132	243
32	48	9	1	ebv-miR-BART13	222	249	304	145	143	376	190	192	115	537	124	148	256	230	444	144	172	123	251	261	222	191	172	266	149	191	163	192	424	139	132	202	186	136	181
33	8	10	5	ebv-miR-BART13*	101	94	217	87	101	97	111	116	119	207	112	138	250	113	455	137	90	76	100	161	103	97	85	69	102	80	64	94	90	75	66	92	104	73	116
34	20	10	5	ebv-miR-BART13*	94	91	209	84	91	98	111	122	114	219	123	139	440	121	432	81	92	70	109	113	99	103	100	80	105	78	66	94	85	76	63	94	93	74	96
35	32	10	5	ebv-miR-BART13*	95	92	141	85	85	99	109	112	118	219	102	140	368	124	425	75	85	70	82	100	99	115	84	82	99	86	69	93	94	76	71	100	86	74	106
36	44	10	5	ebv-miR-BART13*	96	103	187	83	89	100	102	115	107	222	99	136	335	118	481	71	75	72	75	211	94	102	86	77	108	95	63	89	91	68	66	82	89	73	105
37	4	7	1	ebv-miR-BART1-3p	147	157	339	112	156	130	157	197	196	278	135	151	276	156	561	113	129	106	148	145	136	126	110	154	117	144	95	113	124	126	85	132	141	110	180
38	16	7	1	ebv-miR-BART1-3p	141	122	253	111	119	139	155	148	136	298	123	157	310	142	518	124	127	117	171	155	118	130	116	106	108	148	86	129	144	102	88	115	147	87	151
39	28	7	1	ebv-miR-BART1-3p	145	120	199	104	115	138	149	166	136	306	117	143	349	162	558	122	129	107	131	145	107	114	96	102	101	146	90	143	120	112	85	130	102	85	141
40	40	7	1	ebv-miR-BART1-3p	130	112	203	107	100	127	138	150	139	298	111	135	349	149	564	93	126	100	163	152	112	104	107	81	99	132	83	114	138	98	89	97	126	91	157
41	12	1	2	ebv-miR-BART14	108	101	225	99	114	120	130	150	131	217	106	140	208	124	371	94	104	81	108	132	112	111	97	103	114	108	72	131	121	101	83	110	112	80	138
42	24	1	2	ebv-miR-BART14	118	98	178	99	108	117	130	137	115	216	108	140	267	118	404	90	94	94	106	116	99	106	109	89	109	109	78	119	105	98	86	107	112	85	138
43	36	1	2	ebv-miR-BART14	116	82	176	90	100	119	142	138	153	209	114	133	300	123	435	77	88	87	105	115	102	114	87	88	107	98	70	113	116	98	75	106	108	86	116
44	48	1	2	ebv-miR-BART14	111	96	222	89	89	123	116	137	132	199	115	135	274	119	432	83	107	81	110	131	102	98	90	93	112	102	75	111	124	86	84	89	117	86	139
45	3	8	1	ebv-miR-BART14*	144	170	310	112	120	138	150	154	137	243	128	153	249	160	425	114	113	116	139	154	105	131	103	93	110	111	87	145	138	101	89	117	128	96	161
46	15	8	1	ebv-miR-BART14*	131	109	170	95	100	137	148	139	120	283	116	146	227	175	425	120	122	107	172	123	117	125	120	98	119	117	88	115	142	103	87	124	112	90	132
47	27	8	1	ebv-miR-BART14*	123	106	158	99	99	123	152	131	114	277	121	150	233	153	457	107	120	109	149	108	120	120	101	95	104	96	95	150	137	110	90	117	107	87	127
48	39	8	1	ebv-miR-BART14*	119	99	219	89	95	123	134	129	110	254	116	152	283	150	458	100	113	100	152	141	114	115	103	96	110	110	89	131	137	93	86	121	110	86	129
49	10	14	3	ebv-miR-BART15	107	112	169	88	94	112	122	132	115	262	148	181	255	132	321	80	91	84	101	105	130	147	116	83	143	91	72	114	100	86	75	92	92	88	120
50	22	14	3	ebv-miR-BART15	129	110	194	91	94	113	112	135	123	265	143	179	212	138	415	79	81	74	85	96	131	137	125	84	138	103	73	104	93	91	76	100	101	85	133
51	34	14	3	ebv-miR-BART15	104	109	212	103	94	119	123	120	123	261	137	178	225	150	398	85	99	75	83	108	127	131	121	78	142	98	72	125	125	83	77	99	93	81	134
52	46	14	3	ebv-miR-BART15	97	107	191	79	93	117	121	131	133	246	140	163	201	138	449	78	103	96	108	136	137	128	110	81	154	90	73	138	114	80	78	93	98	86	118
53	3	10	2	ebv-miR-BART1-5p	114	133	204	91	102	139	103	126	114	178	107	130	191	110	421	81	92	80	100	113	97	102	87	99	107	85	64	97	134	83	72	101	110	81	129
54	15	10	2	ebv-miR-BART1-5p	106	93	234	83	84	134	108	117	103	202	105	130	202	159	378	81	91	80	99	115	98	107	82	93	99	82	65	102	138	89	69	86	95	81	107
55	27	10	2	ebv-miR-BART1-5p	100	97	130	87	83	117	100	117	101	216	117	130	203	134	384	84	92	83	93	102	104	105	86	95	100	83	68	105	139	79	68	94	97	78	102
56	39	10	2	ebv-miR-BART1-5p	97	90	181	73	82	116	103	106	100	187	102	135	281	114	441	80	104	83	93	103	98	102	89	92	102	83	64	100	128	79	70	89	90	75	114
57	8	6	1	ebv-miR-BART16	247	303	270	144	191	603	176	199	131	373	130	187	266	274	529	125	128	144	170	273	226	207	225	460	128	240	130	203	895	189	165	197	181	130	320
58	20	6	1	ebv-miR-BART16	244	317	268	132	148	595	136	197	132	421	138	174	319	274	531	112	161	128	183	277	177	218	230	499	155	231	133	199	856	192	177	197	200	158	322
59	32	6	1	ebv-miR-BART16	283	289	302	136	181	568	164	193	140	397	133	174	310	286	456	129	140	129	166	260	220	197	223	520	150	225	131	221	827	180	175	170	191	113	323
60	44	6	1	ebv-miR-BART16	274	240	273	118	140	612	141	199	125	376	131	175	313	252	506	131	146	125	170	268	200	185	208	521	154	236	135	230	725	179	164	182	187	118	276
61	1	15	4	ebv-miR-BART17-3p	117	131	206	95	110	124	124	134	137	230	141	158	206	156	339	82	97	85	103	129	122	138	117	91	124	94	73	124	118	94	88	108	108	94	133
62	13	15	4	ebv-miR-BART17-3p	113	106	161	91	99	109	123	133	141	258	134	156	230	139	370	87	94	84	90	110	140	137	118	92	118	105	73	133	118	94	81	103	111	91	128
63	25	15	4	ebv-miR-BART17-3p	110	115	161	91	91	113	125	127	127	249	134	149	237	130	368	83	88	81	98	119	140	148	123	94	112	103	75	126	115	91	78	102	108	87	132
64	37	15	4	ebv-miR-BART17-3p	107	110	156	86	86	113	124	128	128	245	127	158	254	138	388	82	93	85	106	113	128	130	123	91	111	99	68	120	117	91	71	93	99	89	133
65	3	6	11	ebv-miR-BART17-5p	72	74	177	66	68	80	78	84	77	161	93	113	148	89	251	61	64	59	66	80	84	84	85	59	79	69	54	75	75	64	57	72	72	65	92
66	15	6	11	ebv-miR-BART17-5p	76	66	156	64	64	74	86	82	93	188	89	97	178	98	246	59	65	63	64	73	84	89	76	62	86	66	53	77	70	63	58	71	70	63	85
67	27	6	11	ebv-miR-BART17-5p	69	70	108	61	64	76	80	84	72	165	83	119	154	95	244	61	63	59	67	74	81	84	70	65	81	62	52	77	79	60	59	68	70	59	85
68	39	6	11	ebv-miR-BART17-5p	76	70	107	66	65	74	74	79	72	195	85	102	157	91	236	63	66	64	72	99	86	84	72	62	78	65	53	78	76	59	56	68	69	61	86
69	11	1	4	ebv-miR-BART18-3p	132	131	171	89	110	162	123	132	110	258	122	156	230	182	367	78	124	97	120	166	196	149	160	159	132	109	83	113	255	108	80	108	117	96	194
70	23	1	4	ebv-miR-BART18-3p	161	137	169	98	105	148	118	119	104	258	127	153	241	184	336	73	85	107	113	145	190	144	162	143	128	103	78	107	238	99	86	116	109	92	188
71	35	1	4	ebv-miR-BART18-3p	145	142	198	95	94	158	109	130	110	251	107	160	222	177	392	92	108	94	96	162	168	139	143	159	125	104	74	134	213	99	93	100	110	85	158
72	47	1	4	ebv-miR-BART18-3p	145	129	168	84	91	122	113	134	105	223	112	141	250	165	418	80	93	94	127	182	179	137	130	168	117	108	92	133	199	91	91	99	102	84	140
73	2	8	1	ebv-miR-BART18-5p	123	133	190	89	91	104	112	122	135	159	84	114	156	128	351	84	84	81	87	120	83	85	77	81	84	95	74	101	89	93	73	97	103	82	124
74	14	8	1	ebv-miR-BART18-5p	103	101	247	83	87	104	121	118	108	173	85	98	239	126	368	89	99	74	88	111	89	85	82	77	101	84	66	109	92	85	68	92	98	81	118
75	26	8	1	ebv-miR-BART18-5p	96	93	154	75	84	101	106	126	109	163	96	105	199	111	396	72	88	70	85	105	87	84	78	79	97	97	71	129	97	80	68	97	93	75	105
76	38	8	1	ebv-miR-BART18-5p	110	90	204	84	81	109	102	118	106	160	84	108	194	114	410	89	101	78	94	106	87	83	74	77	98	90	67	110	92	75	68	92	87	80	107
77	7	11	4	ebv-miR-BART19-3p	203	219	267	126	151	302	161	156	136	355	140	191	236	205	577	117	135	113	162	205	201	204	149	221	139	152	141	172	368	127	111	166	126	118	177
78	19	11	4	ebv-miR-BART19-3p	184	223	244	125	128	295	162	170	144	345	154	195	277	225	545	107	114	103	156	188	183	199	137	221	135	150	132	161	333	128	100	169	147	119	169
79	31	11	4	ebv-miR-BART19-3p	185	185	211	113	120	247	154	162	146	319	146	178	257	200	558	99	134	101	163	189	169	196	136	215	143	147	132	162	354	128	99	162	133	114	185
80	43	11	4	ebv-miR-BART19-3p	183	192	252	105	123	266	157	161	128	318	145	169	204	187	575	116	111	119	168	187	183	179	124	179	133	144	126	163	348	109	94	160	117	117	157
81	4	11	3	ebv-miR-BART19-5p	100	110	223	81	85	87	99	115	97	269	143	179	213	106	345	75	80	81	87	121	149	146	122	104	117	80	62	97	84	71	73	85	104	83	122
82	16	11	3	ebv-miR-BART19-5p	95	81	162	79	82	88	95	111	108	265	146	179	242	96	352	122	84	61	86	105	147	148	114	78	137	77	62	86	94	71	64	88	91	72	107
83	28	11	3	ebv-miR-BART19-5p	96	86	112	82	82	92	99	108	104	286	156	178	283	100	365	70	72	68	80	120	134	136	106	68	122	86	66	92	82	72	63	90	77	73	101
84	40	11	3	ebv-miR-BART19-5p	89	87	169	80	75	88	96	109	89	292	149	174	247	105	334	62	72	63	83	107	141	129	109	64	124	83	62	100	88	68	63	74	85	68	101
85	8	10	2	ebv-miR-BART20-3p	100	90	169	79	87	92	102	100	107	131	76	84	189	106	303	127	74	66	81	98	74	73	69	92	79	76	62	84	89	68	72	85	93	76	105
86	20	10	2	ebv-miR-BART20-3p	90	88	157	73	83	96	97	111	96	131	71	83	192	87	347	72	74	64	79	96	70	77	67	71	68	79	60	96	94	76	65	89	93	72	100
87	32	10	2	ebv-miR-BART20-3p	93	86	157	85	80	97	95	103	89	118	72	89	219	105	388	67	72	65	75	96	70	74	68	77	70	83	63	86	100	73	62	105	86	74	98
88	44	10	2	ebv-miR-BART20-3p	94	85	141	74	76	98	99	136	97	135	77	86	190	94	318	64	85	67	87	92	68	71	61	80	69	77	66	89	86	67	62	82	90	69	111
89	9	10	2	ebv-miR-BART20-5p	87	94	142	75	79	110	110	111	112	166	88	110	201	117	284	70	77	68	75	88	91	88	80	84	98	74	61	91	113	73	66	82	87	73	109
90	21	10	2	ebv-miR-BART20-5p	87	91	140	70	72	91	91	99	90	175	85	95	177	128	298	70	74	65	72	96	88	89	87	87	87	83	62	90	101	68	63	78	89	73	107
91	33	10	2	ebv-miR-BART20-5p	86	95	191	74	74	108	83	94	84	145	91	104	175	115	309	67	73	66	75	94	93	88	84	87	90	76	62	82	112	66	62	80	78	66	100
92	45	10	2	ebv-miR-BART20-5p	90	94	145	65	74	101	89	88	87	153	78	96	226	118	347	69	82	77	82	195	89	85	74	92	96	87	61	86	125	67	62	81	83	72	100
93	12	2	10	ebv-miR-BART2-3p	1518	1434	1217	753	726	2812	772	750	292	2237	328	548	949	1527	882	512	632	759	877	1259	1257	1011	1227	3361	811	864	506	940	5572	1054	674	989	671	588	1296
94	24	2	10	ebv-miR-BART2-3p	1417	1367	1263	743	640	2429	848	645	279	2349	347	535	933	1506	814	506	584	751	829	1167	1192	1003	1243	2703	780	876	493	928	4697	989	680	963	651	580	1301
95	36	2	10	ebv-miR-BART2-3p	1696	1412	1245	709	704	2978	615	654	288	2172	333	545	929	1511	817	491	589	730	805	1271	1188	998	1291	3377	817	830	475	987	4519	1024	512	930	642	571	1267
96	48	2	10	ebv-miR-BART2-3p	1564	1819	1387	596	647	2233	645	665	293	2025	308	507	843	1331	789	438	514	648	807	1180	1088	888	1083	3184	848	770	451	922	4420	873	544	911	629	578	1178
97	6	14	1	ebv-miR-BART2-5p	122	126	204	97	92	113	137	133	161	214	123	161	214	140	440	87	98	90	95	134	111	110	106	95	101	93	73	116	106	96	84	107	116	108	122
98	18	14	1	ebv-miR-BART2-5p	149	99	157	90	90	111	111	131	112	249	128	164	308	99	420	77	110	92	105	117	124	129	95	87	111	93	71	116	93	100	75	100	108	78	109
99	30	14	1	ebv-miR-BART2-5p	119	98	164	83	91	114	109	126	118	227	131	152	250	132	420	93	116	79	99	109	129	114	111	80	126	96	71	131	110	94	74	96	99	77	131
100	42	14	1	ebv-miR-BART2-5p	103	99	170	103	81	112	115	129	121	230	130	153	287	160	459	98	110	95	127	176	127	108	102	71	138	84	80	152	111	91	77	100	99	76	108
101	7	10	2	ebv-miR-BART3	105	90	157	89	103	155	125	119	106	229	72	93	165	117	305	100	90	94	136	105	93	84	88	89	90	122	87	123	123	89	75	109	94	94	115
102	19	10	2	ebv-miR-BART3	112	91	148	89	92	127	123	116	97	224	84	95	226	134	321	94	105	97	158	92	86	81	74	91	87	99	91	119	116	96	78	101	99	78	109
103	31	10	2	ebv-miR-BART3	101	94	127	83	80	123	122	123	94	231	79	94	196	127	338	82	98	80	114	94	73	85	77	84	84	109	81	108	133	93	74	96	93	78	109
104	43	10	2	ebv-miR-BART3	99	104	168	92	83	108	110	108	90	201	70	86	168	93	345	74	84	76	131	87	82	78	74	77	84	122	72	105	124	79	69	101	84	74	101
105	4	10	2	ebv-miR-BART3*	115	128	363	91	120	106	130	144	134	219	125	152	301	124	480	87	100	128	103	160	117	112	96	118	105	101	72	122	96	85	86	101	120	101	167
106	16	10	2	ebv-miR-BART3*	112	109	188	99	93	103	115	130	142	211	117	145	347	126	490	96	98	93	106	136	112	109	96	80	105	100	69	109	97	87	76	103	110	84	115
107	28	10	2	ebv-miR-BART3*	108	111	155	96	95	118	121	127	118	205	121	140	453	142	475	85	90	80	98	134	103	112	98	79	117	104	74	96	97	85	78	102	99	84	123
108	40	10	2	ebv-miR-BART3*	105	103	1348	90	89	98	116	129	122	211	118	141	354	142	479	80	99	82	107	129	107	104	90	82	106	97	71	118	96	84	75	133	99	86	113
109	7	6	1	ebv-miR-BART4	119	102	232	90	110	123	112	132	139	218	119	160	181	153	445	91	94	88	95	127	102	99	96	91	118	90	72	111	114	86	81	96	101	90	127
110	19	6	1	ebv-miR-BART4	95	105	167	91	85	109	109	127	124	210	121	141	266	135	437	89	95	84	101	126	109	110	87	87	113	105	78	95	101	85	73	98	101	82	125
111	31	6	1	ebv-miR-BART4	106	104	172	88	89	116	112	112	122	231	125	155	234	136	466	86	97	80	103	114	106	111	89	84	115	95	67	105	120	79	76	100	90	77	121
112	43	6	1	ebv-miR-BART4	104	110	186	87	86	120	106	147	104	232	102	141	255	125	530	92	103	87	119	137	121	95	91	85	100	89	71	115	102	73	77	90	91	82	115
113	3	1	2	ebv-miR-BART5	188	149	346	99	101	138	120	135	145	222	101	129	209	141	322	83	96	97	103	112	97	111	108	105	103	107	90	111	148	107	84	102	119	88	156
114	15	1	2	ebv-miR-BART5	120	99	185	93	90	132	127	129	122	228	109	138	233	143	345	75	109	85	108	127	117	108	125	102	104	104	82	106	126	103	73	99	105	94	125
115	27	1	2	ebv-miR-BART5	123	106	227	98	88	127	126	123	112	257	115	121	210	137	319	82	107	83	104	110	118	112	112	99	106	100	86	118	145	91	86	114	97	86	119
116	39	1	2	ebv-miR-BART5	117	100	157	95	94	137	105	115	110	234	102	138	238	133	395	80	105	86	104	125	114	112	103	91	114	106	110	105	147	83	78	112	104	80	131
117	4	4	3	ebv-miR-BART6-3p	237	234	175	78	114	883	117	119	103	197	101	118	212	165	344	70	107	75	91	222	192	117	90	549	88	87	79	92	1534	86	73	93	148	102	174
118	16	4	3	ebv-miR-BART6-3p	264	218	192	82	117	963	106	129	104	199	101	120	260	148	319	81	99	75	94	205	211	119	86	569	95	94	79	100	1563	80	73	93	97	77	137
119	28	4	3	ebv-miR-BART6-3p	253	185	189	76	113	1048	110	124	98	190	104	114	196	174	325	75	95	87	102	197	207	123	84	449	91	93	78	107	1560	76	74	93	95	83	123
120	40	4	3	ebv-miR-BART6-3p	230	279	165	76	93	993	114	124	131	183	90	102	209	155	330	64	88	68	106	197	193	120	92	588	88	96	79	102	1397	80	62	91	94	84	134
121	8	14	3	ebv-miR-BART6-5p	100	94	214	90	94	92	107	121	136	200	95	138	236	112	491	142	88	77	113	125	96	88	79	106	111	98	65	101	95	72	69	88	101	78	110
122	20	14	3	ebv-miR-BART6-5p	105	96	230	83	101	94	99	126	112	192	106	150	276	105	460	101	87	76	71	130	93	93	81	75	101	96	66	91	93	83	67	100	88	76	114
123	32	14	3	ebv-miR-BART6-5p	98	96	176	92	83	105	108	123	122	182	97	119	360	123	377	83	92	77	92	99	94	90	88	78	106	100	65	97	88	78	69	99	89	78	109
124	44	14	3	ebv-miR-BART6-5p	95	96	176	75	86	102	108	118	115	184	96	117	246	126	468	67	96	79	97	121	86	91	73	73	99	98	66	96	100	73	69	82	95	80	110
125	1	11	3	ebv-miR-BART7	85	83	174	82	89	99	98	116	121	138	93	111	180	105	308	75	83	72	82	101	86	86	82	71	96	68	65	91	88	79	68	79	97	76	99
126	13	11	3	ebv-miR-BART7	84	78	149	80	88	93	91	116	118	196	103	125	166	103	362	74	79	67	74	92	94	91	82	72	88	80	61	94	82	68	66	83	80	73	98
127	25	11	3	ebv-miR-BART7	88	80	123	65	77	84	92	94	100	195	111	112	168	105	338	69	75	68	75	86	103	89	94	66	85	72	64	91	79	71	62	77	75	75	91
128	37	11	3	ebv-miR-BART7	90	82	152	72	76	86	94	95	95	182	89	110	208	97	356	66	83	66	81	103	91	95	78	66	91	73	61	89	81	67	65	77	79	69	95
129	6	4	6	ebv-miR-BART7*	126	116	192	91	104	227	152	123	113	207	96	129	197	131	338	84	92	90	128	113	107	106	115	107	102	99	80	116	229	94	79	108	101	106	133
130	18	4	6	ebv-miR-BART7*	124	109	149	84	93	182	121	124	103	224	109	129	209	134	326	91	97	85	116	107	105	124	106	125	97	86	74	131	205	91	81	95	96	80	123
131	30	4	6	ebv-miR-BART7*	129	109	168	85	89	184	104	126	89	209	100	130	226	136	362	82	88	88	112	115	116	113	104	120	89	98	78	124	232	104	76	110	95	77	111
132	42	4	6	ebv-miR-BART7*	129	113	185	77	79	160	104	118	95	208	98	132	201	150	361	78	97	75	116	112	116	107	93	100	100	91	66	113	232	86	76	96	93	78	114
133	9	2	3	ebv-miR-BART8	80	79	150	73	80	93	102	112	105	154	98	93	199	109	285	71	69	65	74	82	83	84	82	65	82	76	58	94	97	68	66	100	88	72	98
134	21	2	3	ebv-miR-BART8	87	86	172	64	73	84	91	104	101	165	79	92	184	99	320	66	71	58	71	88	76	83	71	67	87	74	59	91	79	71	63	74	97	65	99
135	33	2	3	ebv-miR-BART8	82	80	128	68	76	85	93	92	94	128	83	84	303	99	298	68	77	62	72	96	80	78	75	67	84	73	63	86	72	69	61	75	78	64	92
136	45	2	3	ebv-miR-BART8	95	81	143	68	76	98	98	108	139	130	85	95	268	107	374	70	78	74	129	155	73	78	67	72	95	82	64	108	90	68	64	81	78	83	94
137	4	9	2	ebv-miR-BART8*	597	533	703	191	332	681	182	266	148	890	231	219	266	302	505	125	230	208	176	793	1171	516	269	467	153	221	211	200	1046	147	134	176	188	256	315
138	16	9	2	ebv-miR-BART8*	577	599	674	197	334	758	187	227	168	933	243	235	309	314	478	180	227	245	171	769	1238	548	277	801	180	223	206	195	1075	150	136	178	179	211	300
139	28	9	2	ebv-miR-BART8*	602	633	739	164	304	588	207	245	150	969	246	229	335	335	428	126	216	193	169	769	1256	555	279	780	166	199	211	195	1068	151	142	177	170	197	302
140	40	9	2	ebv-miR-BART8*	604	675	879	163	305	729	188	228	152	950	261	221	346	311	427	110	230	213	171	722	1180	509	270	800	170	196	201	207	1063	150	135	167	160	189	285
141	3	9	2	ebv-miR-BART9	126	126	265	94	100	115	108	132	128	199	127	133	228	133	431	94	95	91	98	126	91	101	89	90	97	97	68	109	105	84	79	104	107	96	129
142	15	9	2	ebv-miR-BART9	103	91	188	84	93	120	106	126	127	213	113	127	256	157	444	85	91	84	99	113	98	96	95	79	96	90	70	104	100	86	71	95	103	87	114
143	27	9	2	ebv-miR-BART9	101	100	163	85	82	99	105	143	112	203	126	136	213	142	464	91	94	89	107	108	103	94	84	82	96	84	75	112	102	83	70	89	103	71	123
144	39	9	2	ebv-miR-BART9	103	89	226	74	82	97	105	110	115	190	107	143	270	129	494	85	97	104	126	116	99	98	81	79	110	85	70	98	101	80	75	96	94	82	133
145	11	9	5	ebv-miR-BART9*	112	110	146	75	91	150	107	122	110	217	104	122	221	170	382	79	82	75	107	100	101	100	104	110	99	90	75	103	195	82	69	95	97	80	109
146	23	9	5	ebv-miR-BART9*	112	94	137	89	86	152	112	116	100	190	97	136	195	126	370	73	85	73	89	96	96	104	96	103	86	81	77	104	189	80	69	96	92	78	120
147	35	9	5	ebv-miR-BART9*	109	107	145	78	86	169	113	102	96	199	92	130	249	136	386	81	83	74	104	98	107	97	89	115	91	92	68	99	183	81	70	98	88	74	120
148	47	9	5	ebv-miR-BART9*	113	93	138	74	84	152	113	118	98	170	97	119	176	156	408	78	100	76	98	114	98	96	88	107	88	85	64	131	138	78	70	97	90	78	114
149	11	1	5	ebv-miR-BHRF1-1	197	218	226	111	144	800	160	160	131	347	114	130	242	180	398	111	129	124	168	206	209	157	156	788	127	168	164	195	913	162	131	183	135	131	164
150	23	1	5	ebv-miR-BHRF1-1	203	197	207	117	133	867	186	159	121	328	113	132	234	178	359	92	130	119	152	196	203	155	154	650	128	169	148	208	1191	178	111	193	131	118	187
151	35	1	5	ebv-miR-BHRF1-1	218	191	247	175	124	669	142	140	121	343	109	130	249	197	365	102	127	121	142	173	204	141	147	579	125	179	135	189	718	178	126	159	111	114	173
152	47	1	5	ebv-miR-BHRF1-1	204	202	204	121	116	693	141	177	117	310	99	123	246	251	401	89	122	96	142	183	195	139	140	432	133	167	129	214	1208	139	113	144	130	114	163
153	8	4	6	ebv-miR-BHRF1-2	108	101	207	89	90	104	110	124	116	195	107	129	196	120	412	86	83	83	101	101	102	95	86	84	95	84	69	92	100	74	75	86	96	83	108
154	20	4	6	ebv-miR-BHRF1-2	108	106	182	81	95	86	107	114	115	209	102	121	237	124	400	83	88	77	91	111	106	104	86	80	89	94	68	105	98	74	70	98	88	75	122
155	32	4	6	ebv-miR-BHRF1-2	98	102	192	76	93	104	114	113	113	187	116	134	233	123	426	80	86	78	92	98	98	98	74	75	98	95	64	104	93	72	66	91	89	79	122
156	44	4	6	ebv-miR-BHRF1-2	99	97	176	87	87	99	97	112	106	193	94	119	239	121	387	80	87	80	94	116	97	93	80	89	93	86	65	99	99	74	75	80	86	74	124
157	3	4	3	ebv-miR-BHRF1-2*	103	96	325	74	86	84	91	103	109	161	83	103	179	119	301	73	73	66	76	102	84	81	76	69	81	74	58	89	86	77	65	79	90	72	104
158	15	4	3	ebv-miR-BHRF1-2*	84	77	202	67	74	85	102	102	93	139	89	95	222	110	339	65	76	66	71	92	84	83	78	70	83	71	57	91	82	82	62	78	80	70	97
159	27	4	3	ebv-miR-BHRF1-2*	84	83	141	69	67	90	89	101	96	174	116	102	176	112	344	67	71	62	75	79	86	83	71	67	82	74	63	83	79	70	63	78	77	65	87
160	39	4	3	ebv-miR-BHRF1-2*	86	78	129	67	71	80	85	97	93	158	83	100	208	98	325	66	74	72	85	90	84	80	71	67	84	73	58	81	81	65	64	79	76	64	95
161	10	4	3	ebv-miR-BHRF1-3	119	113	150	83	94	213	117	126	108	242	86	133	175	132	306	72	91	93	89	99	141	111	112	174	122	114	76	110	231	86	85	104	118	97	147
162	22	4	3	ebv-miR-BHRF1-3	126	122	168	87	89	172	110	110	98	234	90	147	188	142	286	70	82	77	74	104	99	94	110	161	111	88	73	131	260	82	73	97	103	85	113
163	34	4	3	ebv-miR-BHRF1-3	143	122	163	95	83	151	101	103	100	239	100	130	171	135	373	91	91	75	112	102	98	95	108	150	108	113	77	133	244	89	76	112	87	81	105
164	46	4	3	ebv-miR-BHRF1-3	138	108	173	79	84	182	112	110	99	202	87	125	207	129	410	71	112	72	97	126	121	87	97	150	103	129	72	124	241	76	75	87	90	80	118
165	10	2	3	hcmv-miR-UL112	97	91	119	77	80	108	91	103	105	207	88	99	192	108	269	59	71	57	63	74	89	87	81	92	99	85	66	93	122	83	65	94	108	75	101
166	22	2	3	hcmv-miR-UL112	96	90	141	74	73	105	92	83	89	206	80	89	196	122	245	64	65	58	62	71	82	86	71	78	91	75	67	118	148	71	65	79	88	75	95
167	34	2	3	hcmv-miR-UL112	99	90	173	83	74	133	88	99	101	149	86	91	202	125	331	58	65	59	69	70	84	78	79	78	84	77	66	90	136	69	67	84	75	71	88
168	46	2	3	hcmv-miR-UL112	101	89	142	66	79	120	95	110	96	159	76	97	211	117	367	59	64	63	89	137	82	76	71	89	95	90	65	103	134	61	62	85	81	72	93
169	6	13	3	hcmv-miR-UL148D	157	164	300	110	133	168	158	156	175	454	210	288	243	177	597	120	135	124	146	172	202	207	177	178	215	174	96	144	176	107	102	126	127	116	162
170	18	13	3	hcmv-miR-UL148D	173	170	246	118	126	173	129	163	139	476	232	300	259	185	615	123	134	129	137	163	206	216	191	162	198	174	93	157	194	132	104	127	132	107	177
171	30	13	3	hcmv-miR-UL148D	158	155	265	109	119	178	129	170	139	521	229	322	315	187	632	133	142	125	138	180	213	214	192	166	188	164	84	138	196	117	98	133	117	102	165
172	42	13	3	hcmv-miR-UL148D	159	156	228	109	105	175	124	183	155	468	217	301	257	170	629	133	144	123	151	196	197	192	173	174	220	164	102	144	189	112	101	121	117	102	136
173	11	10	2	hcmv-miR-UL22A	101	108	147	80	83	101	99	106	107	191	94	124	211	143	316	66	77	72	74	95	102	95	117	75	97	93	66	96	167	90	74	89	94	76	117
174	23	10	2	hcmv-miR-UL22A	100	93	130	83	78	100	102	107	90	187	91	115	193	110	318	65	75	64	76	85	94	94	99	81	90	82	64	101	164	85	72	92	92	75	106
175	35	10	2	hcmv-miR-UL22A	93	90	146	69	78	106	97	100	84	185	89	101	177	114	351	67	74	68	78	81	96	94	104	75	95	85	62	96	162	81	73	93	88	73	99
176	47	10	2	hcmv-miR-UL22A	101	93	159	66	74	103	104	103	107	220	84	98	216	102	326	70	77	73	81	102	88	88	102	76	105	84	63	108	149	84	75	116	92	71	110
177	3	6	1	hcmv-miR-UL22A*	109	134	320	91	96	100	94	119	128	180	110	126	242	125	392	84	92	84	97	125	100	100	82	88	97	96	70	108	104	87	79	99	108	86	137
178	15	6	1	hcmv-miR-UL22A*	110	94	162	84	92	116	116	128	116	185	106	136	241	138	403	80	90	84	96	107	106	99	91	79	109	88	69	106	96	87	79	96	98	83	119
179	27	6	1	hcmv-miR-UL22A*	101	100	184	81	86	106	117	113	115	207	104	140	203	120	421	84	93	84	99	102	103	96	84	83	103	89	68	101	105	85	80	88	100	79	116
180	39	6	1	hcmv-miR-UL22A*	104	95	181	76	85	102	105	115	117	177	101	134	250	127	427	84	104	86	108	119	104	98	82	85	104	92	69	152	98	82	77	92	94	81	119
181	7	2	3	hcmv-miR-UL36	109	94	179	77	99	118	126	122	104	190	90	117	175	131	366	83	92	89	108	148	109	92	95	88	100	82	74	112	153	92	73	96	102	77	132
182	19	2	3	hcmv-miR-UL36	96	89	162	86	82	133	108	116	113	182	89	110	216	141	389	92	89	87	104	126	91	95	99	90	90	109	72	105	157	87	75	97	93	75	122
183	31	2	3	hcmv-miR-UL36	100	86	178	81	82	108	96	111	110	193	92	127	246	118	354	87	93	80	96	111	88	89	96	88	91	97	72	103	160	85	82	100	93	76	126
184	43	2	3	hcmv-miR-UL36	98	110	163	82	83	153	103	119	89	185	95	99	212	122	379	87	95	82	101	114	94	81	97	84	92	84	94	114	152	84	76	85	90	75	119
185	10	6	5	hcmv-miR-UL36*	93	91	182	73	82	91	100	114	115	240	126	157	243	98	361	87	86	67	75	98	113	112	97	68	106	81	64	98	87	75	66	98	89	75	97
186	22	6	5	hcmv-miR-UL36*	100	94	161	76	88	95	102	98	103	239	102	155	192	124	347	67	77	62	74	96	109	115	95	70	105	77	69	90	89	79	68	85	84	74	98
187	34	6	5	hcmv-miR-UL36*	95	117	171	74	78	100	91	101	104	217	110	130	220	121	348	71	74	71	67	88	104	105	96	69	102	81	66	119	91	73	66	79	89	74	115
188	46	6	5	hcmv-miR-UL36*	92	80	182	71	78	102	101	136	121	197	110	139	225	118	408	67	84	59	75	256	105	97	86	65	111	90	63	100	96	68	66	80	85	76	107
189	9	9	1	hcmv-miR-UL70-3p	86	85	200	74	80	98	95	112	120	219	105	117	274	117	329	80	75	62	74	94	98	90	98	65	104	77	58	83	80	66	58	72	92	76	106
190	21	9	1	hcmv-miR-UL70-3p	88	83	135	75	79	88	88	111	94	214	112	115	235	131	324	68	73	68	74	96	91	89	81	75	86	76	64	95	81	68	61	74	88	72	89
191	33	9	1	hcmv-miR-UL70-3p	87	85	175	68	72	93	88	99	87	190	117	120	229	130	316	74	72	70	80	92	96	92	80	64	107	70	64	82	74	67	65	73	72	66	93
192	45	9	1	hcmv-miR-UL70-3p	93	88	152	66	74	90	83	88	87	191	105	117	242	113	367	71	89	76	90	239	99	86	77	63	107	87	66	97	98	64	62	122	76	69	93
193	3	11	4	hcmv-miR-UL70-5p	119	108	401	86	95	103	104	128	124	207	111	152	203	132	448	77	86	71	84	115	100	103	98	83	101	79	66	96	89	80	70	94	109	78	127
194	15	11	4	hcmv-miR-UL70-5p	102	83	167	78	81	92	105	116	113	222	112	148	221	137	460	78	81	70	94	109	108	98	93	75	94	80	66	101	87	83	68	88	97	77	104
195	27	11	4	hcmv-miR-UL70-5p	86	89	163	77	81	97	109	111	112	214	114	150	215	118	430	73	79	73	86	94	100	101	87	76	92	82	65	97	95	76	66	90	88	78	119
196	39	11	4	hcmv-miR-UL70-5p	91	84	204	69	79	100	105	112	108	215	112	137	337	119	421	71	87	81	88	101	101	101	83	74	101	78	66	99	85	73	68	90	81	73	108
197	12	1	5	hcmv-miR-US25-1	105	93	154	85	102	104	137	170	122	222	120	152	217	121	426	85	97	80	93	112	107	98	98	81	108	92	70	111	86	90	72	103	99	82	120
198	24	1	5	hcmv-miR-US25-1	111	89	273	85	106	110	124	114	130	209	112	118	292	132	420	79	100	75	92	113	98	98	82	90	92	98	72	111	98	87	74	97	105	80	131
199	36	1	5	hcmv-miR-US25-1	110	80	205	83	91	115	130	130	150	214	119	128	335	120	433	76	87	76	95	117	94	101	75	85	106	92	66	109	94	84	71	97	94	78	122
200	48	1	5	hcmv-miR-US25-1	97	93	202	80	84	118	111	137	117	191	95	127	288	111	468	80	111	79	105	220	97	95	78	70	104	84	72	91	90	79	78	91	95	81	113
201	5	3	5	hcmv-miR-US25-1*	87	77	162	68	80	99	122	107	101	141	94	99	153	94	292	65	71	67	67	80	88	80	74	65	88	61	56	89	101	64	61	73	69	71	84
202	17	3	5	hcmv-miR-US25-1*	82	83	130	62	74	90	78	98	94	150	84	104	183	88	241	66	69	60	71	86	84	84	73	70	83	67	56	92	115	63	60	67	77	66	90
203	29	3	5	hcmv-miR-US25-1*	88	84	137	63	70	92	84	89	89	145	85	84	253	88	322	71	63	58	67	91	85	85	68	78	84	70	57	75	102	61	58	71	72	62	83
204	41	3	5	hcmv-miR-US25-1*	86	85	125	62	70	88	99	81	106	150	81	93	267	103	324	65	74	62	111	116	84	80	70	66	90	77	61	87	105	63	56	72	73	66	87
205	1	7	1	hcmv-miR-US25-2-3p	92	130	224	76	92	105	99	124	96	135	80	91	145	102	246	72	75	82	79	91	79	75	76	76	84	74	65	92	85	72	75	86	86	77	104
206	13	7	1	hcmv-miR-US25-2-3p	78	77	145	72	79	96	97	108	106	120	84	88	162	97	267	69	70	60	74	78	80	81	70	69	85	74	58	87	88	67	63	84	84	70	94
207	25	7	1	hcmv-miR-US25-2-3p	87	78	113	64	77	85	89	91	92	144	82	94	187	101	252	62	69	62	70	85	81	81	72	70	79	71	60	87	88	69	64	75	81	67	95
208	37	7	1	hcmv-miR-US25-2-3p	83	80	119	69	74	90	94	95	89	136	74	84	200	95	276	62	73	63	71	108	78	79	64	68	83	80	59	86	89	69	58	73	75	68	94
209	9	7	1	hcmv-miR-US25-2-5p	87	87	178	77	103	94	105	108	120	204	100	130	238	124	361	71	79	64	76	99	85	108	83	90	106	70	60	84	89	73	65	84	90	73	105
210	21	7	1	hcmv-miR-US25-2-5p	85	84	155	74	79	96	94	113	109	190	97	127	271	120	314	71	75	67	77	97	87	103	94	81	98	75	64	87	90	72	64	87	79	75	100
211	33	7	1	hcmv-miR-US25-2-5p	88	90	210	78	77	95	95	103	92	180	108	101	262	115	330	64	79	65	78	95	98	92	75	73	99	82	69	88	93	70	71	76	79	71	96
212	45	7	1	hcmv-miR-US25-2-5p	95	91	154	65	84	96	98	104	127	161	107	105	301	138	385	74	87	77	132	274	86	91	84	62	125	96	65	94	97	72	66	101	87	71	103
213	10	8	5	hcmv-miR-US33-3p	77	74	136	70	80	89	92	95	86	156	83	110	191	90	292	75	72	62	72	80	84	85	78	65	81	77	57	84	76	67	62	74	76	64	90
214	22	8	5	hcmv-miR-US33-3p	76	78	131	66	72	81	88	96	83	152	82	98	175	99	248	57	66	61	70	78	82	86	76	65	80	70	59	87	77	69	58	73	81	67	89
215	34	8	5	hcmv-miR-US33-3p	76	92	157	65	70	84	85	91	84	153	85	92	194	102	205	58	64	62	73	76	82	76	80	65	80	72	58	90	78	65	57	74	72	66	84
216	46	8	5	hcmv-miR-US33-3p	79	69	141	62	72	92	87	102	84	153	78	89	189	97	286	60	70	65	76	112	80	83	71	60	79	74	51	83	75	60	66	72	77	68	90
217	1	11	4	hcmv-miR-US33-5p	101	94	302	88	100	116	107	136	139	155	106	117	183	133	379	86	80	95	80	111	101	89	87	78	111	80	67	92	105	82	73	89	96	85	99
218	13	11	4	hcmv-miR-US33-5p	96	89	223	75	81	104	102	114	128	200	111	128	201	121	332	71	74	65	71	97	99	91	76	86	90	88	66	101	101	77	69	87	84	81	96
219	25	11	4	hcmv-miR-US33-5p	105	87	130	68	78	105	103	99	115	175	111	110	233	124	318	68	72	66	71	86	100	91	82	90	89	78	65	101	92	74	67	85	82	72	101
220	37	11	4	hcmv-miR-US33-5p	106	93	179	75	78	104	102	103	111	180	91	124	267	106	330	67	83	66	81	87	95	90	78	80	94	84	64	94	98	74	66	84	81	73	99
221	5	11	3	hcmv-miR-US4	80	73	104	68	82	91	100	97	122	149	79	107	165	92	272	65	70	60	76	83	79	81	68	64	84	79	57	94	80	62	65	73	80	69	85
222	17	11	3	hcmv-miR-US4	82	80	123	69	71	84	98	93	87	158	89	98	178	104	233	65	65	59	68	79	80	86	72	66	78	66	58	86	78	67	60	71	72	61	80
223	29	11	3	hcmv-miR-US4	83	77	114	62	112	84	82	89	85	137	83	100	206	104	250	59	64	60	67	76	81	84	70	62	77	70	56	82	76	67	61	71	74	63	84
224	41	11	3	hcmv-miR-US4	83	80	134	64	73	87	85	92	84	145	86	97	220	105	273	66	78	62	72	106	78	77	69	66	86	73	59	123	81	61	62	72	70	63	87
225	9	9	2	hcmv-miR-US5-1	86	89	145	74	82	108	99	112	114	157	92	100	184	99	270	69	72	61	71	87	83	87	73	86	92	69	59	89	118	69	61	76	82	68	92
226	21	9	2	hcmv-miR-US5-1	87	81	127	73	80	101	93	103	100	130	83	92	221	113	252	68	67	61	77	84	84	85	80	85	82	74	62	104	101	69	69	81	87	67	100
227	33	9	2	hcmv-miR-US5-1	93	83	174	71	77	100	95	100	90	150	81	88	180	112	264	63	71	60	71	82	82	78	72	75	92	75	61	88	116	71	66	72	75	70	93
228	45	9	2	hcmv-miR-US5-1	96	91	139	65	76	100	95	90	104	122	79	90	180	109	299	67	80	71	80	205	81	77	73	71	84	89	61	83	120	68	59	109	88	72	101
229	3	7	1	hcmv-miR-US5-2	132	148	265	95	103	126	110	134	124	195	102	144	216	142	364	82	95	83	93	135	94	116	91	90	105	87	69	106	118	92	78	97	104	85	131
230	15	7	1	hcmv-miR-US5-2	114	87	193	84	98	119	121	144	119	207	119	146	255	150	378	80	90	80	106	106	101	99	105	88	105	95	65	101	122	89	76	101	103	83	114
231	27	7	1	hcmv-miR-US5-2	112	95	148	89	90	118	116	135	112	225	118	147	219	126	380	82	94	83	97	100	105	98	91	95	102	85	73	106	140	88	76	89	96	88	138
232	39	7	1	hcmv-miR-US5-2	115	95	267	77	84	127	111	123	111	200	109	125	263	121	405	84	92	88	103	125	105	95	82	96	104	95	71	119	117	78	77	90	99	80	120
233	10	9	3	hiv1-miR-H1	90	88	140	71	86	98	105	104	96	172	83	109	205	110	274	67	80	69	79	96	92	88	78	74	85	84	65	92	97	74	67	86	84	77	94
234	22	9	3	hiv1-miR-H1	111	93	143	73	81	97	96	104	97	163	89	101	175	128	309	69	74	66	78	100	92	88	84	74	87	73	69	82	102	73	66	83	91	76	99
235	34	9	3	hiv1-miR-H1	99	101	167	65	77	99	95	100	104	176	84	120	183	106	395	71	76	69	83	92	87	87	82	77	97	79	64	90	95	68	70	80	77	71	95
236	46	9	3	hiv1-miR-H1	96	85	165	66	77	104	99	114	100	151	77	93	202	111	340	70	80	79	89	107	88	79	77	71	91	76	61	91	93	76	66	75	92	73	94
237	10	9	4	hiv1-miR-N367	104	102	210	87	97	101	115	113	119	251	135	165	195	112	376	74	90	80	106	115	107	125	105	75	110	93	69	105	90	83	72	86	99	80	113
238	22	9	4	hiv1-miR-N367	99	101	148	82	86	109	113	117	115	261	130	159	208	140	408	76	81	67	83	89	116	117	117	74	118	85	73	94	106	82	71	101	97	82	108
239	34	9	4	hiv1-miR-N367	112	100	161	74	85	100	106	119	133	240	133	168	221	141	488	75	83	79	87	97	120	108	122	70	122	103	69	105	94	85	72	87	89	78	99
240	46	9	4	hiv1-miR-N367	103	96	182	77	87	105	113	116	123	230	121	158	228	124	413	78	102	80	117	149	129	106	89	71	116	85	67	105	106	81	73	85	101	86	116
241	9	7	12	hiv1-miR-TAR-3p	95	95	155	70	88	90	104	108	89	194	106	120	222	132	226	69	72	66	87	78	95	100	82	72	108	80	69	118	90	70	64	85	78	62	97
242	21	7	12	hiv1-miR-TAR-3p	93	90	118	67	74	90	90	90	109	185	96	121	183	109	264	69	67	67	90	81	98	103	94	79	92	86	69	92	86	66	61	71	77	59	90
243	33	7	12	hiv1-miR-TAR-3p	87	82	139	66	77	89	96	90	86	195	97	128	211	111	281	73	80	69	91	91	97	102	79	73	93	86	65	84	87	68	64	76	70	64	97
244	45	7	12	hiv1-miR-TAR-3p	84	83	125	64	74	95	91	90	99	188	98	120	205	120	314	75	81	75	124	180	98	95	78	70	101	92	63	114	112	62	66	79	76	73	100
245	6	13	10	hiv1-miR-TAR-5p	89	88	297	76	82	94	95	106	117	220	131	159	185	116	309	83	83	76	78	91	105	117	103	64	130	82	62	85	75	72	64	77	87	71	94
246	18	13	10	hiv1-miR-TAR-5p	121	81	146	85	77	84	96	99	89	210	124	157	200	106	304	78	76	72	76	87	113	122	102	62	106	72	60	85	76	74	62	80	83	67	105
247	30	13	10	hiv1-miR-TAR-5p	98	81	139	76	75	81	90	100	84	207	126	152	224	110	342	76	80	71	83	93	108	121	106	66	112	70	60	89	95	69	60	74	76	68	90
248	42	13	10	hiv1-miR-TAR-5p	83	86	151	68	74	81	91	95	85	201	130	145	171	97	348	74	81	73	89	111	117	113	108	62	111	69	68	95	78	66	63	92	83	70	82
249	8	3	1	hsa_negative_control_1	133	113	276	98	107	114	144	135	132	203	107	132	230	134	504	113	104	97	123	168	100	101	91	90	96	96	80	104	108	85	83	108	118	94	130
250	20	3	1	hsa_negative_control_1	131	115	149	88	113	116	132	134	130	221	110	133	264	136	493	85	109	89	113	129	100	106	85	97	105	95	75	101	110	85	78	111	101	82	141
251	32	3	1	hsa_negative_control_1	112	102	205	88	99	118	122	134	128	207	109	122	283	141	455	90	104	90	106	125	100	104	87	86	102	97	82	133	106	80	80	113	107	82	148
252	44	3	1	hsa_negative_control_1	117	108	177	91	95	123	129	159	111	209	109	111	346	152	451	98	102	88	101	145	100	95	76	100	91	95	78	123	119	88	77	102	118	84	129
253	7	3	1	hsa_negative_control_2	99	99	214	86	101	96	109	130	127	188	96	137	184	128	349	72	81	76	79	113	100	88	94	72	103	80	66	98	100	83	77	84	98	84	116
254	19	3	1	hsa_negative_control_2	95	88	196	84	82	100	99	126	122	213	98	128	223	123	360	86	82	82	83	86	94	89	75	73	104	103	65	101	84	77	73	99	103	78	110
255	31	3	1	hsa_negative_control_2	90	95	149	85	83	96	102	118	165	210	119	136	247	105	352	64	82	71	79	92	96	89	80	82	104	82	64	106	82	72	67	98	97	75	116
256	43	3	1	hsa_negative_control_2	103	96	143	72	81	100	111	136	118	189	102	103	212	132	379	72	86	77	89	104	97	91	84	70	88	79	65	496	94	73	69	81	87	74	107
257	6	3	1	hsa_negative_control_3	106	90	207	82	83	89	108	114	128	160	82	101	169	123	348	73	80	68	79	99	79	88	78	80	89	68	65	93	89	72	72	112	91	73	97
258	18	3	1	hsa_negative_control_3	91	96	136	71	81	97	94	99	90	181	87	112	260	124	348	72	79	67	72	96	82	87	80	71	91	84	66	97	86	78	71	98	84	74	93
259	30	3	1	hsa_negative_control_3	86	98	187	82	86	87	85	111	91	187	88	101	238	112	318	72	74	73	78	97	85	96	76	68	98	82	63	92	108	70	69	78	87	72	115
260	42	3	1	hsa_negative_control_3	97	100	196	81	77	92	95	132	88	165	86	98	205	123	388	73	84	72	84	101	75	83	70	70	94	76	61	115	84	71	66	77	88	77	94
261	5	3	1	hsa_negative_control_4	85	76	165	77	86	98	117	118	119	144	93	106	165	101	331	71	75	66	71	82	85	83	71	71	99	85	61	102	82	69	70	90	89	72	98
262	17	3	1	hsa_negative_control_4	80	82	153	68	87	94	99	108	97	155	91	99	201	72	287	69	71	65	70	85	86	87	74	73	91	73	61	94	96	71	64	82	83	71	93
263	29	3	1	hsa_negative_control_4	86	84	145	68	77	89	102	100	93	164	98	97	205	104	314	67	69	62	73	94	85	85	65	70	99	78	61	102	82	72	63	75	84	69	93
264	41	3	1	hsa_negative_control_4	87	87	153	72	74	92	93	75	100	149	92	91	229	109	333	74	78	70	120	120	79	77	73	67	92	78	64	109	88	71	65	93	78	72	98
265	11	3	1	hsa_negative_control_6	98	100	162	78	90	98	119	126	114	184	105	129	224	140	368	78	95	79	98	112	99	107	90	78	88	119	66	100	94	78	79	211	99	77	123
266	23	3	1	hsa_negative_control_6	97	89	149	83	86	97	118	121	106	173	94	133	219	120	346	76	86	75	88	105	96	104	82	77	92	88	64	91	84	82	69	92	91	76	110
267	35	3	1	hsa_negative_control_6	101	97	147	76	88	106	107	111	108	191	104	131	230	126	341	78	103	81	94	114	96	89	81	74	96	83	61	118	91	78	74	88	90	75	119
268	47	3	1	hsa_negative_control_6	97	88	157	83	86	94	110	124	114	159	95	125	234	125	381	84	100	84	107	132	92	94	76	82	95	83	66	125	88	84	68	84	96	78	112
269	10	3	1	hsa_negative_control_7	79	79	131	71	77	83	90	98	95	152	83	100	183	90	259	91	78	63	73	91	83	78	76	67	90	68	60	82	78	76	64	74	85	64	95
270	22	3	1	hsa_negative_control_7	79	80	140	75	77	86	88	94	86	149	84	92	168	94	264	63	66	64	71	86	78	84	73	68	87	70	61	88	81	66	61	76	78	67	92
271	34	3	1	hsa_negative_control_7	81	81	150	77	87	85	86	101	94	125	87	92	161	106	279	60	81	61	75	85	80	81	72	64	84	76	58	103	82	66	62	78	81	66	90
272	46	3	1	hsa_negative_control_7	82	79	127	64	69	91	92	91	85	138	78	87	176	96	287	65	69	64	81	101	77	76	70	66	84	81	58	95	88	62	64	71	78	68	84
273	9	3	1	hsa_negative_control_8	77	74	158	68	71	80	99	105	100	131	80	86	177	110	287	66	66	58	67	81	76	78	64	60	87	63	57	81	85	65	61	107	83	67	89
274	21	3	1	hsa_negative_control_8	79	76	119	61	71	78	83	99	103	129	81	82	198	100	249	65	70	60	67	89	73	75	66	62	84	66	60	82	76	64	60	74	82	68	91
275	33	3	1	hsa_negative_control_8	77	77	106	61	71	83	91	91	93	121	73	85	373	93	231	65	71	60	70	135	79	72	62	63	99	63	59	87	77	64	54	73	70	63	87
276	45	3	1	hsa_negative_control_8	76	82	129	62	73	80	108	97	128	120	79	83	273	107	276	67	83	67	121	128	73	73	66	66	93	78	62	86	107	65	59	77	76	70	87
277	12	4	1	hsa_SNORD10	94	100	145	86	98	105	113	124	119	187	98	118	199	112	463	167	98	87	99	129	99	93	78	79	94	98	70	115	86	86	76	92	96	72	122
278	24	4	1	hsa_SNORD10	100	92	223	81	90	104	117	125	109	185	96	115	257	125	467	85	87	84	99	112	92	97	75	76	90	88	70	99	87	81	71	91	97	79	114
279	36	4	1	hsa_SNORD10	98	79	152	82	89	98	115	119	119	200	96	113	269	118	451	82	98	81	95	116	85	91	75	83	89	97	66	101	86	81	76	92	94	78	135
280	48	4	1	hsa_SNORD10	91	93	160	79	83	98	112	132	117	165	89	104	235	115	430	83	95	90	109	127	90	94	75	81	97	95	63	335	112	77	70	92	93	83	117
281	11	4	1	hsa_SNORD118	91	95	128	74	91	99	99	116	108	188	109	126	211	161	371	72	97	74	103	100	93	96	90	72	96	97	61	95	84	78	76	179	102	66	107
282	23	4	1	hsa_SNORD118	91	87	143	84	90	94	108	110	99	194	97	117	183	119	352	78	84	70	83	95	97	93	81	75	94	90	62	95	82	76	70	85	88	76	99
283	35	4	1	hsa_SNORD118	83	98	167	78	79	101	102	111	100	184	97	113	225	138	376	76	90	80	89	99	95	86	78	68	96	83	63	88	86	74	72	88	86	74	124
284	47	4	1	hsa_SNORD118	93	86	130	77	79	86	104	116	94	148	92	110	234	119	414	80	94	83	100	128	98	91	84	77	97	79	62	106	86	75	70	88	89	73	101
285	10	4	1	hsa_SNORD12	128	116	188	94	109	135	135	153	128	268	108	140	273	138	400	128	113	92	101	125	137	139	136	110	142	120	85	94	157	116	79	124	120	104	128
286	22	4	1	hsa_SNORD12	121	114	176	104	108	139	92	155	111	267	111	140	278	147	410	99	88	91	115	116	128	143	130	105	137	123	88	144	171	115	77	116	102	90	135
287	34	4	1	hsa_SNORD12	124	125	222	105	115	98	114	129	123	262	103	129	242	153	468	82	100	72	90	143	138	137	135	102	130	116	76	112	197	105	82	111	101	97	117
288	46	4	1	hsa_SNORD12	118	107	199	87	96	140	126	146	118	249	100	121	275	121	501	77	123	79	158	188	139	134	128	91	124	98	75	127	151	97	80	101	114	98	118
289	9	4	1	hsa_SNORD13	331	333	426	220	296	434	140	409	181	503	174	330	419	257	461	126	194	152	268	395	384	234	312	246	236	249	186	430	542	331	193	295	167	252	314
290	21	4	1	hsa_SNORD13	336	347	325	213	277	428	212	386	181	512	164	299	423	276	511	124	179	152	262	350	368	218	280	275	229	248	190	455	564	317	203	274	187	242	315
291	33	4	1	hsa_SNORD13	306	339	350	196	254	383	160	365	142	482	176	298	426	249	491	120	166	143	246	402	420	220	272	254	245	260	196	448	578	308	183	261	196	195	288
292	45	4	1	hsa_SNORD13	355	243	329	161	197	402	148	331	154	463	166	291	581	246	519	114	156	124	225	331	342	199	236	229	242	215	169	421	471	295	185	251	187	235	268
293	12	12	1	hsa_SNORD14B	152	151	192	126	145	178	152	174	141	375	139	176	287	204	566	159	163	171	187	196	155	158	164	159	143	174	113	156	239	137	103	141	147	113	184
294	24	12	1	hsa_SNORD14B	152	143	226	116	120	217	158	180	139	403	139	172	362	213	575	152	161	159	191	209	155	155	158	189	161	197	103	150	235	132	111	134	134	113	185
295	36	12	1	hsa_SNORD14B	166	85	215	119	128	196	174	175	136	368	136	175	270	213	573	147	158	135	186	206	145	142	157	168	166	188	101	156	228	128	107	140	126	106	177
296	48	12	1	hsa_SNORD14B	149	152	208	108	124	174	148	162	118	390	132	159	274	186	653	138	157	141	194	219	138	138	142	198	151	183	100	147	218	125	109	126	134	108	183
297	4	5	1	hsa_SNORD15A	131	128	423	95	135	114	128	150	163	255	131	160	287	155	560	126	122	98	93	160	114	111	108	87	123	125	76	91	93	102	78	116	145	83	154
298	16	5	1	hsa_SNORD15A	109	105	307	86	97	107	123	133	123	242	119	159	315	107	457	104	109	81	104	144	108	113	95	80	105	84	66	93	89	84	73	101	105	79	117
299	28	5	1	hsa_SNORD15A	105	102	164	88	95	110	120	135	118	264	116	158	429	137	435	82	92	86	104	127	106	106	103	77	103	86	74	95	86	74	68	88	98	79	130
300	40	5	1	hsa_SNORD15A	107	96	184	77	91	123	123	116	134	222	122	140	473	143	464	80	86	84	100	133	106	91	89	75	108	81	67	111	99	78	73	96	99	84	120
301	3	5	1	hsa_SNORD2	578	593	688	345	613	667	370	637	317	1048	249	514	772	469	814	228	494	340	573	995	601	352	467	402	446	533	377	531	908	478	273	468	290	488	412
302	15	5	1	hsa_SNORD2	538	643	664	335	471	587	392	677	318	1212	266	581	885	494	813	221	496	324	587	929	665	402	499	436	495	545	408	531	903	445	246	470	269	507	401
303	27	5	1	hsa_SNORD2	574	540	661	281	539	532	365	648	264	1295	278	559	803	520	754	210	472	322	579	974	626	398	503	484	494	588	396	540	885	515	283	450	284	443	430
304	39	5	1	hsa_SNORD2	547	451	713	295	460	542	327	608	249	1196	283	545	788	452	740	207	415	307	531	910	634	373	458	472	514	567	389	485	816	504	243	444	263	454	413
305	2	5	1	hsa_SNORD3@	773	903	749	315	395	1051	377	364	181	802	251	316	360	591	526	179	290	382	313	1041	838	436	597	854	390	388	244	379	1690	319	318	323	345	393	862
306	14	5	1	hsa_SNORD3@	769	941	884	322	381	1003	382	331	191	906	256	316	343	516	471	182	289	380	315	929	961	466	645	1040	421	432	261	393	1794	309	327	316	358	394	833
307	26	5	1	hsa_SNORD3@	827	909	847	329	374	985	363	339	162	997	262	301	364	569	497	180	289	345	309	1051	896	460	626	1030	394	448	231	395	1607	363	324	283	346	399	776
308	38	5	1	hsa_SNORD3@	886	880	890	295	351	937	294	313	162	911	247	305	345	560	469	157	227	288	290	940	916	445	615	1055	390	460	243	386	1653	330	315	294	330	379	829
309	1	5	1	hsa_SNORD4A	102	155	316	80	100	102	113	123	128	151	95	110	176	109	326	97	92	86	96	130	116	84	78	78	94	77	66	101	83	80	70	95	89	80	115
310	13	5	1	hsa_SNORD4A	88	84	141	73	84	89	105	119	119	186	92	125	240	110	329	78	81	68	87	98	96	97	76	80	104	75	63	103	88	73	69	85	76	72	105
311	25	5	1	hsa_SNORD4A	92	83	166	70	78	85	99	98	123	173	99	114	252	100	335	74	80	66	81	104	94	95	77	68	86	75	66	104	89	70	65	83	80	73	99
312	37	5	1	hsa_SNORD4A	92	85	173	70	79	89	102	105	112	171	99	101	297	106	327	77	89	71	86	120	93	91	73	66	96	77	62	94	80	69	63	83	82	70	104
313	4	13	1	hsa_SNORD6	170	152	423	110	202	170	147	234	192	214	122	143	320	136	486	99	106	92	134	187	160	118	97	132	128	130	89	163	193	122	73	169	140	105	166
314	16	13	1	hsa_SNORD6	138	113	204	105	131	175	117	204	122	224	119	154	324	143	482	104	115	87	127	157	149	119	103	138	131	109	84	187	228	125	84	117	107	85	151
315	28	13	1	hsa_SNORD6	148	122	199	100	123	167	118	192	148	207	123	147	425	153	467	103	103	93	114	161	145	108	103	136	132	121	90	176	226	115	88	128	107	96	156
316	40	13	1	hsa_SNORD6	138	127	204	99	93	178	118	197	156	201	118	153	329	159	501	96	103	87	137	146	142	114	109	124	134	109	87	176	204	109	89	95	112	103	118
317	9	6	7	hsa-let-7a	5536	6774	7484	5060	3468	5282	5851	3541	1080	19904	779	1884	1464	3424	1209	3401	3674	5342	8619	7691	5372	4025	5761	5462	4218	6959	4187	5453	10553	7921	4423	8322	3283	3339	5924
318	21	6	7	hsa-let-7a	6037	6830	5928	5099	3133	5052	5498	3421	994	21069	814	1864	1594	3434	1159	3335	3438	5118	8862	7558	5264	4058	5519	5046	4147	7412	3878	6556	10523	7294	4951	7473	3873	3175	5788
319	33	6	7	hsa-let-7a	7098	8026	7593	4068	2706	4164	4235	2802	857	22673	785	1763	1435	3060	1135	3021	3163	4556	8559	7247	5324	4058	5079	4999	4368	7491	4653	6557	9670	6955	4447	7285	3629	3058	5125
320	45	6	7	hsa-let-7a	6846	7974	7509	3341	2714	4090	3764	2524	783	20317	769	1593	1290	3026	851	1973	1973	3071	5702	5522	4282	3634	3998	4576	4361	6851	3727	5576	7746	6133	3881	6252	3197	3046	4702
321	10	3	2	hsa-let-7a*/mmu-let-7a*/mmu-let-7c-2*	149	145	230	123	113	136	153	162	137	452	117	147	248	159	394	97	125	94	148	177	245	169	231	112	213	149	109	205	212	168	107	171	134	103	194
322	22	3	2	hsa-let-7a*/mmu-let-7a*/mmu-let-7c-2*	141	144	217	125	126	143	149	186	128	486	110	156	221	161	394	97	100	84	147	161	262	169	222	116	200	134	116	209	206	166	106	160	133	95	154
323	34	3	2	hsa-let-7a*/mmu-let-7a*/mmu-let-7c-2*	160	175	251	128	122	133	139	153	127	495	120	148	207	164	425	100	101	89	145	139	259	163	198	103	210	129	104	191	213	171	104	167	128	104	165
324	46	3	2	hsa-let-7a*/mmu-let-7a*/mmu-let-7c-2*	150	148	236	95	104	155	146	155	130	467	111	129	255	146	498	94	116	82	166	140	219	143	184	110	207	130	107	183	180	148	104	163	123	100	160
325	4	15	4	hsa-let-7b*/mmu-let-7b*/rno-let-7b*	235	217	456	152	137	168	213	157	141	528	165	202	279	199	479	140	145	179	242	211	217	196	218	134	168	246	142	157	228	186	140	159	148	144	226
326	16	15	4	hsa-let-7b*/mmu-let-7b*/rno-let-7b*	201	244	360	161	160	193	204	173	138	632	164	204	294	233	458	167	153	197	251	214	241	214	241	157	212	295	147	192	277	214	146	230	158	125	253
327	28	15	4	hsa-let-7b*/mmu-let-7b*/rno-let-7b*	205	228	351	180	149	205	189	181	137	628	158	203	258	237	461	160	162	197	264	220	229	199	233	209	232	304	150	193	240	218	173	226	164	118	227
328	40	15	4	hsa-let-7b*/mmu-let-7b*/rno-let-7b*	218	228	307	184	151	162	204	172	124	635	164	190	305	240	454	158	150	151	253	216	226	198	218	223	238	299	146	205	237	201	152	208	155	113	196
329	12	13	6	hsa-let-7b/mmu-let-7b/rno-let-7b	7595	10708	11163	7387	4951	7927	8553	3446	3269	19201	804	2730	1461	4172	1809	4396	4752	6729	7306	5387	4537	3051	4326	6206	2414	9894	4685	5385	10604	9633	4758	9511	3850	3923	7579
330	24	13	6	hsa-let-7b/mmu-let-7b/rno-let-7b	7990	10976	12079	7785	4622	8391	8354	4496	3574	21225	901	2796	1773	4656	1853	4467	4530	6513	7798	5695	4379	3222	4031	7944	2933	10608	4637	6231	10741	9578	5894	9349	4646	3396	7240
331	36	13	6	hsa-let-7b/mmu-let-7b/rno-let-7b	8769	11010	12549	7715	4402	8659	7888	4519	3590	20783	938	2655	1750	4256	1782	4683	4184	5768	8157	5823	4445	3112	3923	9565	3242	10907	4368	6840	9828	8554	5822	8774	4684	2908	7004
332	48	13	6	hsa-let-7b/mmu-let-7b/rno-let-7b	7734	9281	10978	7171	4108	6831	6457	4046	3357	20379	835	2132	1509	3092	1539	4122	3408	4617	7159	4675	3840	2757	2981	9116	3131	10624	3462	6035	8471	7544	5258	8009	4322	2608	5754
333	6	13	4	hsa-let-7c*	101	91	226	79	76	104	104	94	92	160	90	103	150	116	278	76	74	69	77	90	81	90	83	77	85	77	64	96	105	81	72	86	89	75	104
334	18	13	4	hsa-let-7c*	116	89	138	72	77	98	93	105	90	161	86	113	177	112	251	72	77	74	82	94	90	86	87	78	87	83	62	90	103	81	68	85	87	75	104
335	30	13	4	hsa-let-7c*	100	92	125	73	80	101	93	101	82	143	91	99	191	113	315	72	79	71	80	85	88	85	82	75	93	77	66	90	111	75	65	79	77	71	105
336	42	13	4	hsa-let-7c*	94	101	144	70	72	96	91	111	83	156	85	102	171	109	306	76	83	76	87	95	91	84	79	74	93	84	66	110	102	70	61	80	81	69	94
337	12	6	7	hsa-let-7c/mmu-let-7c/rno-let-7c	16466	21538	25354	16357	10509	16214	17761	6749	4922	43793	1549	4918	2968	8627	3058	9832	10460	14840	17415	12077	9111	6315	9133	13055	5332	22359	10940	10701	24898	21101	11467	21924	8085	8358	15508
338	24	6	7	hsa-let-7c/mmu-let-7c/rno-let-7c	17177	21628	27360	17455	9691	16862	18689	8853	5161	48146	1718	4909	3197	9513	3207	10753	10239	15143	19698	12940	9135	6911	9426	16428	6584	24812	10606	13451	23555	20322	11844	21222	9839	6670	15458
339	36	6	7	hsa-let-7c/mmu-let-7c/rno-let-7c	19702	21752	28424	16331	8833	17079	16942	8526	5213	48569	1801	4584	3231	8564	3104	10422	9128	13157	20083	13203	8827	7010	8257	20695	7643	25639	10009	14534	19972	17398	12051	20084	10123	6059	14360
340	48	6	7	hsa-let-7c/mmu-let-7c/rno-let-7c	16003	20477	22520	15400	9161	14098	14222	8044	4743	45409	1566	3652	2369	6413	2693	8951	7437	9930	17342	11147	7337	5770	6424	20149	7067	23283	8298	13310	15660	15169	11023	16455	9088	5262	11138
341	2	4	5	hsa-let-7d*/mmu-let-7d*/rno-let-7d*	199	193	307	129	132	349	198	162	169	459	138	178	211	195	469	139	153	152	188	193	181	174	198	209	186	181	115	174	428	145	124	167	133	116	188
342	14	4	5	hsa-let-7d*/mmu-let-7d*/rno-let-7d*	215	198	267	135	132	319	180	152	177	532	145	179	256	174	422	141	148	154	185	185	168	192	186	232	193	191	116	188	369	149	116	161	145	110	158
343	26	4	5	hsa-let-7d*/mmu-let-7d*/rno-let-7d*	219	178	193	111	118	379	160	167	125	547	149	185	234	193	424	135	143	148	193	193	164	184	206	244	182	219	120	163	438	151	122	161	147	115	181
344	38	4	5	hsa-let-7d*/mmu-let-7d*/rno-let-7d*	206	173	210	111	104	318	172	135	146	530	147	175	258	202	439	132	144	136	204	196	179	181	177	248	186	209	111	191	456	141	111	158	144	102	172
345	7	6	10	hsa-let-7d/mmu-let-7d/rno-let-7d	4032	4623	4379	3512	2663	3236	3705	2202	866	7105	410	910	1066	1965	896	1910	2246	3076	4806	4885	2265	1839	2875	2910	1690	4212	2538	4087	6359	4733	2693	5097	2197	2100	4055
346	19	6	10	hsa-let-7d/mmu-let-7d/rno-let-7d	3943	4071	5902	3508	2623	3160	4075	2265	859	7895	420	936	1260	2141	875	1933	2270	2979	5158	5036	2328	1968	2783	3034	1688	4538	2374	4225	5948	4935	2719	4947	2316	2349	3836
347	31	6	10	hsa-let-7d/mmu-let-7d/rno-let-7d	4480	3756	6928	3218	2322	3052	3653	2246	850	8213	419	918	1291	2103	833	1720	1872	2474	4333	4342	2360	1937	2786	3612	1760	4717	2427	4367	5563	4863	2712	4943	2401	1949	3643
348	43	6	10	hsa-let-7d/mmu-let-7d/rno-let-7d	4366	4068	6465	2778	2116	2945	3102	2021	731	7804	433	778	991	1885	828	1580	1588	2048	4032	3635	2116	1684	2371	3619	1863	4379	2281	4104	5475	4432	2599	4589	2391	2098	3221
349	10	6	4	hsa-let-7e*/rno-let-7e*	129	129	195	107	113	128	149	142	119	366	137	171	267	152	419	98	122	116	141	155	158	148	120	109	145	84	87	148	158	136	90	142	117	93	167
350	22	6	4	hsa-let-7e*/rno-let-7e*	131	135	193	107	106	137	136	128	116	355	137	170	223	154	413	113	111	102	146	140	154	151	139	112	154	144	91	154	160	126	95	142	116	88	142
351	34	6	4	hsa-let-7e*/rno-let-7e*	137	158	185	109	103	132	131	136	121	362	134	164	241	168	465	108	107	102	154	142	155	140	135	113	148	145	84	157	152	124	91	145	116	93	134
352	46	6	4	hsa-let-7e*/rno-let-7e*	137	90	242	100	100	127	131	151	131	350	131	156	239	160	474	113	105	96	158	176	150	127	126	110	149	142	82	168	147	109	96	132	111	97	144
353	9	4	11	hsa-let-7e/mmu-let-7e/rno-let-7e	3129	4821	4314	2786	2333	3951	3935	1924	848	7361	398	941	1257	2439	1066	2184	1927	2875	4317	3769	2528	2348	3277	3466	1825	4076	1548	3082	4580	4160	2807	4565	2230	2223	4035
354	21	4	11	hsa-let-7e/mmu-let-7e/rno-let-7e	3496	4593	4543	3061	2079	3818	3661	2093	808	8049	415	955	1341	3170	932	2198	1967	2756	4767	3911	2465	2260	3010	2804	1920	4700	1894	3119	8727	4436	2873	4458	2469	2029	3719
355	33	4	11	hsa-let-7e/mmu-let-7e/rno-let-7e	3939	4900	5524	2781	1928	3757	3180	1988	840	8347	427	842	1443	2800	998	2120	1754	2509	4815	3796	2403	2191	2704	3825	2107	4852	2068	3834	6944	4046	2796	3515	2509	2062	3595
356	45	4	11	hsa-let-7e/mmu-let-7e/rno-let-7e	4217	4886	4904	2245	1853	3438	2466	1466	651	6690	365	725	1088	2598	810	1574	1029	1914	3423	3106	1916	1700	2182	3988	2068	4165	1753	3843	5603	3487	2498	3909	1984	1831	3132
357	10	2	10	hsa-let-7f/mmu-let-7f/rno-let-7f	22035	26931	24739	19003	14750	19422	24764	13492	5841	52839	2591	6788	8654	15895	6072	14370	15608	20825	28353	26546	17101	11409	19047	21243	14228	29304	14685	21131	36902	28893	17229	28776	12555	13403	23495
358	22	2	10	hsa-let-7f/mmu-let-7f/rno-let-7f	22128	27315	33306	20629	13206	20343	23877	15235	5911	59116	2801	6380	8369	17176	5957	14438	15392	19812	31880	28376	17143	12607	18944	21899	15089	31039	14508	21785	37124	28288	18070	28910	14548	11666	22789
359	34	2	10	hsa-let-7f/mmu-let-7f/rno-let-7f	24482	24077	35756	16253	12988	17266	20217	14064	5223	59886	2874	5961	8301	15685	5141	12996	12752	17630	31899	28441	16101	12611	16801	24354	16120	32307	14070	25600	33846	25455	17822	27150	14944	11326	21396
360	46	2	10	hsa-let-7f/mmu-let-7f/rno-let-7f	23622	25974	34003	14680	11743	16379	15291	11399	4631	54412	2595	5105	5292	13257	4334	10426	10534	8862	25414	22468	13197	9413	12418	22607	16216	28820	11868	24584	27558	21496	15174	24085	13404	12108	19148
361	1	7	4	hsa-let-7f-1*/mmu-let-7f*	123	119	254	98	104	132	136	145	133	215	106	126	189	138	350	81	93	111	125	163	123	112	111	106	129	98	85	136	176	107	87	125	97	94	132
362	13	7	4	hsa-let-7f-1*/mmu-let-7f*	108	119	223	89	97	122	124	130	127	260	123	133	206	140	349	84	90	78	100	134	124	125	124	110	129	110	82	136	179	114	93	122	97	90	146
363	25	7	4	hsa-let-7f-1*/mmu-let-7f*	126	130	170	87	90	117	115	120	100	257	110	130	208	146	348	76	85	81	114	129	128	116	123	109	110	111	87	129	165	108	87	119	109	87	129
364	37	7	4	hsa-let-7f-1*/mmu-let-7f*	130	138	161	81	90	126	115	111	116	240	108	129	257	136	368	77	90	84	127	143	130	116	110	100	128	120	85	122	165	111	90	108	98	85	138
365	11	6	4	hsa-let-7f-2*	145	144	218	122	120	140	157	155	133	364	120	157	236	173	450	115	108	110	158	156	160	127	147	116	139	155	98	166	181	147	97	161	126	103	186
366	23	6	4	hsa-let-7f-2*	144	130	216	123	108	140	163	151	116	362	123	151	235	167	453	108	105	116	149	142	155	131	145	107	154	136	97	169	172	139	106	159	115	106	172
367	35	6	4	hsa-let-7f-2*	152	148	257	115	108	151	143	141	115	365	135	158	266	168	483	109	127	107	150	163	156	126	130	120	156	142	95	172	159	145	108	156	126	91	174
368	47	6	4	hsa-let-7f-2*	140	127	205	108	104	135	143	136	114	309	117	153	211	197	536	104	113	105	151	164	163	116	126	123	155	142	95	164	159	137	105	144	121	98	153
369	8	13	3	hsa-let-7g*/mmu-let-7g*	91	78	184	78	82	78	107	96	99	159	80	102	184	93	337	136	79	69	82	110	86	79	72	98	90	76	59	82	83	71	60	78	84	72	96
370	20	13	3	hsa-let-7g*/mmu-let-7g*	83	76	130	73	81	85	90	93	97	169	86	102	291	90	327	91	79	69	84	94	82	84	80	69	88	76	58	86	82	74	65	80	78	68	96
371	32	13	3	hsa-let-7g*/mmu-let-7g*	89	80	118	83	79	87	97	100	90	154	84	96	277	113	371	71	72	67	78	86	80	85	75	69	86	77	58	79	97	72	56	85	78	66	94
372	44	13	3	hsa-let-7g*/mmu-let-7g*	82	81	151	69	75	93	91	107	88	149	83	93	222	107	332	78	83	65	81	99	77	82	72	63	79	80	60	86	84	67	59	71	76	66	98
373	7	14	8	hsa-let-7g/mmu-let-7g	4953	5100	7631	4124	2771	3590	5400	2148	822	11562	672	1693	1432	4502	1535	3332	2967	4341	6425	5563	4552	3374	6233	3044	3673	5803	2988	4478	7813	5929	3759	6860	2869	2637	6065
374	19	14	8	hsa-let-7g/mmu-let-7g	4741	4117	7899	4483	2922	3464	5283	2653	799	14222	707	1722	2189	5157	1570	3636	2874	4597	7652	6140	4718	3686	6271	3587	4138	6332	2761	5383	6647	6802	4077	5976	3442	2501	5789
375	31	14	8	hsa-let-7g/mmu-let-7g	5160	5239	8099	4215	2573	3518	4798	2864	633	14813	767	1654	2226	5064	1420	3453	2831	4276	7573	6001	4656	3654	5722	4339	4879	6565	3029	5947	6889	6153	3561	6534	3305	2180	4902
376	43	14	8	hsa-let-7g/mmu-let-7g	5152	5524	7770	3681	2489	3147	4317	2640	771	13768	750	1479	1626	4077	1274	3228	2376	3613	7481	5345	4220	3264	4814	4516	4960	6114	2650	5927	6448	6014	3905	5858	3278	2243	4827
377	9	9	3	hsa-let-7i*/mmu-let-7i*/rno-let-7i*	89	77	140	69	80	81	96	103	91	159	77	90	251	94	304	72	70	61	72	80	81	84	76	64	79	67	60	87	80	66	63	81	79	63	100
378	21	9	3	hsa-let-7i*/mmu-let-7i*/rno-let-7i*	80	80	118	66	76	79	88	94	93	147	79	93	205	106	319	65	72	61	74	87	81	88	77	72	81	75	61	95	79	67	63	86	82	67	92
379	33	9	3	hsa-let-7i*/mmu-let-7i*/rno-let-7i*	85	75	190	68	73	85	92	87	91	150	84	90	210	110	276	63	73	63	73	83	79	78	83	62	79	72	59	82	79	68	62	74	75	68	91
380	45	9	3	hsa-let-7i*/mmu-let-7i*/rno-let-7i*	80	85	296	63	72	84	83	88	85	125	83	88	177	104	336	68	80	71	84	231	81	71	69	61	95	84	59	101	96	65	59	80	79	69	93
381	3	5	2	hsa-let-7i/mmu-let-7i/rno-let-7i	3615	4360	4532	2786	2739	3227	3617	1995	1009	8646	622	1445	1228	2332	1286	1642	2162	2581	3974	4340	3271	2131	3170	2500	2176	3766	2437	2863	5571	4239	2324	4566	1905	2451	4026
382	15	5	2	hsa-let-7i/mmu-let-7i/rno-let-7i	3778	4928	5754	3132	2705	3408	4152	2453	1000	10653	702	1626	1674	2574	1296	1738	2201	2665	4577	4876	3522	2655	3606	2570	2598	4620	2695	3309	6086	4092	2811	4790	2419	2664	3874
383	27	5	2	hsa-let-7i/mmu-let-7i/rno-let-7i	4109	4597	6598	3310	2392	3422	3724	2922	959	11820	754	1562	1687	2890	1216	1643	2047	2523	4855	5162	3353	2794	3509	3091	2992	4979	2718	4039	5840	4342	2908	4509	2473	2167	3709
384	39	5	2	hsa-let-7i/mmu-let-7i/rno-let-7i	4311	4555	6334	3067	2361	3242	3455	2671	968	11123	774	1428	1687	2474	1195	1570	1784	2140	4591	4631	3470	2626	2985	3725	3296	4857	2525	4059	4844	3969	2558	4382	2519	2076	3112
385	1	9	10	hsa-miR-1/mmu-miR-1	346	413	500	332	149	320	476	191	138	595	128	173	225	333	290	232	165	310	440	247	225	247	269	236	280	237	204	840	477	479	298	510	245	171	367
386	13	9	10	hsa-miR-1/mmu-miR-1	342	392	480	317	132	312	475	179	103	717	137	190	263	349	296	267	156	320	463	230	236	306	305	250	272	271	194	868	579	497	301	533	264	167	404
387	25	9	10	hsa-miR-1/mmu-miR-1	372	381	493	339	143	304	488	190	98	750	127	183	313	343	367	251	151	305	465	234	258	295	343	215	247	280	233	1094	631	480	315	506	258	165	418
388	37	9	10	hsa-miR-1/mmu-miR-1	330	359	566	309	149	296	425	176	86	655	142	203	311	287	381	227	154	288	463	201	236	267	272	217	261	270	219	947	524	450	307	500	259	165	415
389	2	6	5	hsa-miR-100*	82	84	335	73	77	85	90	108	105	153	85	98	137	91	288	111	74	64	74	95	78	78	75	62	90	68	61	79	77	67	65	80	87	67	96
390	14	6	5	hsa-miR-100*	79	77	132	69	69	83	90	100	104	156	81	94	183	88	278	74	77	66	76	91	86	82	72	60	90	74	58	90	72	72	65	75	80	71	87
391	26	6	5	hsa-miR-100*	81	79	118	62	71	78	84	91	85	147	85	95	148	90	265	65	72	64	72	87	86	85	73	63	82	69	59	82	77	64	59	69	74	64	94
392	38	6	5	hsa-miR-100*	82	76	153	67	63	78	86	86	84	175	82	101	168	89	314	66	73	65	80	87	84	81	71	62	89	70	54	85	74	63	62	72	76	66	89
393	2	6	3	hsa-miR-100/mmu-miR-100/rno-miR-100	2291	3106	2836	1867	1404	2060	2809	1308	387	4515	288	593	1021	1957	665	1091	1165	1895	3041	2862	2401	1641	2547	1665	1674	2560	1257	2502	3996	3241	1717	3263	1398	1450	3261
394	14	6	3	hsa-miR-100/mmu-miR-100/rno-miR-100	2465	3170	3061	2001	1517	2366	2752	1232	418	5542	304	668	980	1879	651	1175	1207	1957	3436	3133	3032	1943	2929	1619	1908	2971	1433	2428	4425	3247	1626	3285	1686	1344	3072
395	26	6	3	hsa-miR-100/mmu-miR-100/rno-miR-100	2818	2481	3402	2076	1296	2000	2400	1317	387	6232	336	655	1260	2341	614	1111	1141	1822	3674	3241	2885	2136	2895	1949	1685	3260	1429	3103	3710	3424	1900	2881	1749	1200	3114
396	38	6	3	hsa-miR-100/mmu-miR-100/rno-miR-100	2897	2763	3466	1512	1152	1951	1943	1296	365	5999	300	562	1142	1935	527	810	737	1262	2929	2773	2781	1957	2468	2052	1822	3341	1422	3115	3593	3100	1828	3002	1630	1190	2615
397	3	9	1	hsa-miR-101*/mmu-miR-101a*/rno-miR-101a*	122	149	248	95	99	109	109	129	124	204	105	141	191	129	404	83	93	91	108	121	103	102	97	88	95	89	74	110	109	83	81	91	115	88	149
398	15	9	1	hsa-miR-101*/mmu-miR-101a*/rno-miR-101a*	103	96	213	89	94	103	112	125	122	199	108	137	231	145	413	83	98	83	98	113	106	95	99	87	97	99	72	104	108	96	84	96	101	85	125
399	27	9	1	hsa-miR-101*/mmu-miR-101a*/rno-miR-101a*	110	104	148	94	86	109	119	108	105	216	115	134	204	123	399	85	97	84	110	112	105	103	89	91	99	97	78	107	106	87	77	102	102	82	115
400	39	9	1	hsa-miR-101*/mmu-miR-101a*/rno-miR-101a*	103	94	189	73	87	101	110	124	106	175	114	133	249	117	435	85	98	91	109	119	103	100	86	94	109	99	71	102	107	79	80	99	93	83	119
401	11	9	4	hsa-miR-101/mmu-miR-101a/rno-miR-101a	1901	2374	2094	1567	819	1543	1707	996	340	2959	263	539	680	1106	514	547	506	897	1438	1176	1037	578	831	1238	656	1727	1233	1398	2446	1813	1011	2173	916	679	1528
402	23	9	4	hsa-miR-101/mmu-miR-101a/rno-miR-101a	2027	2137	2078	1592	769	1401	1655	1034	310	3281	248	527	710	1113	535	521	481	822	1357	1191	979	588	811	1294	676	1797	1239	1509	2388	1848	1111	2257	917	704	1577
403	35	9	4	hsa-miR-101/mmu-miR-101a/rno-miR-101a	2206	2138	2455	1394	674	1400	1448	923	295	3156	256	520	707	994	497	456	398	664	1063	924	1040	551	833	1291	693	1729	1152	1349	2272	1887	1051	2162	921	646	1480
404	47	9	4	hsa-miR-101/mmu-miR-101a/rno-miR-101a	2220	2406	2825	1199	656	1410	1349	884	290	3001	242	467	625	1034	457	368	351	555	923	803	919	501	707	1249	765	1635	1097	1425	2133	1753	1013	2028	927	692	1479
405	1	13	2	hsa-miR-103/mmu-miR-103/rno-miR-103	974	1051	1173	729	494	983	969	618	290	1960	174	374	468	612	533	436	395	596	932	912	687	325	483	605	495	680	570	920	1422	1014	602	1078	547	538	994
406	13	13	2	hsa-miR-103/mmu-miR-103/rno-miR-103	934	1100	1295	720	452	928	912	623	258	2207	185	392	425	594	569	410	408	634	975	863	779	341	547	673	503	759	649	1028	1535	1103	659	1053	607	531	1107
407	25	13	2	hsa-miR-103/mmu-miR-103/rno-miR-103	1083	985	1319	733	451	876	909	611	252	2307	184	375	453	601	563	405	377	618	1010	830	822	358	588	659	478	789	624	931	1472	1106	628	1134	580	504	1013
408	37	13	2	hsa-miR-103/mmu-miR-103/rno-miR-103	1062	1087	1372	631	428	810	736	571	222	2181	169	384	468	559	526	365	328	528	861	759	735	333	501	650	461	765	597	1051	1385	1013	605	1060	579	494	925
409	3	10	1	hsa-miR-105	167	182	378	102	170	150	127	247	171	186	95	118	313	137	540	90	141	97	143	265	93	95	92	101	83	133	117	129	162	106	90	120	117	160	167
410	15	10	1	hsa-miR-105	138	114	203	97	165	142	120	228	166	174	98	114	316	154	521	97	164	93	144	238	89	90	79	109	88	124	120	137	175	102	85	119	109	130	129
411	27	10	1	hsa-miR-105	138	123	225	97	143	136	127	236	140	176	94	107	301	141	506	89	152	93	145	235	95	92	81	125	91	122	98	134	162	94	83	128	101	145	134
412	39	10	1	hsa-miR-105	137	114	192	85	133	132	118	231	156	168	90	118	330	136	507	92	148	108	143	235	87	90	81	112	92	126	110	124	160	96	88	116	107	119	136
413	3	6	5	hsa-miR-105*	105	104	415	82	97	107	104	118	120	181	101	150	198	130	382	82	90	74	89	111	97	105	127	71	94	80	63	103	98	80	71	95	101	82	112
414	15	6	5	hsa-miR-105*	99	92	165	78	90	103	107	116	114	207	111	126	252	139	399	83	92	78	89	105	101	103	83	79	98	81	64	95	97	85	75	95	94	79	110
415	27	6	5	hsa-miR-105*	97	91	138	81	80	102	104	113	103	207	110	118	242	112	387	85	91	76	86	114	99	96	84	83	99	79	67	94	101	82	74	83	91	77	105
416	39	6	5	hsa-miR-105*	103	96	173	79	82	102	105	106	97	223	91	127	221	115	442	81	87	81	99	116	101	98	83	88	100	78	67	116	94	71	70	86	85	75	109
417	6	5	4	hsa-miR-106a	778	1042	883	505	710	718	595	981	416	1534	229	489	560	486	709	287	728	542	662	1684	623	226	279	603	264	494	871	488	897	607	357	649	421	776	624
418	18	5	4	hsa-miR-106a	766	980	1115	532	784	810	558	976	317	1566	250	500	712	514	686	305	746	528	707	1820	591	233	279	642	275	566	857	565	974	546	422	626	473	695	697
419	30	5	4	hsa-miR-106a	844	976	1554	565	689	743	583	1109	383	1755	262	486	723	482	632	263	679	490	743	1759	584	258	275	702	275	561	869	651	909	546	398	565	472	731	660
420	42	5	4	hsa-miR-106a	928	879	1613	463	752	768	449	1002	348	1648	264	431	490	385	585	233	549	217	645	1453	534	218	223	707	288	581	773	615	816	493	396	577	398	761	625
421	8	9	3	hsa-miR-106a*	96	85	173	78	87	92	101	114	101	166	97	122	180	107	391	135	98	83	102	115	90	91	80	76	105	78	63	91	84	74	72	80	88	72	108
422	20	9	3	hsa-miR-106a*	88	86	162	78	85	88	99	113	96	177	94	115	202	105	427	83	91	85	96	114	91	90	77	70	92	80	61	94	89	82	68	88	87	70	104
423	32	9	3	hsa-miR-106a*	90	82	130	81	78	91	98	105	102	161	105	110	210	115	422	86	94	84	97	111	90	91	81	69	86	80	60	85	91	74	64	86	82	68	98
424	44	9	3	hsa-miR-106a*	89	87	197	76	73	95	97	111	88	177	92	111	237	116	471	81	98	81	104	120	86	86	71	66	89	81	66	86	84	67	63	72	81	69	98
425	8	11	2	hsa-miR-106b*/mmu-miR-106b*/rno-miR-106b*	134	112	299	108	137	132	124	144	129	243	112	148	280	143	438	132	96	95	118	183	125	110	107	143	101	118	97	121	152	90	93	109	119	107	137
426	20	11	2	hsa-miR-106b*/mmu-miR-106b*/rno-miR-106b*	114	116	207	98	110	136	123	138	126	249	124	151	339	146	503	95	97	91	122	168	117	108	113	90	111	109	101	141	140	111	83	142	114	95	125
427	32	11	2	hsa-miR-106b*/mmu-miR-106b*/rno-miR-106b*	131	122	188	101	104	138	134	150	117	240	120	152	355	162	496	91	103	89	111	139	126	120	107	94	120	115	94	118	176	109	83	191	113	90	122
428	44	11	2	hsa-miR-106b*/mmu-miR-106b*/rno-miR-106b*	122	123	197	89	97	137	126	146	102	231	127	130	294	137	439	88	114	90	115	154	111	111	95	86	118	110	85	115	152	92	79	127	115	93	141
429	1	6	3	hsa-miR-106b/mmu-miR-106b/rno-miR-106b	990	1479	2145	716	959	964	903	807	571	1996	276	560	643	752	602	468	967	726	771	2344	867	395	503	1024	608	742	741	798	1113	859	537	868	551	972	944
430	13	6	3	hsa-miR-106b/mmu-miR-106b/rno-miR-106b	1090	1639	2294	788	979	1004	972	967	619	2300	335	596	859	972	689	505	1057	820	950	2668	924	452	599	1077	608	915	908	827	1288	918	594	943	667	1004	1087
431	25	6	3	hsa-miR-106b/mmu-miR-106b/rno-miR-106b	1270	1597	1879	845	836	1069	845	1107	586	2463	342	598	749	986	618	507	994	780	1008	2646	920	463	567	1086	616	1049	882	916	1271	843	635	914	705	888	1035
432	37	6	3	hsa-miR-106b/mmu-miR-106b/rno-miR-106b	1334	1560	2149	785	824	975	787	972	526	2546	339	569	726	936	591	488	923	729	1006	2686	906	449	510	1221	693	1079	861	956	1107	737	610	824	723	913	944
433	8	2	1	hsa-miR-107	529	507	628	434	340	502	542	342	159	1185	153	274	348	446	524	249	255	367	554	545	471	310	429	388	296	554	381	548	929	630	371	665	336	293	560
434	20	2	1	hsa-miR-107	563	490	677	468	342	467	502	374	167	1273	166	282	398	501	527	255	250	350	597	569	485	345	478	404	340	545	390	565	810	668	376	671	367	296	533
435	32	2	1	hsa-miR-107	577	540	840	420	311	448	521	342	154	1382	162	283	417	518	510	245	233	320	543	504	477	354	485	392	343	572	383	560	901	632	383	652	332	258	546
436	44	2	1	hsa-miR-107	573	569	801	348	260	456	442	326	149	1278	157	269	397	446	493	225	219	308	498	479	456	301	422	437	343	512	325	623	841	619	365	558	328	266	506
437	2	7	3	hsa-miR-10a*/mmu-miR-10a*/rno-miR-10a-3p	156	154	217	106	118	229	156	141	124	245	107	152	187	151	397	93	108	94	133	162	147	112	114	145	130	113	96	126	288	126	86	126	113	94	137
438	14	7	3	hsa-miR-10a*/mmu-miR-10a*/rno-miR-10a-3p	135	132	217	105	114	208	144	134	113	296	120	148	208	151	383	107	122	101	146	148	145	128	127	152	127	116	94	148	304	143	87	125	114	91	134
439	26	7	3	hsa-miR-10a*/mmu-miR-10a*/rno-miR-10a-3p	139	126	198	98	99	251	129	136	113	288	116	147	199	149	391	98	128	100	137	152	143	122	119	155	134	127	101	141	303	122	80	133	99	90	154
440	38	7	3	hsa-miR-10a*/mmu-miR-10a*/rno-miR-10a-3p	137	126	203	95	90	245	122	122	99	288	114	143	223	140	395	91	123	96	140	163	137	116	116	153	119	131	93	156	289	128	89	121	110	86	122
441	6	1	3	hsa-miR-10a/mmu-miR-10a/rno-miR-10a-5p	1705	2034	2133	1157	1158	1723	1600	877	509	5188	371	943	731	1217	829	946	956	1476	2069	1728	2382	1333	2495	1251	1880	2113	807	1735	2892	2205	1256	2439	902	890	1974
442	18	1	3	hsa-miR-10a/mmu-miR-10a/rno-miR-10a-5p	1590	1974	2035	1295	1060	1612	1454	1010	431	6255	426	1004	864	1443	776	983	969	1478	2348	1831	2499	1626	2540	1115	1691	2262	1090	1875	2675	2370	1386	2601	1057	868	1764
443	30	1	3	hsa-miR-10a/mmu-miR-10a/rno-miR-10a-5p	2000	2040	2275	1253	909	1495	1650	1030	405	7151	451	947	977	1314	743	911	861	1342	2394	1882	2405	1627	2309	1216	1956	2633	854	2082	2889	2083	1306	2439	1115	803	1772
444	42	1	3	hsa-miR-10a/mmu-miR-10a/rno-miR-10a-5p	1962	2079	1712	931	972	1346	1172	878	291	7026	440	806	628	1054	597	650	614	496	1868	1501	2109	1448	1901	1477	2136	2550	955	1898	2386	1828	1180	2220	1056	817	1660
445	10	11	5	hsa-miR-10b*/mmu-miR-10b*	113	115	203	98	94	116	147	139	105	266	122	144	218	150	319	89	90	96	115	117	132	108	120	102	137	133	79	122	143	125	89	104	106	82	122
446	22	11	5	hsa-miR-10b*/mmu-miR-10b*	125	123	222	100	93	124	124	126	108	283	121	150	187	156	349	89	100	88	141	134	140	129	121	95	137	113	79	131	157	121	86	133	102	79	132
447	34	11	5	hsa-miR-10b*/mmu-miR-10b*	152	125	168	90	88	110	117	108	108	270	112	148	225	151	439	88	95	93	123	123	129	118	116	93	140	103	79	127	135	101	88	113	93	80	126
448	46	11	5	hsa-miR-10b*/mmu-miR-10b*	119	117	184	92	88	121	123	111	101	247	114	129	200	149	393	82	111	98	153	128	132	100	112	97	146	117	74	128	133	95	82	115	97	85	125
449	7	2	1	hsa-miR-10b/mmu-miR-10b/rno-miR-10b	2452	2904	2828	2446	1103	2533	3121	1218	356	6541	393	947	765	2339	836	1327	948	1977	3369	2120	2739	1590	2727	1462	1767	2500	1442	2685	4797	3310	1842	4043	1523	1239	3297
450	19	2	1	hsa-miR-10b/mmu-miR-10b/rno-miR-10b	2429	3089	3350	2487	1183	2418	3118	1509	349	7488	392	1016	1066	2575	963	1409	981	1962	3771	2236	2773	1785	2831	1500	1869	2714	1522	2838	3411	3662	1931	4058	1691	1268	3397
451	31	2	1	hsa-miR-10b/mmu-miR-10b/rno-miR-10b	2799	2405	3277	2262	1058	2312	3256	1533	368	8159	440	1004	983	2551	858	1147	777	1509	3403	2111	2853	1795	2778	1699	2053	3289	1376	3145	4763	3380	2051	3821	1645	1020	3315
452	43	2	1	hsa-miR-10b/mmu-miR-10b/rno-miR-10b	2598	2605	3600	1955	960	2221	2455	1408	286	7472	419	943	757	1826	842	970	647	1305	3000	1687	2459	1621	2234	1709	2242	3051	1287	2813	3888	3194	1770	3820	1636	1041	2761
453	5	5	11	hsa-miR-1178	78	74	186	67	76	86	100	97	114	219	128	166	191	121	310	68	72	72	75	87	121	117	109	65	120	63	57	75	79	69	63	71	91	78	94
454	17	5	11	hsa-miR-1178	76	78	107	65	74	83	92	85	95	229	140	157	212	115	354	71	72	64	72	88	118	113	101	67	114	69	95	72	76	68	59	76	75	68	84
455	29	5	11	hsa-miR-1178	82	84	114	70	71	83	83	83	85	222	127	144	291	99	339	62	72	63	85	98	115	119	103	65	115	71	55	76	77	63	56	78	75	62	87
456	41	5	11	hsa-miR-1178	77	78	147	62	69	86	96	105	89	219	138	155	287	134	360	72	79	69	80	174	117	108	93	80	116	71	59	81	87	60	61	73	75	68	91
457	9	12	12	hsa-miR-1179	84	75	140	67	75	88	96	94	95	216	122	141	208	124	269	79	73	64	74	83	107	104	90	66	104	73	58	82	79	67	64	76	80	65	89
458	21	12	12	hsa-miR-1179	77	82	122	66	72	84	90	89	101	208	113	144	185	119	265	70	69	64	72	84	108	112	93	66	94	67	61	82	78	68	59	88	75	65	86
459	33	12	12	hsa-miR-1179	76	77	162	67	75	85	86	98	89	176	109	122	229	113	342	76	72	64	82	84	106	107	86	63	95	68	58	81	73	67	63	70	74	63	88
460	45	12	12	hsa-miR-1179	75	85	139	64	74	87	91	97	92	187	105	122	247	116	357	78	86	73	94	230	95	101	86	67	102	77	58	86	88	63	63	86	79	74	116
461	6	7	6	hsa-miR-1180	103	93	242	83	86	92	153	138	127	212	108	151	205	135	369	90	84	81	87	115	99	105	89	74	96	78	63	101	91	70	71	83	89	81	103
462	18	7	6	hsa-miR-1180	100	98	158	76	84	90	92	111	105	219	106	141	216	137	357	81	89	76	85	98	96	99	101	71	95	77	64	116	86	79	79	99	102	75	101
463	30	7	6	hsa-miR-1180	92	123	238	73	77	104	118	112	95	217	108	134	232	126	366	74	85	83	85	98	120	102	94	69	107	80	67	90	88	74	66	80	82	70	115
464	42	7	6	hsa-miR-1180	110	80	176	78	77	97	93	115	95	180	103	144	222	140	428	84	94	78	99	182	106	99	89	71	100	82	61	99	87	72	71	73	81	68	104
465	6	1	10	hsa-miR-1181	101	82	189	79	100	100	99	108	139	202	122	142	175	99	322	90	82	69	80	96	98	116	96	75	103	80	63	102	101	79	70	80	87	80	87
466	18	1	10	hsa-miR-1181	102	84	142	68	73	100	96	125	96	191	114	138	216	109	297	71	81	68	69	81	108	107	102	70	95	83	64	97	86	75	64	80	79	71	94
467	30	1	10	hsa-miR-1181	109	85	179	81	71	94	89	107	99	206	116	137	237	103	291	74	71	66	80	81	108	110	100	77	95	79	60	146	107	69	62	88	85	70	92
468	42	1	10	hsa-miR-1181	115	82	203	71	72	116	97	103	92	191	125	130	146	114	285	76	78	67	85	112	101	100	93	80	98	75	57	102	108	61	66	75	84	72	87
469	6	10	11	hsa-miR-1182	84	86	289	70	74	94	90	109	99	224	139	157	220	138	328	74	72	63	65	88	105	113	107	70	105	71	60	90	81	70	67	78	84	71	106
470	18	10	11	hsa-miR-1182	91	82	146	69	80	77	87	95	94	236	121	170	239	106	296	64	67	72	67	77	109	115	112	66	97	69	57	80	78	66	62	77	80	68	89
471	30	10	11	hsa-miR-1182	100	105	132	71	73	83	82	94	93	237	127	183	259	125	352	67	70	60	70	78	113	112	102	64	109	68	61	87	82	66	65	76	74	73	92
472	42	10	11	hsa-miR-1182	88	74	166	69	68	85	83	110	87	221	147	173	189	135	325	67	76	64	73	85	145	110	103	63	117	67	58	89	80	65	59	106	77	68	88
473	1	14	11	hsa-miR-1183	102	96	172	80	84	144	100	104	115	170	113	117	158	113	250	63	74	65	88	83	97	104	111	89	115	78	66	83	177	85	76	89	105	75	101
474	13	14	11	hsa-miR-1183	94	90	113	69	78	110	88	114	88	230	109	139	186	127	261	64	69	60	74	81	128	104	103	110	99	83	65	85	146	76	66	87	78	67	94
475	25	14	11	hsa-miR-1183	112	93	118	65	75	95	92	88	88	215	122	144	257	129	190	65	68	61	84	80	99	105	107	113	104	83	62	98	184	75	62	83	79	67	98
476	37	14	11	hsa-miR-1183	104	91	144	67	69	113	87	88	78	221	111	148	226	116	283	64	71	65	78	79	97	96	104	102	103	75	60	93	180	70	66	75	86	68	98
477	8	12	11	hsa-miR-1184	112	105	171	73	89	145	88	104	90	252	132	158	179	119	372	166	90	85	107	119	140	148	119	104	117	71	60	84	257	71	64	83	95	68	116
478	20	12	11	hsa-miR-1184	107	96	141	70	85	135	94	97	83	237	139	158	281	125	362	82	92	79	98	127	129	134	107	86	110	76	63	93	250	71	65	86	82	73	95
479	32	12	11	hsa-miR-1184	114	94	127	76	77	146	92	95	88	232	130	160	279	121	437	84	99	83	93	128	134	137	109	110	124	79	62	137	206	71	66	84	80	68	91
480	44	12	11	hsa-miR-1184	104	105	162	67	75	128	90	96	85	224	113	154	240	110	417	89	93	88	97	118	134	136	114	95	120	80	60	86	245	69	62	71	87	69	98
481	9	3	10	hsa-miR-1185	72	70	134	69	82	80	96	102	86	178	105	124	208	106	224	62	64	57	64	78	95	98	83	60	93	71	58	73	88	62	60	76	76	58	87
482	21	3	10	hsa-miR-1185	82	76	120	62	66	84	90	89	108	174	117	115	218	87	262	62	68	79	67	81	95	97	82	65	89	65	55	78	73	62	58	74	73	62	87
483	33	3	10	hsa-miR-1185	73	76	155	62	71	78	83	94	90	172	99	116	224	106	290	67	68	56	69	87	96	96	79	61	91	66	56	97	77	63	58	66	67	60	85
484	45	3	10	hsa-miR-1185	81	79	130	56	69	86	98	101	139	179	107	101	224	110	330	66	87	68	111	111	90	89	81	74	102	83	60	89	92	59	62	77	77	80	94
485	4	3	9	hsa-miR-1197/mmu-miR-1197	83	79	245	74	78	86	91	94	86	185	108	124	161	104	335	71	79	64	84	87	94	100	89	68	94	68	59	77	75	78	69	81	91	72	101
486	16	3	9	hsa-miR-1197/mmu-miR-1197	82	77	105	65	74	80	79	96	97	191	106	131	201	99	276	75	75	62	77	87	99	96	82	64	89	70	57	81	78	65	65	70	82	65	91
487	28	3	9	hsa-miR-1197/mmu-miR-1197	84	76	122	67	81	74	83	97	89	184	101	126	192	104	315	63	79	66	71	86	97	97	79	65	89	71	58	71	79	65	59	78	79	64	92
488	40	3	9	hsa-miR-1197/mmu-miR-1197	80	72	128	65	70	82	102	91	90	180	104	113	219	106	284	76	73	67	79	91	87	93	82	69	88	73	56	82	84	64	60	84	76	66	91
489	12	3	10	hsa-miR-1200	87	88	123	73	92	102	108	115	110	235	128	150	192	106	379	82	81	86	89	100	117	120	108	78	100	77	63	86	86	77	68	88	95	73	108
490	24	3	10	hsa-miR-1200	93	84	150	81	88	96	100	109	110	216	116	149	304	111	386	73	82	70	98	95	113	120	97	81	103	76	60	81	91	71	62	85	81	70	99
491	36	3	10	hsa-miR-1200	86	84	163	68	73	98	113	99	118	227	115	146	264	124	349	76	78	73	86	117	107	111	97	82	95	83	62	121	85	75	63	82	85	71	111
492	48	3	10	hsa-miR-1200	93	77	161	76	80	102	104	108	98	193	120	133	268	116	361	69	92	76	93	134	109	104	94	70	116	82	65	97	92	71	67	78	83	76	99
493	6	11	10	hsa-miR-1201	78	77	325	68	73	82	88	121	90	154	89	111	152	100	225	68	65	58	64	78	83	90	78	62	85	68	53	79	77	64	60	70	75	63	80
494	18	11	10	hsa-miR-1201	80	71	126	69	73	76	92	85	79	152	87	108	161	92	215	60	63	62	63	77	82	88	78	61	83	71	55	76	69	66	59	73	73	63	82
495	30	11	10	hsa-miR-1201	103	78	136	62	66	78	82	90	78	161	90	105	182	91	242	63	66	57	71	77	85	90	76	58	79	65	52	79	77	62	58	69	71	62	76
496	42	11	10	hsa-miR-1201	85	69	186	60	71	77	77	74	77	134	90	106	134	90	244	65	71	62	71	87	84	84	71	55	89	65	52	82	70	62	54	73	70	64	82
497	12	3	12	hsa-miR-1202	84	82	151	72	85	89	97	104	101	263	138	165	217	113	349	85	83	92	89	103	127	119	108	66	123	69	61	82	84	76	63	82	80	73	105
498	24	3	12	hsa-miR-1202	89	81	135	75	82	88	97	105	103	260	135	165	301	122	382	76	79	71	83	107	120	127	102	64	113	72	62	87	87	71	62	81	86	71	97
499	36	3	12	hsa-miR-1202	97	75	175	77	75	86	113	98	90	240	150	169	265	126	361	75	81	74	86	99	114	120	103	66	112	73	61	113	81	69	63	87	87	72	99
500	48	3	12	hsa-miR-1202	90	86	157	69	77	95	97	133	93	216	116	153	341	115	386	72	89	77	93	144	114	107	100	72	104	72	64	250	80	70	70	84	83	76	108
501	1	8	12	hsa-miR-1203	84	76	176	69	93	88	105	99	104	166	104	101	154	106	231	63	75	61	73	96	90	98	85	60	104	72	63	79	90	64	72	78	87	62	94
502	13	8	12	hsa-miR-1203	81	69	165	62	73	76	84	112	92	195	96	120	203	100	280	62	69	61	66	77	97	94	84	67	90	65	56	86	78	64	59	69	77	63	85
503	25	8	12	hsa-miR-1203	85	74	137	59	69	80	80	79	84	173	101	114	272	108	216	61	62	56	65	74	96	95	82	63	88	79	56	180	71	61	60	70	82	63	81
504	37	8	12	hsa-miR-1203	86	75	167	61	69	75	79	93	83	162	98	116	234	104	306	60	69	58	68	129	88	92	79	73	90	70	55	92	81	64	59	70	70	65	84
505	3	7	11	hsa-miR-1204	98	105	254	79	85	129	95	99	97	232	127	160	207	142	304	75	87	92	93	108	125	131	109	91	99	80	64	90	140	75	70	88	81	77	111
506	15	7	11	hsa-miR-1204	104	90	172	74	80	125	107	113	113	233	128	159	214	141	344	76	82	78	92	99	134	123	110	93	116	79	64	88	138	77	70	86	87	72	112
507	27	7	11	hsa-miR-1204	100	97	132	78	73	122	100	102	88	234	128	157	195	135	363	79	91	76	82	102	126	128	104	93	107	73	63	92	156	76	69	87	83	72	104
508	39	7	11	hsa-miR-1204	112	92	152	71	75	124	99	106	93	230	127	139	218	120	370	76	87	83	94	116	117	114	107	95	117	77	63	99	137	71	69	82	84	72	107
509	9	14	8	hsa-miR-1205	88	90	124	73	80	96	104	118	111	246	142	155	220	123	384	83	80	69	89	107	124	121	111	73	102	80	62	90	91	70	68	78	90	69	90
510	21	14	8	hsa-miR-1205	86	82	126	74	77	88	89	114	95	252	139	170	215	125	338	73	79	68	81	103	118	127	106	71	108	79	63	88	80	70	65	80	82	72	96
511	33	14	8	hsa-miR-1205	82	88	148	69	78	86	96	95	110	221	134	163	241	130	350	71	83	74	85	94	123	122	104	66	112	74	60	93	83	66	62	78	77	68	93
512	45	14	8	hsa-miR-1205	90	86	155	67	74	110	97	96	103	222	132	157	215	123	396	78	92	86	109	121	111	118	94	79	105	77	61	93	90	68	67	83	83	74	100
513	12	5	11	hsa-miR-1206	79	80	114	66	75	80	86	93	91	205	104	134	167	94	336	70	81	65	76	97	106	108	87	65	95	71	57	81	80	66	61	82	83	67	91
514	24	5	11	hsa-miR-1206	83	75	158	67	72	77	90	92	86	198	108	144	205	101	311	66	73	69	79	84	101	104	87	68	94	71	59	78	79	67	60	80	77	66	86
515	36	5	11	hsa-miR-1206	81	81	134	68	65	82	80	102	85	185	113	138	230	103	304	68	75	65	77	89	95	103	84	67	105	77	59	79	85	64	64	78	77	65	92
516	48	5	11	hsa-miR-1206	78	70	127	62	70	89	91	98	86	171	94	119	226	106	335	73	78	67	84	113	96	95	80	82	109	73	58	91	82	68	56	74	80	65	89
517	11	10	11	hsa-miR-1207-3p	115	114	164	84	93	169	117	129	133	321	180	203	240	171	434	69	79	86	87	126	166	157	132	127	156	87	72	112	145	88	74	91	97	88	117
518	23	10	11	hsa-miR-1207-3p	121	107	143	85	93	168	111	128	124	331	167	205	249	143	442	94	85	77	93	112	168	170	140	126	136	92	72	107	150	83	75	100	104	83	121
519	35	10	11	hsa-miR-1207-3p	123	112	280	81	92	168	115	128	118	298	172	211	264	144	442	76	92	80	104	136	166	159	130	128	131	88	71	112	144	86	76	99	104	81	123
520	47	10	11	hsa-miR-1207-3p	118	118	152	80	97	175	124	135	145	287	164	193	219	146	520	77	94	86	115	145	153	144	123	122	141	92	67	138	152	83	78	91	99	81	127
521	3	1	11	hsa-miR-1207-5p	134	87	197	70	86	89	89	98	112	202	103	157	152	121	279	70	72	64	69	102	93	90	88	69	98	67	67	81	85	70	64	84	93	82	106
522	15	1	11	hsa-miR-1207-5p	91	78	212	73	77	85	96	104	131	197	92	117	187	103	297	61	67	66	68	73	82	91	84	65	99	70	63	113	80	75	66	84	82	74	104
523	27	1	11	hsa-miR-1207-5p	93	75	240	75	68	90	94	100	93	197	92	119	207	94	262	66	68	59	69	79	84	91	81	72	82	69	60	88	93	68	62	86	87	71	88
524	39	1	11	hsa-miR-1207-5p	106	85	147	76	73	86	91	103	98	195	109	113	186	99	224	67	69	64	72	86	95	88	80	73	99	68	75	94	84	69	64	74	82	66	100
525	5	9	10	hsa-miR-1208	74	72	192	79	78	86	90	100	133	220	109	131	172	99	279	69	70	62	75	90	103	107	91	63	94	74	57	121	73	61	58	72	77	67	83
526	17	9	10	hsa-miR-1208	80	72	103	69	75	80	90	85	96	189	115	122	186	106	271	65	69	61	65	78	103	103	89	63	93	73	56	84	72	68	59	69	75	66	85
527	29	9	10	hsa-miR-1208	81	74	149	66	70	75	85	85	87	184	108	133	246	99	222	62	67	61	68	78	103	104	91	58	85	86	56	77	81	62	58	71	75	67	82
528	41	9	10	hsa-miR-1208	82	79	143	63	74	85	86	96	86	183	109	125	224	121	325	65	76	64	75	179	102	98	87	57	97	87	57	145	85	62	59	98	66	64	87
529	2	10	3	hsa-miR-122*	104	100	216	87	94	125	108	114	115	159	81	115	169	126	335	83	88	75	98	105	92	89	94	96	105	77	68	94	162	89	73	96	96	79	110
530	14	10	3	hsa-miR-122*	100	93	180	79	85	119	103	102	102	178	95	115	187	117	325	79	87	70	87	99	101	97	101	87	104	85	64	107	156	86	75	89	92	79	101
531	26	10	3	hsa-miR-122*	101	93	181	75	73	109	99	103	98	172	88	115	152	101	306	68	78	70	90	94	108	99	99	90	93	80	64	98	171	77	71	84	104	74	89
532	38	10	3	hsa-miR-122*	159	77	218	71	77	99	97	106	92	158	98	114	173	92	356	76	83	79	94	102	100	89	96	86	114	76	62	107	144	75	67	83	81	74	105
533	8	9	1	hsa-miR-122/mmu-miR-122/rno-miR-122	126	108	288	109	116	122	133	133	130	238	135	158	228	147	523	124	96	106	125	154	118	110	108	95	121	118	77	151	139	106	85	97	113	96	121
534	20	9	1	hsa-miR-122/mmu-miR-122/rno-miR-122	119	116	192	98	116	127	138	140	120	239	140	150	274	147	477	86	101	88	126	129	120	128	120	92	113	132	75	140	167	90	80	121	105	80	118
535	32	9	1	hsa-miR-122/mmu-miR-122/rno-miR-122	138	116	236	100	104	125	129	147	138	253	133	158	353	152	464	87	96	87	129	121	136	144	100	121	111	117	72	107	168	104	76	122	102	89	124
536	44	9	1	hsa-miR-122/mmu-miR-122/rno-miR-122	120	113	206	97	103	119	116	144	118	228	131	144	273	148	473	81	95	89	133	134	125	103	109	114	115	107	81	138	162	90	77	102	118	82	130
537	5	5	9	hsa-miR-1224-3p	90	90	137	77	90	87	96	119	117	269	163	180	203	114	355	78	79	77	81	106	152	156	125	74	125	80	59	120	116	72	65	83	88	72	85
538	17	5	9	hsa-miR-1224-3p	80	86	121	69	84	92	105	97	101	285	158	178	208	113	361	74	81	74	94	100	139	138	123	82	123	82	61	137	92	76	64	91	91	73	87
539	29	5	9	hsa-miR-1224-3p	87	92	169	74	79	86	98	98	99	257	160	167	252	112	375	88	85	73	87	103	148	143	116	73	123	78	57	91	97	73	64	84	87	64	90
540	41	5	9	hsa-miR-1224-3p	88	87	175	65	77	95	96	85	98	261	155	176	305	143	413	79	97	81	88	177	137	138	125	77	123	83	61	91	104	66	65	78	83	75	98
541	4	5	11	hsa-miR-1224-5p	98	84	143	76	86	88	93	102	93	215	129	152	183	104	355	76	76	61	78	95	108	111	98	68	88	70	60	81	76	69	72	79	94	75	94
542	16	5	11	hsa-miR-1224-5p	89	81	119	70	81	80	106	102	96	226	128	157	237	91	327	188	70	66	74	86	112	102	113	62	92	72	59	101	77	65	68	85	80	68	118
543	28	5	11	hsa-miR-1224-5p	84	79	134	74	76	86	91	94	95	238	121	154	229	112	320	69	75	68	84	87	112	111	91	63	92	68	59	82	84	68	59	79	79	65	94
544	40	5	11	hsa-miR-1224-5p	90	78	186	67	75	84	96	93	85	222	121	134	290	127	346	69	75	67	81	92	105	109	98	77	105	75	58	81	98	65	62	101	81	69	93
545	8	14	8	hsa-miR-1225-3p	99	90	207	79	96	85	98	112	99	238	155	174	225	120	452	125	89	79	84	110	127	118	113	95	112	81	62	88	85	72	64	87	98	69	107
546	20	14	8	hsa-miR-1225-3p	94	87	159	73	92	91	100	106	95	249	153	178	395	125	436	92	93	75	89	104	121	128	118	70	123	77	61	91	82	77	67	94	94	70	96
547	32	14	8	hsa-miR-1225-3p	93	91	139	76	77	98	96	107	103	255	148	168	376	123	477	89	99	73	90	104	119	122	87	78	112	79	60	93	82	78	65	82	83	65	102
548	44	14	8	hsa-miR-1225-3p	89	99	154	69	76	97	97	106	86	253	131	158	279	114	423	69	171	70	92	138	119	119	93	77	136	81	61	98	88	72	63	87	83	69	96
549	5	4	12	hsa-miR-1225-5p	86	71	207	73	87	119	89	108	132	195	118	138	183	105	282	68	71	67	66	78	106	102	88	61	99	62	59	79	82	64	66	86	74	72	101
550	17	4	12	hsa-miR-1225-5p	80	78	164	66	77	80	90	77	99	204	123	133	236	119	287	66	67	59	63	82	102	96	78	64	87	61	60	71	76	64	59	78	80	62	83
551	29	4	12	hsa-miR-1225-5p	78	76	123	63	69	78	85	78	84	195	107	124	285	98	303	59	68	59	66	95	107	103	90	59	101	68	54	79	73	65	61	70	74	65	80
552	41	4	12	hsa-miR-1225-5p	79	75	130	61	69	89	107	91	117	176	111	118	259	122	327	60	70	64	93	162	100	95	87	99	96	76	56	84	96	59	57	75	70	72	89
553	4	13	9	hsa-miR-1226	114	100	263	84	97	104	117	126	102	274	152	178	209	132	439	132	97	86	99	124	139	146	129	117	126	88	68	88	135	80	71	82	103	88	124
554	16	13	9	hsa-miR-1226	101	98	200	83	91	116	110	118	111	273	140	170	282	118	389	83	78	83	97	119	132	142	130	83	122	83	62	97	101	86	67	89	98	81	121
555	28	13	9	hsa-miR-1226	101	95	157	83	86	106	105	119	107	242	139	170	405	144	431	82	92	80	94	131	132	135	124	93	112	84	67	99	127	80	68	86	90	76	114
556	40	13	9	hsa-miR-1226	104	100	168	84	83	104	114	116	127	256	151	161	287	149	434	96	89	84	100	119	122	136	117	85	114	89	67	121	133	74	68	88	88	72	117
557	2	14	12	hsa-miR-1226*	84	90	282	76	74	85	95	115	95	188	102	121	153	118	271	74	76	67	80	95	99	99	96	67	106	73	59	85	82	74	62	78	79	72	101
558	14	14	12	hsa-miR-1226*	110	84	122	70	71	81	93	95	93	196	106	142	219	120	302	68	72	69	73	85	101	101	92	64	90	72	58	89	74	72	64	127	76	66	100
559	26	14	12	hsa-miR-1226*	88	75	153	70	69	84	93	92	97	196	104	131	223	112	271	68	69	63	73	84	100	100	87	66	95	72	59	85	81	73	63	75	76	68	105
560	38	14	12	hsa-miR-1226*	81	86	144	78	68	80	87	104	96	180	102	140	172	112	330	71	75	66	76	85	100	91	88	65	116	68	62	113	76	72	177	75	83	69	90
561	11	12	10	hsa-miR-1227	128	112	222	104	111	128	134	130	134	372	157	211	261	151	449	93	111	90	125	127	170	170	140	104	144	121	81	129	117	111	89	114	118	87	120
562	23	12	10	hsa-miR-1227	124	113	183	85	108	124	138	135	136	370	176	207	265	139	477	96	90	99	125	112	168	168	142	109	147	125	84	133	124	103	83	117	106	86	137
563	35	12	10	hsa-miR-1227	130	115	239	94	94	135	122	126	127	335	164	199	246	146	442	93	94	88	130	121	162	158	141	102	138	105	80	147	121	93	82	105	105	92	129
564	47	12	10	hsa-miR-1227	124	119	199	93	106	160	124	149	117	335	154	180	241	169	494	85	93	95	113	137	158	155	133	107	140	103	84	139	120	94	83	109	109	86	133
565	3	2	9	hsa-miR-1228	122	105	400	76	81	95	94	103	99	237	141	163	200	115	335	82	85	81	94	105	114	130	124	79	111	73	68	95	90	79	68	88	86	76	108
566	15	2	9	hsa-miR-1228	85	114	179	74	78	99	91	128	105	254	141	169	294	129	380	76	84	69	86	101	136	128	111	70	115	80	61	90	81	82	68	85	86	76	106
567	27	2	9	hsa-miR-1228	87	92	120	74	72	89	98	102	97	269	142	184	195	127	367	80	86	84	91	95	129	130	113	78	107	80	59	123	82	73	68	87	83	74	97
568	39	2	9	hsa-miR-1228	85	90	126	66	76	90	95	102	88	255	135	162	244	120	388	78	98	85	94	107	130	124	107	68	107	75	85	100	82	72	64	82	82	71	108
569	1	3	12	hsa-miR-1228*	82	81	201	72	79	86	101	93	118	185	101	141	202	130	292	66	75	62	71	84	99	97	100	63	93	70	56	84	81	66	68	83	115	65	100
570	13	3	12	hsa-miR-1228*	81	68	166	68	77	78	85	113	103	212	126	131	293	114	292	66	70	59	65	75	108	105	83	62	93	68	54	81	87	69	59	74	72	67	90
571	25	3	12	hsa-miR-1228*	90	84	149	61	77	77	82	85	84	198	115	118	280	128	274	63	66	55	67	90	100	100	82	62	85	73	59	75	77	65	59	73	74	66	81
572	37	3	12	hsa-miR-1228*	82	77	151	63	79	82	89	91	94	204	113	134	332	112	273	70	81	62	72	129	97	95	82	66	98	68	56	85	87	65	64	78	77	64	88
573	5	6	10	hsa-miR-1229	84	81	131	77	127	86	102	109	114	249	138	161	187	109	300	75	78	69	81	91	126	132	112	70	116	72	59	92	76	65	66	79	91	77	91
574	17	6	10	hsa-miR-1229	86	86	102	68	79	86	96	97	98	244	147	146	214	112	350	70	75	68	77	94	125	125	113	73	107	73	58	130	81	72	62	87	87	67	90
575	29	6	10	hsa-miR-1229	85	85	132	72	79	90	87	93	95	233	147	158	276	106	312	66	72	66	79	90	123	122	108	68	112	81	59	86	88	66	62	82	89	67	87
576	41	6	10	hsa-miR-1229	92	81	177	66	78	95	97	92	100	250	136	159	245	137	371	71	104	79	90	180	117	121	101	65	114	88	64	92	98	63	61	77	78	72	94
577	9	7	11	hsa-miR-1231	75	81	118	62	80	87	92	102	92	205	116	149	214	129	309	67	73	63	74	82	104	124	91	61	93	65	60	81	96	62	60	73	82	60	91
578	21	7	11	hsa-miR-1231	79	81	117	62	69	83	85	84	99	232	130	141	236	97	313	68	72	64	73	96	101	108	89	64	94	71	59	89	77	66	62	71	80	60	87
579	33	7	11	hsa-miR-1231	74	75	105	60	70	79	83	88	80	192	124	138	295	117	306	69	80	64	75	97	100	106	84	63	98	73	55	83	82	66	58	66	71	61	86
580	45	7	11	hsa-miR-1231	84	88	125	67	70	81	90	89	92	192	116	133	285	126	364	82	92	72	115	205	110	97	88	63	101	85	61	86	95	61	62	72	76	68	91
581	12	11	9	hsa-miR-1233	88	88	155	76	81	88	99	108	95	249	145	161	215	110	362	94	84	71	91	108	129	116	90	70	110	86	61	88	78	75	69	90	90	71	131
582	24	11	9	hsa-miR-1233	96	80	149	77	79	88	95	108	100	245	141	161	276	94	388	72	81	74	82	95	110	119	108	68	110	84	64	88	80	70	69	89	97	71	103
583	36	11	9	hsa-miR-1233	91	79	166	78	74	88	101	114	90	238	133	164	209	121	417	73	81	74	87	97	113	115	89	80	105	70	64	149	85	74	66	79	89	74	102
584	48	11	9	hsa-miR-1233	84	86	170	69	80	98	108	112	109	228	128	159	226	103	408	77	83	77	89	138	110	111	95	66	105	78	61	92	90	71	65	95	121	72	106
585	9	15	9	hsa-miR-1234	96	85	210	75	78	88	100	108	118	230	121	148	198	113	304	75	70	62	71	90	113	111	96	69	93	67	62	84	90	76	68	88	96	72	101
586	21	15	9	hsa-miR-1234	91	85	135	77	83	90	98	101	102	218	131	141	211	115	294	64	71	67	71	81	113	116	105	72	97	78	63	98	92	73	63	85	84	71	108
587	33	15	9	hsa-miR-1234	89	98	176	68	78	90	98	95	103	198	118	141	217	119	319	68	74	67	79	87	111	110	90	71	97	77	59	93	84	69	63	83	84	71	105
588	45	15	9	hsa-miR-1234	102	92	147	73	77	109	88	98	100	204	117	134	174	112	369	74	76	77	89	98	102	104	81	67	105	81	62	98	98	70	65	107	82	71	100
589	9	4	10	hsa-miR-1236	149	130	198	101	117	164	142	154	130	384	164	191	298	175	418	93	108	117	122	188	175	186	158	170	138	109	87	112	230	93	89	124	126	90	151
590	21	4	10	hsa-miR-1236	139	155	235	92	103	166	130	148	133	348	163	203	284	152	403	104	116	109	114	170	185	185	142	174	143	131	93	114	224	97	91	110	117	92	133
591	33	4	10	hsa-miR-1236	148	133	215	87	97	162	117	124	121	307	161	197	411	158	398	110	117	104	134	199	170	184	145	167	141	138	88	110	232	89	82	110	102	100	139
592	45	4	10	hsa-miR-1236	157	155	287	77	95	170	122	130	124	333	164	192	368	168	511	121	189	117	169	274	168	161	142	166	154	128	95	167	224	77	82	119	117	111	150
593	5	13	8	hsa-miR-1237	102	97	173	83	98	106	126	127	133	394	209	236	201	126	369	90	93	78	104	122	190	196	170	74	143	87	64	93	105	90	79	95	100	81	109
594	17	13	8	hsa-miR-1237	98	93	150	82	88	100	111	125	108	409	199	234	228	142	455	81	95	78	93	99	197	208	165	78	139	92	66	183	88	78	71	92	95	80	103
595	29	13	8	hsa-miR-1237	100	107	149	76	94	113	107	104	95	369	211	253	246	134	438	94	87	75	89	123	196	202	175	84	134	76	63	102	96	82	71	85	89	80	120
596	41	13	8	hsa-miR-1237	94	106	391	75	90	126	108	111	108	356	200	238	270	155	472	92	109	87	124	139	189	188	156	85	147	86	67	113	95	73	68	90	84	81	118
597	11	11	10	hsa-miR-1238	96	99	230	84	86	92	115	97	124	276	120	185	235	145	476	77	92	74	81	118	127	130	120	77	115	83	61	90	88	76	64	88	107	73	110
598	23	11	10	hsa-miR-1238	92	85	193	79	84	97	107	113	108	273	157	172	259	129	425	73	83	74	91	97	146	125	112	82	106	77	66	135	85	72	67	88	90	74	108
599	35	11	10	hsa-miR-1238	101	98	156	71	76	98	105	110	109	267	153	186	314	124	445	79	88	90	93	134	147	131	105	78	122	77	61	142	78	71	70	89	86	75	112
600	47	11	10	hsa-miR-1238	101	84	175	74	90	103	110	126	115	258	124	181	254	131	518	82	98	89	111	152	117	120	107	75	126	77	68	100	82	73	69	83	90	77	110
601	9	14	3	hsa-miR-124*/mmu-miR-124*/rno-miR-124*	115	109	185	97	96	130	134	133	124	222	107	129	229	138	357	93	90	76	114	113	103	111	117	88	113	113	76	114	153	100	84	116	102	73	123
602	21	14	3	hsa-miR-124*/mmu-miR-124*/rno-miR-124*	111	100	164	91	88	119	117	119	111	212	107	139	223	137	367	79	85	82	112	103	105	108	113	98	107	103	75	107	152	100	82	113	91	84	109
603	33	14	3	hsa-miR-124*/mmu-miR-124*/rno-miR-124*	110	103	183	97	89	118	112	113	120	199	115	126	215	142	389	86	88	78	103	105	105	110	111	85	92	96	75	119	146	97	85	104	95	76	115
604	45	14	3	hsa-miR-124*/mmu-miR-124*/rno-miR-124*	112	105	221	89	88	125	117	101	127	208	98	114	206	132	419	85	99	92	120	136	90	96	68	80	93	93	70	90	139	87	77	102	96	88	122
605	12	8	2	hsa-miR-124/mmu-miR-124/rno-miR-124	17278	18880	22835	17754	6205	14465	21539	5993	2401	45986	1966	5177	3919	17625	4410	9920	5033	12655	23066	8413	13964	13456	24383	11978	14732	24429	7824	18085	30314	22852	13436	26780	10781	6566	22227
606	24	8	2	hsa-miR-124/mmu-miR-124/rno-miR-124	18468	20291	25048	17866	5769	14292	21615	6993	2264	48031	2054	5194	4262	18708	4253	10882	4998	12853	23860	8687	13722	13996	24372	13571	17146	25632	7671	21704	27817	22589	14592	27232	12236	6211	22179
607	36	8	2	hsa-miR-124/mmu-miR-124/rno-miR-124	20069	19724	28293	16987	5537	14103	21170	6858	2272	48677	2133	5120	4586	17728	4028	10229	4833	11525	23663	8517	13647	14073	22928	14862	18180	25861	7158	22481	27010	21482	14162	25280	12260	5413	20893
608	48	8	2	hsa-miR-124/mmu-miR-124/rno-miR-124	18270	19597	25585	14987	5493	13057	17639	6516	2216	46523	1934	4477	4434	14951	3715	9179	4144	10443	21929	7719	11992	12242	19395	14237	18427	25172	6602	21606	24590	19425	13541	22719	11615	5486	18106
609	8	8	9	hsa-miR-1243	91	87	118	71	80	93	87	98	83	192	105	134	165	91	316	108	73	71	82	97	111	97	77	81	99	71	63	83	92	72	63	73	79	72	100
610	20	8	9	hsa-miR-1243	82	82	116	70	74	94	93	96	86	184	107	136	235	96	347	69	72	68	82	89	102	101	94	71	105	79	60	81	91	69	59	85	81	68	93
611	32	8	9	hsa-miR-1243	83	81	118	75	71	89	91	95	85	186	112	131	278	106	334	74	76	67	79	91	107	104	87	70	90	73	61	97	118	68	58	74	75	66	95
612	44	8	9	hsa-miR-1243	80	80	130	66	76	91	93	92	81	183	99	120	189	103	324	69	82	67	84	104	94	91	85	66	88	76	56	126	95	64	62	119	131	67	98
613	1	11	10	hsa-miR-1244	93	88	311	88	75	102	95	131	130	251	166	199	197	133	320	72	77	69	84	91	171	153	133	70	118	82	63	83	100	72	74	80	102	71	107
614	13	11	10	hsa-miR-1244	90	88	161	73	84	93	93	122	98	291	176	212	230	126	354	71	71	63	70	88	137	163	140	77	120	82	61	91	136	74	67	87	82	71	100
615	25	11	10	hsa-miR-1244	100	88	131	70	76	107	91	92	118	322	163	197	290	134	319	66	83	61	75	88	144	171	140	82	120	85	67	127	133	78	62	80	81	70	94
616	37	11	10	hsa-miR-1244	102	86	136	68	75	98	90	111	95	269	176	197	274	121	393	69	79	68	82	101	158	143	130	68	111	76	61	114	98	70	80	79	77	72	95
617	5	2	11	hsa-miR-1245	66	67	181	64	79	76	90	74	86	156	96	120	142	96	291	65	62	57	63	74	94	91	74	58	85	59	49	104	79	58	60	75	74	59	91
618	17	2	11	hsa-miR-1245	71	67	92	58	64	72	78	70	84	175	108	106	153	77	239	60	63	54	60	93	87	87	74	64	75	60	53	71	68	59	53	79	64	59	78
619	29	2	11	hsa-miR-1245	73	70	116	58	64	72	76	75	82	163	93	105	197	82	271	70	62	55	70	83	93	85	76	58	85	58	54	77	68	59	53	70	65	55	75
620	41	2	11	hsa-miR-1245	75	75	131	52	64	76	83	83	110	164	94	108	258	103	277	58	69	60	78	97	78	84	77	55	84	69	52	73	70	58	54	67	65	62	77
621	1	10	9	hsa-miR-1246	1086	1482	412	192	321	1676	233	244	154	659	146	189	292	338	301	120	231	226	219	1124	1380	435	248	1685	180	251	179	234	2454	209	183	234	234	221	364
622	13	10	9	hsa-miR-1246	1319	1571	422	179	300	1639	217	233	145	773	162	199	310	353	346	125	209	218	216	1054	1448	448	282	1722	172	259	188	244	2243	212	198	241	226	241	397
623	25	10	9	hsa-miR-1246	1148	1458	416	179	300	1566	216	225	124	769	149	189	298	348	329	117	186	200	205	948	1737	454	265	1671	172	273	174	236	2803	210	189	241	212	209	369
624	37	10	9	hsa-miR-1246	1404	2095	455	160	291	1378	187	220	105	727	132	182	304	321	312	115	174	182	202	911	1356	413	261	1572	170	293	173	240	2473	191	175	212	218	210	380
625	11	14	8	hsa-miR-1247	96	101	203	77	90	97	106	123	122	300	160	186	244	133	466	78	92	94	89	101	145	147	127	81	136	90	65	104	91	78	76	99	105	82	121
626	23	14	8	hsa-miR-1247	97	92	165	74	81	104	118	114	112	300	159	177	299	144	447	70	79	74	90	103	150	140	127	81	112	87	68	98	102	78	72	94	101	82	111
627	35	14	8	hsa-miR-1247	93	91	290	76	79	102	112	128	117	277	152	171	294	136	482	98	83	78	90	94	139	140	121	78	108	89	70	103	91	81	72	91	100	81	114
628	47	14	8	hsa-miR-1247	102	90	153	73	87	101	116	131	120	264	155	172	239	205	510	77	100	72	99	186	146	133	113	74	120	79	65	102	94	74	72	90	99	80	122
629	2	6	11	hsa-miR-1248	113	109	246	91	93	130	109	139	122	273	158	183	333	194	484	100	99	91	136	167	252	182	230	104	282	105	64	123	189	110	74	106	92	76	135
630	14	6	11	hsa-miR-1248	99	101	182	87	75	123	107	135	97	290	142	206	321	167	435	101	104	95	131	145	276	182	259	104	296	104	65	133	203	116	72	100	90	87	118
631	26	6	11	hsa-miR-1248	105	106	143	79	78	124	95	122	92	293	147	196	323	179	497	89	111	88	126	160	267	190	253	106	269	95	66	127	199	105	65	101	80	74	122
632	38	6	11	hsa-miR-1248	109	97	152	91	78	95	86	117	99	281	147	199	291	163	458	98	111	91	139	154	251	159	228	99	258	105	68	172	154	121	69	90	75	72	135
633	5	15	8	hsa-miR-1249	161	155	277	109	142	159	197	195	215	620	262	352	276	185	523	129	133	138	180	212	299	280	252	148	213	168	105	183	184	127	112	155	136	106	186
634	17	15	8	hsa-miR-1249	153	173	243	112	117	153	152	170	193	628	280	325	338	188	521	129	139	144	165	193	294	274	245	142	209	172	90	174	177	128	113	148	129	115	187
635	29	15	8	hsa-miR-1249	141	177	199	111	139	143	149	165	178	584	275	345	288	202	576	124	130	125	148	183	303	273	258	142	203	169	101	162	183	134	107	144	120	101	180
636	41	15	8	hsa-miR-1249	151	143	244	100	113	149	167	141	155	564	284	326	345	213	565	134	156	121	177	251	277	238	217	141	211	153	96	170	179	126	102	137	129	113	178
637	5	15	9	hsa-miR-1250	96	88	179	85	86	106	114	120	120	254	134	169	206	122	356	79	84	72	87	110	125	139	114	74	120	79	64	118	118	78	73	91	95	79	112
638	17	15	9	hsa-miR-1250	107	102	157	81	80	101	103	108	101	253	133	170	293	130	353	73	81	68	100	90	129	127	121	76	115	86	65	96	104	74	69	88	86	72	101
639	29	15	9	hsa-miR-1250	100	111	186	83	83	101	105	106	106	221	133	175	263	131	320	78	72	73	81	88	120	125	109	75	106	74	64	100	107	77	69	86	86	73	108
640	41	15	9	hsa-miR-1250	96	104	178	75	83	109	107	100	103	232	133	151	231	137	395	81	99	90	91	125	124	112	109	78	102	79	65	96	107	73	69	78	87	77	112
641	1	12	12	hsa-miR-1251	86	77	224	70	99	85	101	110	112	177	100	117	157	104	243	67	76	67	76	87	100	102	87	65	89	72	58	82	78	70	68	81	79	80	92
642	13	12	12	hsa-miR-1251	79	72	120	65	71	79	78	93	90	188	113	119	205	107	286	67	72	63	71	79	106	103	88	67	94	74	58	82	80	65	60	76	75	67	85
643	25	12	12	hsa-miR-1251	79	77	104	65	71	85	86	82	96	198	120	120	315	107	254	72	69	62	67	79	98	107	88	64	90	67	59	87	69	74	59	75	74	61	85
644	37	12	12	hsa-miR-1251	87	78	114	64	67	82	80	97	82	185	112	131	221	103	315	65	79	65	74	87	100	93	87	60	90	67	58	82	79	63	59	71	68	67	85
645	5	1	11	hsa-miR-1252	108	147	270	85	99	139	100	92	98	192	111	120	154	170	245	82	95	104	92	175	181	119	126	218	130	88	68	104	252	88	95	91	103	98	151
646	17	1	11	hsa-miR-1252	108	137	175	80	89	152	96	89	94	221	99	121	181	169	250	83	96	91	89	196	179	122	131	225	122	78	68	105	255	87	98	80	81	76	160
647	29	1	11	hsa-miR-1252	125	137	167	75	80	146	96	114	87	211	106	124	187	173	265	87	89	88	87	192	178	123	117	230	117	97	67	102	237	83	93	87	100	81	176
648	41	1	11	hsa-miR-1252	130	90	178	70	76	155	94	93	85	226	100	112	264	129	289	73	96	104	137	257	168	113	117	236	135	93	72	114	224	77	87	84	100	84	132
649	2	2	11	hsa-miR-1253	163	215	212	79	96	216	103	119	96	217	98	110	137	166	229	78	110	116	105	239	285	113	122	196	117	98	74	95	311	92	80	90	85	85	169
650	14	2	11	hsa-miR-1253	162	183	181	86	89	183	99	105	86	227	92	117	154	167	229	86	120	114	103	255	283	120	138	237	103	107	70	109	338	86	77	96	95	100	173
651	26	2	11	hsa-miR-1253	162	169	169	82	93	188	93	101	86	230	99	111	177	178	212	81	113	103	96	260	279	133	130	263	110	94	72	103	216	84	93	95	99	80	157
652	38	2	11	hsa-miR-1253	194	204	174	82	82	191	88	114	79	244	99	110	145	153	248	81	110	90	109	256	259	129	118	278	118	109	67	119	283	91	84	89	92	85	179
653	11	8	10	hsa-miR-1254	93	91	119	77	86	100	106	116	110	259	132	165	202	156	363	76	86	71	93	98	113	127	112	81	105	74	61	84	83	81	70	83	93	73	105
654	23	8	10	hsa-miR-1254	86	91	135	79	79	90	100	104	104	253	138	156	239	127	364	71	82	71	86	88	117	129	103	70	100	79	63	87	83	74	64	77	91	73	105
655	35	8	10	hsa-miR-1254	90	84	144	76	77	96	96	106	100	242	134	155	260	108	363	148	92	80	87	100	112	132	114	70	111	73	63	88	91	69	66	80	87	73	113
656	47	8	10	hsa-miR-1254	91	81	157	74	83	95	97	113	101	210	131	153	199	133	403	76	92	81	95	121	113	111	99	66	111	72	60	122	90	70	66	77	83	72	103
657	4	13	10	hsa-miR-1255a	863	777	766	405	427	1681	387	408	159	822	225	354	649	898	665	258	317	396	419	946	739	531	806	653	322	460	264	570	2876	491	412	433	491	473	1288
658	16	13	10	hsa-miR-1255a	818	888	879	383	423	1571	459	387	156	936	231	417	634	979	747	238	321	404	424	986	773	544	854	1149	383	486	253	590	2924	512	422	446	508	508	1218
659	28	13	10	hsa-miR-1255a	928	902	954	377	415	1586	419	375	160	930	252	420	710	1054	650	229	313	375	413	997	780	558	790	1241	382	486	268	603	2811	486	482	431	497	433	1231
660	40	13	10	hsa-miR-1255a	1002	1041	1130	370	408	1540	389	424	142	934	249	390	581	916	705	199	277	338	418	915	751	546	791	1188	385	485	251	551	2690	502	462	390	473	487	1134
661	10	6	12	hsa-miR-1255b	104	94	198	76	82	132	95	108	98	219	112	147	176	136	238	53	74	68	105	89	117	109	105	112	130	94	64	105	173	83	66	82	83	73	99
662	22	6	12	hsa-miR-1255b	109	98	128	72	76	124	96	109	87	217	114	139	180	137	247	80	76	63	98	92	111	127	115	112	114	75	68	87	184	73	68	82	81	77	104
663	34	6	12	hsa-miR-1255b	106	101	157	70	71	114	93	95	84	230	111	146	231	133	304	60	71	66	96	90	108	117	100	83	97	73	62	107	165	74	65	83	86	72	98
664	46	6	12	hsa-miR-1255b	115	69	181	69	78	117	92	104	80	198	114	114	193	124	325	67	79	67	83	105	105	96	93	81	105	77	59	101	162	72	67	91	89	75	123
665	4	13	12	hsa-miR-1256	96	103	227	71	86	83	109	102	99	186	103	115	222	104	319	154	79	65	77	108	105	97	84	97	93	75	56	103	75	69	62	74	101	80	114
666	16	13	12	hsa-miR-1256	91	79	148	71	78	82	84	99	94	181	102	123	257	96	300	72	75	67	75	86	101	95	81	68	101	76	58	85	79	68	59	82	81	66	86
667	28	13	12	hsa-miR-1256	83	80	133	69	75	84	90	121	90	173	101	120	419	105	301	73	71	65	75	88	93	93	83	71	94	73	59	112	81	67	61	73	73	65	100
668	40	13	12	hsa-miR-1256	79	80	143	65	74	82	87	100	88	180	102	118	395	125	336	72	73	66	81	94	92	93	80	66	105	79	59	92	84	63	59	76	75	69	96
669	6	2	10	hsa-miR-1257	88	85	179	75	73	98	116	105	101	229	102	135	152	114	304	68	71	61	71	83	115	111	99	65	112	70	62	78	94	77	66	81	87	73	98
670	18	2	10	hsa-miR-1257	78	75	156	69	71	88	81	93	90	191	104	141	199	121	253	68	72	62	73	80	107	101	105	68	92	68	60	86	95	71	62	81	75	65	97
671	30	2	10	hsa-miR-1257	95	88	130	75	69	91	84	87	86	196	115	134	208	109	286	64	67	62	74	78	109	112	95	72	99	70	59	127	101	68	64	77	83	63	90
672	42	2	10	hsa-miR-1257	95	80	141	67	71	87	86	87	85	198	112	127	149	101	308	71	75	64	78	103	101	106	88	67	96	68	58	88	108	66	63	76	73	66	90
673	7	12	9	hsa-miR-1258	109	92	187	90	96	153	108	115	112	293	133	165	185	136	354	74	86	85	94	116	129	123	121	95	121	97	66	88	216	90	76	88	97	77	113
674	19	12	9	hsa-miR-1258	117	92	132	89	83	131	97	105	106	276	131	167	237	158	333	79	85	77	90	99	121	133	128	105	114	78	63	102	158	80	68	89	83	70	119
675	31	12	9	hsa-miR-1258	97	96	160	74	75	148	103	106	98	271	114	145	215	147	403	74	80	77	89	105	140	125	124	86	111	72	68	103	202	78	68	97	88	70	121
676	43	12	9	hsa-miR-1258	109	102	176	73	81	153	100	107	92	250	107	163	169	131	355	73	82	71	93	115	123	112	116	90	102	76	65	173	190	73	67	81	85	69	107
677	9	12	10	hsa-miR-1259	113	110	198	81	98	166	107	95	104	234	125	162	199	142	314	91	81	74	111	106	130	135	114	88	125	83	76	112	246	92	79	108	97	77	118
678	21	12	10	hsa-miR-1259	117	108	161	79	92	166	112	104	102	231	123	150	208	148	342	74	90	75	94	108	128	130	125	100	121	75	71	119	214	99	75	99	95	79	114
679	33	12	10	hsa-miR-1259	120	118	166	87	84	171	103	108	96	218	122	142	250	144	302	79	92	74	100	112	120	133	117	82	115	84	75	118	216	89	74	103	88	80	109
680	45	12	10	hsa-miR-1259	118	120	173	78	85	148	93	109	97	211	126	148	172	126	374	86	89	85	119	191	116	111	93	85	119	85	74	113	151	66	75	99	94	81	106
681	4	4	2	hsa-miR-125a-3p/mmu-miR-125a-3p/rno-miR-125a-3p	179	138	269	123	140	162	134	165	132	295	136	173	266	158	551	106	114	97	150	171	162	148	138	116	115	134	93	115	200	132	92	137	173	95	175
682	16	4	2	hsa-miR-125a-3p/mmu-miR-125a-3p/rno-miR-125a-3p	133	127	228	116	126	185	142	149	156	326	135	176	265	187	501	97	142	131	157	169	142	137	137	119	131	158	88	117	205	101	101	152	133	83	186
683	28	4	2	hsa-miR-125a-3p/mmu-miR-125a-3p/rno-miR-125a-3p	143	126	187	107	115	175	137	155	133	320	141	174	286	178	514	107	105	98	170	177	130	145	141	129	124	150	103	127	191	135	90	160	113	91	133
684	40	4	2	hsa-miR-125a-3p/mmu-miR-125a-3p/rno-miR-125a-3p	148	146	213	110	104	160	153	116	135	305	139	169	269	172	545	89	104	102	170	165	134	143	119	117	132	153	105	152	198	118	91	143	137	94	159
685	6	2	1	hsa-miR-125a-5p/mmu-miR-125a-5p/rno-miR-125a-5p	2869	3734	3734	2361	1582	2609	3282	1325	497	7990	419	1108	943	2501	936	1626	1436	2510	3918	2929	3155	2523	4209	2046	2735	3156	2049	3220	5507	3815	2365	4178	1557	1287	3215
686	18	2	1	hsa-miR-125a-5p/mmu-miR-125a-5p/rno-miR-125a-5p	3204	3535	3463	2914	1504	2571	2931	1559	429	8804	441	1150	1289	2735	905	1694	1414	2459	4350	3050	3377	2914	4434	2115	2748	3655	2184	3680	5723	4198	2391	3831	1834	1366	3109
687	30	2	1	hsa-miR-125a-5p/mmu-miR-125a-5p/rno-miR-125a-5p	3510	3341	3594	2386	1300	2143	2654	1425	404	9949	446	1154	1207	2616	866	1550	1280	2227	4354	3085	3267	3114	4134	2279	3032	3427	2165	3818	5769	3837	2465	3884	1853	1248	2925
688	42	2	1	hsa-miR-125a-5p/mmu-miR-125a-5p/rno-miR-125a-5p	3600	3629	4257	1846	1181	2007	2033	1229	338	9936	432	1030	870	2208	768	1117	924	1337	3393	2522	2874	2595	3564	1951	3059	3513	1938	3565	4733	3516	2290	3942	1807	1250	2760
689	12	9	4	hsa-miR-125b/mmu-miR-125b-5p/rno-miR-125b-5p	21920	16603	28079	16826	14247	18911	21956	12797	4759	65535	5201	12768	11990	22839	9516	13977	14487	21384	34888	24531	31705	17954	30620	15633	19311	28862	15746	21522	34854	30420	16843	30069	13311	14183	25705
690	24	9	4	hsa-miR-125b/mmu-miR-125b-5p/rno-miR-125b-5p	23063	17850	32697	16801	12790	18904	23236	13785	4636	65535	5796	13182	14287	23622	9788	13970	14116	20840	35240	25526	31486	19241	29122	18541	21206	29759	16690	27359	36286	31362	17887	28711	15704	10737	26122
691	36	9	4	hsa-miR-125b/mmu-miR-125b-5p/rno-miR-125b-5p	24346	26494	30957	14553	12424	18539	20575	13021	4571	65535	6369	12785	14705	21676	8994	13349	13109	18164	33773	24713	31210	19682	28111	20248	23952	30163	14877	27381	35277	30380	16724	28541	15106	10604	25196
692	48	9	4	hsa-miR-125b/mmu-miR-125b-5p/rno-miR-125b-5p	22014	26647	29997	11622	10474	17107	18709	12776	4255	65535	5466	10961	11409	18684	7556	11421	10450	14640	29727	20811	27336	17017	22693	17617	24170	28509	13309	20428	28381	29471	14721	27031	14381	10252	17615
693	12	8	1	hsa-miR-125b-1*/mmu-miR-125b-3p/rno-miR-125b-3p	216	192	334	135	151	244	190	170	125	532	137	176	252	201	480	167	152	128	217	207	244	210	185	240	157	182	156	200	392	145	101	171	150	119	181
694	24	8	1	hsa-miR-125b-1*/mmu-miR-125b-3p/rno-miR-125b-3p	225	140	236	132	154	268	148	186	124	478	145	172	347	195	476	123	163	141	201	176	232	215	172	235	167	194	141	196	377	154	104	170	154	112	207
695	36	8	1	hsa-miR-125b-1*/mmu-miR-125b-3p/rno-miR-125b-3p	216	265	234	124	127	282	151	187	116	474	136	171	374	199	457	129	155	111	196	212	227	194	174	232	138	174	134	199	349	148	112	159	140	112	164
696	48	8	1	hsa-miR-125b-1*/mmu-miR-125b-3p/rno-miR-125b-3p	200	223	260	109	135	283	164	156	117	442	132	153	316	173	457	118	138	106	212	280	201	185	156	222	157	186	126	210	343	141	98	148	153	121	164
697	2	1	5	hsa-miR-125b-2*/rno-miR-125b*	172	146	288	108	115	176	146	147	142	245	101	124	193	162	334	104	95	97	138	155	114	122	113	125	185	111	87	123	245	121	98	114	121	96	139
698	14	1	5	hsa-miR-125b-2*/rno-miR-125b*	151	127	271	100	108	156	133	138	133	245	117	120	205	159	343	96	105	90	132	133	112	110	124	130	173	116	82	139	222	115	87	121	120	100	131
699	26	1	5	hsa-miR-125b-2*/rno-miR-125b*	145	128	256	97	102	150	136	123	124	230	106	126	237	152	362	93	96	90	132	150	113	122	115	115	169	118	83	146	220	101	85	125	110	87	149
700	38	1	5	hsa-miR-125b-2*/rno-miR-125b*	156	139	185	110	89	145	117	120	105	222	97	122	236	135	355	92	104	88	127	140	112	106	110	112	177	112	82	138	231	106	85	125	85	87	152
701	7	8	3	hsa-miR-126*/mmu-miR-126-5p/rno-miR-126*	404	345	410	263	244	336	385	304	153	994	154	241	329	372	436	210	184	234	380	393	464	235	368	279	308	329	288	406	531	413	268	394	233	202	389
702	19	8	3	hsa-miR-126*/mmu-miR-126-5p/rno-miR-126*	391	372	444	289	221	309	343	282	140	1053	153	241	392	384	424	201	198	245	420	384	474	265	380	286	290	337	264	401	532	454	274	452	272	209	347
703	31	8	3	hsa-miR-126*/mmu-miR-126-5p/rno-miR-126*	416	334	421	279	213	313	355	288	137	1161	156	232	423	382	498	179	176	200	332	322	447	251	358	288	324	332	296	415	538	459	254	433	218	198	352
704	43	8	3	hsa-miR-126*/mmu-miR-126-5p/rno-miR-126*	445	372	537	214	180	282	305	268	132	988	155	220	330	318	470	149	177	191	307	301	427	211	343	286	318	291	271	395	491	408	244	401	235	185	375
705	1	2	1	hsa-miR-126/mmu-miR-126-3p/rno-miR-126	3273	4195	4625	2784	2233	3433	3746	2503	1009	9515	733	1876	1935	3252	1672	2270	2401	3230	4708	4814	4494	2382	4042	3513	3544	3345	2048	3640	6182	4308	2287	4424	1959	2406	4033
706	13	2	1	hsa-miR-126/mmu-miR-126-3p/rno-miR-126	3697	5092	5111	2920	2182	3866	3957	3035	971	11543	940	2264	2322	3877	1764	2770	2800	3877	6135	5598	5045	2879	5103	3676	3772	4472	2436	4209	6981	4696	2697	4924	2594	2348	4794
707	25	2	1	hsa-miR-126/mmu-miR-126-3p/rno-miR-126	4459	5273	4331	3093	2021	3712	3710	3146	963	13232	987	2242	2518	4419	1726	2772	2638	3605	6706	5812	5172	2885	4984	3889	3992	5159	2420	4559	6916	4239	2876	4699	2695	2318	4624
708	37	2	1	hsa-miR-126/mmu-miR-126-3p/rno-miR-126	5152	5351	5414	2648	1793	3468	2768	2651	850	13422	1035	2007	2263	3969	1698	2567	2354	3331	6092	5620	4830	2836	4186	4140	4321	5219	2504	5220	6621	3740	2782	4381	2747	2140	3978
709	6	5	9	hsa-miR-1260	471	364	505	340	322	417	544	317	156	1151	159	190	276	313	446	329	343	451	799	559	266	281	263	317	194	396	366	389	548	393	244	491	278	272	312
710	18	5	9	hsa-miR-1260	486	356	476	332	290	412	358	317	136	1207	160	173	305	322	383	341	382	423	687	530	260	284	258	315	205	352	397	356	522	377	244	463	256	274	350
711	30	5	9	hsa-miR-1260	435	350	494	288	298	384	370	271	124	1156	152	172	290	304	354	279	322	329	630	508	246	256	246	294	194	377	349	353	544	381	239	432	261	253	314
712	42	5	9	hsa-miR-1260	439	351	524	245	195	362	275	206	116	1027	154	163	203	293	421	187	235	140	461	399	208	235	218	260	186	380	290	316	497	336	228	429	232	248	242
713	5	12	11	hsa-miR-1261	106	98	145	75	79	156	99	98	92	268	103	127	172	133	265	81	121	109	114	182	125	133	116	165	115	96	81	99	228	82	70	85	80	80	101
714	17	12	11	hsa-miR-1261	126	103	116	71	76	131	86	87	85	249	108	129	233	138	250	75	113	78	104	177	138	118	111	160	100	91	83	95	229	76	68	87	83	74	89
715	29	12	11	hsa-miR-1261	119	108	131	70	77	132	85	94	79	225	104	119	194	132	285	82	99	95	112	173	131	134	118	143	108	101	77	85	228	78	65	85	81	70	105
716	41	12	11	hsa-miR-1261	116	112	167	64	75	121	84	76	77	253	114	125	169	124	336	81	84	80	111	152	122	111	105	128	102	89	82	91	203	70	72	79	81	74	102
717	11	2	11	hsa-miR-1262	82	130	150	65	75	96	92	94	86	242	101	139	193	104	309	65	70	61	70	76	101	113	104	78	101	73	60	82	91	78	65	73	82	76	102
718	23	2	11	hsa-miR-1262	84	81	121	68	71	91	91	95	92	227	116	139	202	128	307	59	79	59	69	75	99	108	109	80	112	69	60	100	110	67	65	79	81	69	95
719	35	2	11	hsa-miR-1262	83	92	127	64	71	93	83	92	81	222	208	143	258	122	305	66	67	69	70	73	128	98	106	74	104	74	59	124	104	70	66	82	82	70	96
720	47	2	11	hsa-miR-1262	91	88	130	64	78	95	91	117	83	194	105	133	187	152	292	68	73	62	70	85	92	99	95	68	101	71	75	90	103	75	64	77	80	72	105
721	2	5	12	hsa-miR-1263	83	81	214	77	78	98	97	100	98	203	108	136	190	107	296	74	73	70	77	91	102	101	92	70	123	69	61	92	91	69	67	79	76	68	93
722	14	5	12	hsa-miR-1263	81	77	117	73	73	91	86	104	92	209	110	143	173	92	274	67	77	68	76	91	102	103	98	70	114	72	59	91	95	70	61	78	80	65	87
723	26	5	12	hsa-miR-1263	87	84	132	67	70	88	87	95	89	199	120	134	163	103	302	66	71	62	74	89	97	104	85	69	107	76	59	84	119	66	59	76	78	64	85
724	38	5	12	hsa-miR-1263	83	80	145	73	73	91	89	91	149	198	111	123	191	73	321	70	76	67	83	93	95	94	86	68	111	74	54	86	80	66	59	73	78	71	88
725	4	12	10	hsa-miR-1264	1848	1680	2554	1396	1234	1993	1967	1181	267	3245	337	355	997	1643	685	836	837	938	1477	1252	1070	856	886	637	560	1135	1542	1189	2579	1346	921	2096	1056	1134	1430
726	16	12	10	hsa-miR-1264	1707	1753	2657	1344	1237	1877	1980	1102	259	3806	382	362	872	1510	641	792	826	992	1521	1311	1094	864	926	1115	637	1130	1411	1210	2574	1457	1005	2219	974	1082	1353
727	28	12	10	hsa-miR-1264	1773	1809	2367	1390	1234	1984	2023	1051	277	3786	356	354	927	1604	579	698	819	943	1489	1239	1024	831	833	1125	630	1080	1399	1277	2491	1494	1095	2006	936	1131	1346
728	40	12	10	hsa-miR-1264	1618	1786	2933	1313	1176	2006	1810	997	274	3594	366	333	793	1215	572	652	680	772	1539	1388	1007	734	836	1120	654	1070	1267	1227	2275	1433	1022	1964	860	1077	1428
729	9	7	10	hsa-miR-1265	295	247	310	212	225	270	254	335	152	659	199	247	455	296	480	178	238	201	353	248	330	252	281	222	289	172	210	361	469	243	149	284	168	198	243
730	21	7	10	hsa-miR-1265	274	259	239	191	211	257	220	263	128	627	182	215	463	309	466	170	220	184	321	247	311	242	274	221	273	189	189	353	489	217	129	260	184	196	252
731	33	7	10	hsa-miR-1265	264	254	307	197	210	273	248	268	123	622	174	233	412	293	423	146	196	183	311	224	302	229	247	211	259	187	195	350	487	222	140	278	178	164	288
732	45	7	10	hsa-miR-1265	260	245	348	145	128	261	151	192	118	553	175	200	280	286	478	141	173	151	347	297	229	166	176	195	259	158	150	375	408	82	137	245	147	159	279
733	10	3	12	hsa-miR-1266	83	76	160	65	79	82	92	98	112	190	109	139	166	95	259	61	71	61	74	85	105	114	96	58	97	69	57	85	83	70	65	83	83	80	85
734	22	3	12	hsa-miR-1266	79	78	145	62	69	75	89	93	88	198	111	122	173	98	275	64	73	65	73	82	104	110	92	63	111	67	62	81	83	64	59	69	75	68	99
735	34	3	12	hsa-miR-1266	87	79	136	68	71	85	90	91	85	175	108	131	190	103	321	62	67	69	74	79	105	106	88	62	87	66	55	78	83	62	57	75	71	66	101
736	46	3	12	hsa-miR-1266	89	79	171	63	73	80	85	96	95	169	103	120	165	92	323	71	81	64	87	107	99	99	83	57	99	74	54	86	85	60	58	72	79	68	122
737	2	4	12	hsa-miR-1267	190	183	266	146	186	218	171	326	124	326	136	186	401	229	360	105	138	124	251	353	239	175	211	96	177	112	166	342	308	197	147	201	139	146	196
738	14	4	12	hsa-miR-1267	201	209	229	128	164	174	159	280	106	335	137	192	403	211	325	106	138	121	250	333	256	190	225	107	183	120	146	310	299	240	128	196	158	161	199
739	26	4	12	hsa-miR-1267	215	180	243	133	158	162	139	274	96	368	135	183	412	211	325	106	129	110	244	317	273	200	215	105	166	118	164	285	346	270	130	251	132	153	206
740	38	4	12	hsa-miR-1267	190	183	288	115	152	146	125	265	167	367	140	173	329	199	390	93	121	95	196	273	236	187	201	96	160	137	132	305	301	222	132	232	126	160	199
741	7	12	12	hsa-miR-1268	88	79	169	74	78	90	97	137	116	289	116	181	204	116	420	64	82	91	87	122	125	117	108	70	108	67	63	83	82	84	69	83	82	74	109
742	19	12	12	hsa-miR-1268	83	87	151	77	78	86	93	115	104	273	134	163	223	128	411	70	76	78	76	98	128	119	96	66	113	71	59	89	79	68	66	85	80	68	98
743	31	12	12	hsa-miR-1268	79	76	139	69	68	85	91	98	77	249	121	173	276	125	433	74	74	73	85	96	120	111	91	71	104	72	61	76	94	68	63	78	77	70	128
744	43	12	12	hsa-miR-1268	79	97	157	70	74	98	90	101	91	246	140	154	220	118	405	83	94	71	87	112	110	100	116	67	111	71	58	93	82	65	61	79	81	69	92
745	4	12	8	hsa-miR-1269	97	97	200	70	82	85	98	101	94	210	120	147	204	116	415	88	80	69	91	104	107	118	96	96	106	77	58	83	77	70	63	82	83	83	98
746	16	12	8	hsa-miR-1269	84	83	146	70	76	80	92	96	96	208	118	144	210	100	373	68	74	74	83	101	113	111	96	64	111	74	55	90	84	67	62	80	82	66	98
747	28	12	8	hsa-miR-1269	82	84	106	71	73	81	91	96	93	215	116	155	352	112	383	80	85	76	87	98	109	106	89	68	108	79	59	92	81	67	59	80	85	66	100
748	40	12	8	hsa-miR-1269	78	83	107	68	75	86	97	103	119	201	108	148	286	125	413	73	85	76	91	103	106	112	87	66	110	74	59	121	86	68	61	76	76	70	93
749	3	3	11	hsa-miR-1270	122	106	242	78	97	160	100	108	98	237	136	173	185	152	320	73	84	68	99	132	149	140	135	130	118	81	66	96	224	79	73	88	104	80	121
750	15	3	11	hsa-miR-1270	115	101	144	72	85	150	102	104	112	251	131	166	231	160	389	71	79	77	105	111	132	140	132	127	131	91	67	91	224	83	73	87	96	70	116
751	27	3	11	hsa-miR-1270	111	99	172	84	78	149	97	94	99	251	136	170	221	146	371	74	87	71	91	125	148	140	130	150	129	88	70	103	241	78	73	81	84	71	98
752	39	3	11	hsa-miR-1270	119	115	141	77	81	144	95	108	93	258	122	155	203	142	400	72	85	73	105	118	131	133	128	127	138	91	66	115	221	74	69	90	87	74	113
753	11	13	11	hsa-miR-1271	75	76	201	63	74	79	85	93	91	201	116	140	179	103	281	62	68	68	67	84	103	106	85	68	94	72	55	81	73	70	61	75	83	66	88
754	23	13	11	hsa-miR-1271	78	74	114	68	73	85	90	92	99	207	111	131	200	102	255	63	66	63	76	76	105	107	72	63	81	71	56	81	77	69	61	79	79	68	90
755	35	13	11	hsa-miR-1271	80	79	143	65	69	84	82	87	81	201	110	133	247	99	317	68	71	63	74	77	102	105	83	68	85	67	55	79	74	65	55	72	77	64	90
756	47	13	11	hsa-miR-1271	81	77	134	61	68	101	88	94	100	187	100	114	183	128	348	65	72	69	75	117	98	96	81	61	88	67	56	110	88	63	61	78	78	67	88
757	4	6	9	hsa-miR-1272	112	109	166	89	93	142	115	111	98	213	138	128	182	136	312	79	81	74	90	106	129	126	106	104	109	86	66	87	195	80	83	99	103	85	119
758	16	6	9	hsa-miR-1272	112	103	214	79	90	145	108	106	96	232	120	140	200	140	329	72	79	132	82	106	120	109	120	100	102	79	72	109	212	88	75	96	98	77	139
759	28	6	9	hsa-miR-1272	113	98	139	81	87	131	102	106	102	221	109	134	219	150	308	69	84	76	100	96	114	113	110	111	107	83	69	104	172	90	71	92	88	78	124
760	40	6	9	hsa-miR-1272	112	113	159	81	76	121	101	106	94	213	107	138	229	131	317	68	83	72	87	108	113	113	99	103	98	97	66	106	175	78	72	89	85	76	117
761	12	13	11	hsa-miR-1273	81	78	111	66	75	83	85	89	80	337	97	123	202	100	265	84	71	66	77	88	128	145	136	69	89	65	56	83	87	69	61	71	76	66	95
762	24	13	11	hsa-miR-1273	81	74	138	64	68	79	80	89	81	354	98	117	313	104	244	71	69	67	74	87	117	147	140	69	92	71	59	77	92	66	59	72	79	65	90
763	36	13	11	hsa-miR-1273	83	82	104	68	64	99	81	87	77	302	107	113	217	109	214	64	70	64	74	90	113	149	133	71	87	73	59	112	89	67	56	70	75	64	97
764	48	13	11	hsa-miR-1273	78	74	117	58	67	87	82	90	90	343	98	109	213	91	270	64	70	61	77	90	119	151	133	68	93	68	55	86	88	62	61	106	68	65	88
765	3	14	3	hsa-miR-127-3p/mmu-miR-127/rno-miR-127	456	428	554	450	224	363	495	231	132	1155	124	205	271	423	385	253	171	323	550	338	364	345	497	308	291	567	255	434	676	584	353	692	277	226	506
766	15	14	3	hsa-miR-127-3p/mmu-miR-127/rno-miR-127	456	402	456	421	210	329	498	216	128	1284	127	243	256	413	360	231	155	306	591	304	386	380	572	332	339	616	240	525	790	580	365	661	303	187	432
767	27	14	3	hsa-miR-127-3p/mmu-miR-127/rno-miR-127	464	394	529	414	188	290	486	223	116	1335	124	242	301	438	368	218	155	269	471	289	402	392	542	348	365	539	264	495	753	628	351	640	287	184	445
768	39	14	3	hsa-miR-127-3p/mmu-miR-127/rno-miR-127	486	458	549	331	174	292	424	203	111	1314	124	226	324	395	387	192	150	255	424	247	385	355	501	315	369	497	241	422	732	565	275	591	248	179	439
769	8	7	11	hsa-miR-1274a	970	712	1076	930	708	715	1017	622	198	2397	232	271	518	685	487	528	491	617	1134	1060	736	555	684	671	369	754	946	1281	1888	1068	613	1308	609	637	895
770	20	7	11	hsa-miR-1274a	956	738	825	840	631	773	1006	560	178	2333	235	257	625	687	542	467	464	663	1130	1012	686	547	686	672	397	746	1238	1240	1782	1155	446	1281	589	600	903
771	32	7	11	hsa-miR-1274a	1064	851	1722	751	640	781	908	511	182	2522	235	281	645	710	472	473	466	526	947	974	715	549	666	720	359	672	910	1143	1103	1155	445	1172	538	579	687
772	44	7	11	hsa-miR-1274a	1032	1054	1813	606	512	720	845	478	173	2247	229	270	544	611	461	273	356	503	842	587	684	492	630	564	313	698	1015	1120	1261	1022	564	1147	503	569	814
773	5	6	12	hsa-miR-1274b	384	344	508	304	222	343	450	285	163	839	151	176	318	291	364	239	241	293	492	383	214	218	203	249	196	261	506	334	505	331	250	518	282	253	293
774	17	6	12	hsa-miR-1274b	341	298	490	292	241	366	375	261	125	832	152	163	302	266	332	219	215	259	409	337	191	215	188	248	173	250	490	336	519	333	249	478	258	230	239
775	29	6	12	hsa-miR-1274b	389	388	454	241	175	324	367	221	106	738	136	167	379	264	292	191	203	236	404	325	220	213	201	244	179	263	465	339	573	328	222	479	219	220	279
776	41	6	12	hsa-miR-1274b	427	407	584	227	165	358	277	212	114	741	149	154	302	248	388	173	200	195	384	354	191	188	165	202	177	262	438	325	456	338	221	433	219	193	285
777	8	4	10	hsa-miR-1275	511	640	456	151	298	553	265	218	125	490	135	171	259	514	386	130	175	191	127	623	720	247	204	714	119	160	241	152	797	136	141	135	166	215	332
778	20	4	10	hsa-miR-1275	503	643	444	144	296	580	285	224	122	486	144	176	341	487	388	125	168	183	140	633	677	255	202	793	115	161	230	175	651	143	122	148	191	179	411
779	32	4	10	hsa-miR-1275	480	664	528	125	259	502	280	215	108	455	145	166	329	497	396	119	170	203	144	607	672	240	190	734	114	155	227	189	830	132	122	153	158	183	367
780	44	4	10	hsa-miR-1275	479	802	481	136	248	507	228	224	156	444	137	164	298	471	304	112	164	157	144	575	627	214	187	712	115	156	220	149	647	140	130	138	158	168	407
781	3	12	3	hsa-miR-127-5p/mmu-miR-127*	217	223	305	181	121	182	220	148	115	439	100	148	206	241	362	148	111	179	229	178	154	154	193	159	169	238	118	208	306	237	159	257	142	102	219
782	15	12	3	hsa-miR-127-5p/mmu-miR-127*	224	178	449	194	126	173	216	140	111	471	105	153	240	246	378	154	127	158	234	176	180	162	199	171	183	252	126	229	300	230	145	245	165	104	232
783	27	12	3	hsa-miR-127-5p/mmu-miR-127*	232	186	305	176	113	162	204	163	105	516	102	146	226	228	371	149	124	147	229	170	166	155	196	176	190	272	127	225	300	238	175	249	150	109	221
784	39	12	3	hsa-miR-127-5p/mmu-miR-127*	224	209	272	160	95	167	181	143	104	503	99	144	253	235	352	157	119	131	225	169	172	150	189	177	200	271	120	206	286	226	165	241	154	100	217
785	10	1	11	hsa-miR-1276	93	85	163	66	71	109	83	94	100	196	95	123	170	89	241	61	67	66	70	88	97	100	88	83	99	68	62	85	120	72	63	82	84	72	90
786	22	1	11	hsa-miR-1276	85	85	144	74	74	91	81	84	81	178	99	129	160	105	264	72	69	59	70	82	98	98	89	81	83	66	63	113	130	71	65	73	83	70	94
787	34	1	11	hsa-miR-1276	96	95	169	70	72	100	81	95	93	172	96	122	177	96	291	62	66	64	73	79	96	93	90	88	82	68	56	88	133	63	63	70	80	70	113
788	46	1	11	hsa-miR-1276	96	94	180	58	72	102	81	93	77	179	88	105	173	89	294	66	72	67	78	99	88	84	79	85	92	74	54	79	128	63	60	70	80	65	96
789	1	13	8	hsa-miR-1277	86	87	181	78	82	93	102	108	108	212	129	174	154	101	330	74	82	77	81	96	121	116	111	69	132	77	65	89	92	80	68	84	100	79	102
790	13	13	8	hsa-miR-1277	89	88	297	70	77	80	93	140	200	239	138	156	200	103	337	73	86	78	76	101	123	125	105	72	144	85	62	92	81	71	66	84	82	72	92
791	25	13	8	hsa-miR-1277	83	85	124	68	74	86	93	93	116	241	141	160	236	117	353	77	80	69	82	87	127	120	116	70	135	79	63	92	78	72	61	75	79	70	96
792	37	13	8	hsa-miR-1277	82	87	146	66	73	94	96	100	92	220	136	155	225	104	407	76	86	72	87	94	113	127	95	68	142	76	61	92	78	71	62	80	71	69	99
793	7	6	12	hsa-miR-1278	86	76	129	68	78	88	91	96	95	202	105	135	178	115	398	97	99	86	119	121	102	101	93	75	107	86	55	83	85	71	67	79	79	74	92
794	19	6	12	hsa-miR-1278	83	73	102	71	72	88	92	112	93	195	111	129	187	134	421	84	95	82	97	119	107	99	96	70	103	70	56	79	77	71	62	79	78	65	95
795	31	6	12	hsa-miR-1278	85	73	133	73	70	81	86	98	97	190	101	129	205	101	474	89	98	88	111	123	92	98	89	67	94	68	56	198	79	64	64	75	72	68	89
796	43	6	12	hsa-miR-1278	83	79	121	66	69	81	88	114	80	172	98	122	182	104	457	97	106	94	106	131	98	100	85	67	101	71	58	117	79	65	62	73	78	66	92
797	1	14	12	hsa-miR-1279	88	101	350	86	117	91	96	117	137	223	126	151	186	115	325	77	84	72	84	96	126	124	114	67	110	71	60	97	98	86	69	81	93	73	93
798	13	14	12	hsa-miR-1279	87	88	134	67	79	80	90	102	97	227	138	153	253	122	307	70	82	68	78	88	131	126	106	67	113	77	59	90	90	71	65	82	82	71	89
799	25	14	12	hsa-miR-1279	78	99	135	72	73	91	89	92	93	237	137	158	304	145	331	142	77	68	77	92	120	125	104	74	122	79	59	136	83	67	61	81	78	65	94
800	37	14	12	hsa-miR-1279	88	84	139	68	73	96	95	98	98	241	136	155	276	121	377	74	86	73	88	97	119	109	102	80	116	71	58	87	80	65	66	75	69	68	94
801	7	1	4	hsa-miR-128/mmu-miR-128/rno-miR-128	425	450	577	389	214	363	517	260	164	1648	150	249	249	489	414	276	202	387	717	523	532	460	777	314	419	593	274	527	746	547	340	603	270	228	526
802	19	1	4	hsa-miR-128/mmu-miR-128/rno-miR-128	440	426	585	386	210	344	450	249	147	1739	137	243	313	487	400	279	218	381	745	510	545	490	822	295	438	637	276	467	591	586	369	616	297	218	539
803	31	1	4	hsa-miR-128/mmu-miR-128/rno-miR-128	412	341	670	366	201	317	464	237	163	1844	151	237	303	464	430	237	188	314	618	449	523	498	841	301	432	681	282	494	771	583	365	489	276	189	476
804	43	1	4	hsa-miR-128/mmu-miR-128/rno-miR-128	436	381	494	315	173	350	427	221	135	1697	139	229	265	433	406	201	174	282	566	356	471	434	686	309	474	605	249	512	647	563	286	592	274	196	486
805	7	7	12	hsa-miR-1280	9914	9529	10572	7902	7815	8200	9403	5539	1261	21253	1025	835	3855	7234	1110	4022	5273	6845	12384	15944	4667	7216	5696	7656	1783	8109	8993	5736	14850	10747	6619	12405	5786	6196	7104
806	19	7	12	hsa-miR-1280	9889	8486	11726	6858	5348	6131	9192	3820	1123	21536	1017	821	3303	7284	1125	3862	5159	6551	11962	15600	4302	7055	5456	7424	1842	9233	8711	5632	11559	11013	7408	10710	4241	5839	6499
807	31	7	12	hsa-miR-1280	10705	7839	12846	6778	6246	7046	8700	4718	1017	22631	1001	843	3662	6783	864	3049	3897	4697	8770	12250	4707	6822	5637	7317	1789	8076	8078	7096	13627	9711	6420	11646	5245	5721	6741
808	43	7	12	hsa-miR-1280	10781	8823	16141	5506	4576	6323	7021	4218	960	20523	947	726	3278	6492	800	2497	3073	3923	7827	9254	4126	5777	4951	6713	2049	7175	7703	4973	13652	10345	6469	10011	4408	5529	6597
809	7	11	9	hsa-miR-1281	126	94	247	96	116	121	131	141	132	441	188	262	241	155	631	108	126	108	122	151	216	212	185	98	225	141	77	113	139	117	87	103	119	87	146
810	19	11	9	hsa-miR-1281	119	101	258	94	97	105	124	138	127	398	187	253	298	157	588	111	122	106	123	137	201	203	161	112	219	119	73	115	116	99	84	119	101	90	137
811	31	11	9	hsa-miR-1281	101	110	175	90	93	126	128	136	120	347	194	262	334	155	632	98	126	106	123	155	195	190	165	94	207	117	76	109	122	97	94	111	113	78	149
812	43	11	9	hsa-miR-1281	118	124	162	87	107	131	136	142	135	364	188	248	244	138	607	102	124	111	133	165	188	185	153	95	200	123	71	106	115	90	92	104	106	94	138
813	4	13	8	hsa-miR-1282	131	117	300	86	118	98	128	146	113	338	182	229	294	162	652	144	118	100	139	239	184	185	140	112	157	97	67	86	90	89	82	98	121	99	137
814	16	13	8	hsa-miR-1282	105	109	183	88	98	106	121	129	130	332	183	215	382	136	564	106	99	110	129	165	167	176	143	82	162	87	69	118	101	92	73	103	108	90	115
815	28	13	8	hsa-miR-1282	110	104	165	85	97	98	130	130	137	327	187	207	586	140	624	112	121	105	134	165	164	171	142	83	152	98	75	129	95	86	72	99	95	88	114
816	40	13	8	hsa-miR-1282	102	101	248	92	90	104	122	129	161	306	185	210	387	166	592	116	113	109	133	185	158	167	132	82	167	95	71	109	103	81	70	116	105	83	111
817	3	8	10	hsa-miR-1283	87	79	229	66	69	88	78	92	84	153	91	97	152	111	238	62	68	62	72	82	87	83	80	64	91	67	53	71	84	62	60	74	71	63	87
818	15	8	10	hsa-miR-1283	76	73	117	62	67	92	81	86	90	168	90	118	184	112	259	72	68	59	74	82	89	86	91	63	93	65	56	76	83	65	58	72	69	62	95
819	27	8	10	hsa-miR-1283	75	71	122	65	64	80	78	89	78	172	93	118	152	98	236	64	68	58	72	78	90	86	72	62	88	64	55	74	80	61	57	69	74	60	89
820	39	8	10	hsa-miR-1283	76	71	115	62	66	80	78	73	75	157	89	97	175	84	259	62	71	64	74	81	87	90	71	61	88	65	53	86	80	58	60	69	73	60	83
821	12	14	10	hsa-miR-1284	385	316	477	206	211	822	196	182	93	279	118	148	281	414	296	87	101	107	131	187	203	171	174	326	130	175	139	206	1059	175	168	211	202	184	349
822	24	14	10	hsa-miR-1284	371	381	415	194	189	856	224	153	99	290	123	150	274	396	277	91	91	106	127	196	200	167	172	442	122	184	137	216	909	178	163	206	190	192	334
823	36	14	10	hsa-miR-1284	448	402	451	178	175	750	205	168	96	280	119	146	287	390	287	87	104	105	132	208	212	160	165	441	131	184	140	226	921	186	171	192	194	184	331
824	48	14	10	hsa-miR-1284	392	455	450	172	185	727	207	191	112	285	120	140	239	310	309	75	100	124	122	185	189	168	163	440	150	168	128	231	808	184	160	204	206	162	338
825	9	5	12	hsa-miR-1285	1463	1322	1737	972	1052	1174	1258	789	235	5163	302	423	753	1089	446	1011	1281	1512	4113	3977	1878	3769	3670	1623	1632	2671	847	2417	2923	1777	1064	1561	1007	1178	1448
826	21	5	12	hsa-miR-1285	1536	1403	1611	881	946	965	1076	703	383	4886	279	458	1364	2056	433	993	1218	1380	3886	3518	1808	3445	3637	1459	1463	2575	842	2304	3652	1679	1005	1584	968	1173	1333
827	33	5	12	hsa-miR-1285	1619	1617	1981	722	819	1000	849	646	208	4826	273	361	1227	1758	400	899	1047	1258	3563	3421	1841	3633	3238	1388	1486	2703	909	2340	4027	1628	990	1458	1019	1081	1547
828	45	5	12	hsa-miR-1285	1812	1759	2387	610	889	973	722	541	188	4537	274	374	1144	1954	369	555	522	831	1965	2310	1535	3022	2716	1253	1613	2252	783	2082	2906	1026	915	1413	852	1065	1280
829	2	3	12	hsa-miR-1286	83	86	164	75	76	95	89	145	94	169	80	105	133	125	239	67	66	66	81	85	86	90	74	72	97	66	59	78	90	69	63	72	76	69	88
830	14	3	12	hsa-miR-1286	80	78	111	67	67	84	86	84	82	157	81	103	174	105	230	62	69	66	72	84	86	91	81	76	94	68	60	85	93	68	60	84	78	65	95
831	26	3	12	hsa-miR-1286	82	79	101	63	72	84	81	88	82	166	83	105	231	111	233	61	67	67	71	89	87	91	82	72	90	71	58	119	120	63	57	73	78	65	84
832	38	3	12	hsa-miR-1286	86	78	124	66	68	86	81	87	137	148	87	105	197	100	233	66	70	60	82	87	83	86	78	67	94	72	56	94	86	62	61	66	73	62	92
833	8	3	10	hsa-miR-1287	107	87	190	81	107	97	111	111	108	278	153	170	215	119	362	81	84	87	97	116	138	133	120	86	109	84	64	86	103	74	71	89	100	78	112
834	20	3	10	hsa-miR-1287	97	86	200	79	91	95	115	109	104	283	152	169	275	128	390	74	94	92	92	99	132	121	121	78	100	85	66	98	100	72	67	89	86	78	107
835	32	3	10	hsa-miR-1287	95	92	163	82	87	100	102	105	99	249	141	170	263	123	408	78	87	70	92	101	126	127	119	73	112	92	66	96	103	75	69	90	85	68	123
836	44	3	10	hsa-miR-1287	94	88	160	80	74	101	102	116	103	254	133	153	258	118	373	70	92	78	96	112	117	115	96	71	100	85	68	90	93	70	62	83	87	77	105
837	10	4	10	hsa-miR-1288	97	95	125	68	89	105	91	110	107	224	109	167	228	108	291	63	74	68	85	90	119	112	105	76	110	70	60	99	114	80	64	79	89	75	87
838	22	4	10	hsa-miR-1288	95	98	135	64	82	107	93	120	98	214	119	151	215	103	282	63	77	65	79	91	107	122	107	76	112	72	62	117	119	69	62	79	77	73	96
839	34	4	10	hsa-miR-1288	103	99	211	69	81	93	83	102	93	188	123	154	256	123	332	66	85	69	88	91	108	103	90	80	108	73	56	86	104	68	61	78	85	75	88
840	46	4	10	hsa-miR-1288	89	84	165	64	80	100	94	112	94	182	110	150	246	105	346	76	80	71	89	128	111	106	85	70	107	77	60	92	117	66	63	88	78	72	96
841	1	12	10	hsa-miR-1289	92	82	268	89	90	91	102	113	117	202	114	154	156	98	303	72	76	66	77	94	111	107	104	67	113	70	60	82	88	76	66	88	95	73	98
842	13	12	10	hsa-miR-1289	83	77	128	73	79	89	87	105	107	217	130	151	199	103	278	69	73	69	71	85	119	114	99	65	107	73	62	102	78	71	63	80	79	68	89
843	25	12	10	hsa-miR-1289	91	77	143	66	77	88	91	90	103	213	121	147	234	108	264	69	69	64	73	88	108	108	95	68	102	68	62	110	73	71	59	79	81	66	95
844	37	12	10	hsa-miR-1289	91	80	131	69	72	84	92	102	94	209	128	154	217	117	321	66	79	68	82	87	114	106	99	73	109	75	57	75	78	68	62	74	77	72	96
845	5	10	3	hsa-miR-129*	2321	3088	3886	2451	1162	2240	3445	1148	605	4240	285	734	715	1923	743	1881	1291	2858	3471	2058	1686	1350	2563	2215	1986	3480	1209	2522	4459	3377	1654	3771	1332	1225	3186
846	17	10	3	hsa-miR-129*	2427	3238	3222	2708	1121	2427	3113	1296	636	5469	299	779	831	2214	725	2109	1341	2814	3971	2276	1696	1499	2726	2193	2038	4272	1315	2877	4629	3393	2002	3546	1505	1185	3222
847	29	10	3	hsa-miR-129*	2713	2973	3133	2721	950	2332	3071	1390	595	5991	326	745	907	2243	723	1978	1222	2605	4181	2307	1664	1513	2502	2392	2215	4566	1265	3039	4412	2858	1932	3588	1590	1081	2973
848	41	10	3	hsa-miR-129*	2971	3159	3938	2429	970	2163	2430	1187	528	5913	326	653	667	1994	647	1765	944	2068	3951	2183	1505	1443	2049	2508	2426	4646	1162	3068	3773	2795	1789	3276	1566	1066	2684
849	4	15	11	hsa-miR-1290	298	320	337	140	175	1075	210	180	108	469	164	211	299	262	479	165	188	195	202	306	337	241	208	443	164	180	131	158	1343	138	113	160	154	165	209
850	16	15	11	hsa-miR-1290	304	357	367	147	173	1068	172	172	125	525	174	214	276	279	454	149	176	184	217	306	326	254	212	628	184	169	127	156	1355	129	116	165	146	131	222
851	28	15	11	hsa-miR-1290	345	353	301	144	179	1163	209	185	112	524	175	204	291	307	424	144	175	177	222	294	303	242	202	740	133	181	123	166	1398	133	119	161	136	125	225
852	40	15	11	hsa-miR-1290	336	356	258	145	166	1123	199	186	123	507	171	200	320	274	429	132	169	160	220	296	281	226	185	695	183	187	121	166	1161	142	119	160	136	143	233
853	5	2	10	hsa-miR-1291	79	78	168	75	83	96	90	110	107	195	106	129	150	96	257	65	65	62	73	87	107	107	94	78	103	64	57	109	122	64	65	85	82	72	105
854	17	2	10	hsa-miR-1291	88	86	95	64	70	98	88	93	95	209	111	126	210	103	217	64	68	59	69	79	100	100	99	71	105	61	56	80	87	69	61	78	76	64	91
855	29	2	10	hsa-miR-1291	94	83	134	62	72	87	84	85	79	191	107	126	258	89	253	65	69	59	68	94	103	107	85	83	100	64	68	79	125	64	60	78	80	66	84
856	41	2	10	hsa-miR-1291	84	80	137	65	69	104	93	93	96	188	111	123	289	125	313	63	79	67	83	97	97	98	91	75	97	78	60	75	110	63	61	74	76	71	90
857	11	14	11	hsa-miR-1292	78	77	122	67	70	78	93	99	105	206	111	113	167	97	291	64	72	61	69	87	105	102	100	64	90	68	57	83	84	65	61	76	77	68	90
858	23	14	11	hsa-miR-1292	81	75	111	66	69	85	88	94	90	202	111	111	219	124	266	66	73	62	75	92	100	100	86	64	82	73	58	81	80	65	62	80	80	66	86
859	35	14	11	hsa-miR-1292	78	79	127	63	73	83	86	97	87	186	101	131	225	111	329	68	71	66	73	80	94	98	85	67	82	69	57	81	76	63	56	72	75	69	86
860	47	14	11	hsa-miR-1292	80	75	130	64	72	83	91	91	124	177	102	117	159	137	363	69	78	67	78	96	100	98	84	63	82	65	57	89	79	61	59	77	78	62	96
861	1	9	11	hsa-miR-1293	89	91	200	79	103	96	124	109	122	201	106	136	180	123	293	75	84	71	81	99	114	111	95	84	110	78	64	91	107	76	72	86	91	78	109
862	13	9	11	hsa-miR-1293	86	90	140	74	78	91	96	103	94	213	126	138	215	117	324	71	74	73	75	86	113	129	93	84	103	80	62	98	102	72	69	80	88	70	89
863	25	9	11	hsa-miR-1293	84	88	149	69	77	95	95	97	94	202	111	140	261	128	298	71	72	65	76	92	108	117	101	78	112	77	63	91	99	78	66	81	85	70	93
864	37	9	11	hsa-miR-1293	93	89	148	66	75	99	88	102	96	210	117	146	264	136	361	66	90	67	83	106	110	109	94	79	112	82	61	108	125	77	66	78	76	70	94
865	8	6	5	hsa-miR-129-3p	2685	3462	4020	2863	1367	2322	3696	1025	583	5199	292	838	621	2143	782	1919	1353	2731	3694	2025	1821	1475	2938	1681	1700	4350	1357	2139	4643	3522	1815	4192	1312	1347	3570
866	20	6	5	hsa-miR-129-3p	2692	3429	4601	3118	1347	2571	3702	1387	661	6256	330	866	913	2823	862	2203	1399	2850	4244	2343	1899	1716	3008	2040	2102	4983	1416	2643	4660	3759	2134	4272	1706	1178	3691
867	32	6	5	hsa-miR-129-3p	3092	3369	4885	3153	1162	2605	3604	1578	645	6882	320	870	936	2698	825	2037	1273	2521	4510	2363	1948	1804	2819	2619	2562	5322	1321	3181	4120	3192	2102	3864	1733	997	3521
868	44	6	5	hsa-miR-129-3p	2960	3265	4225	3087	1242	2487	2959	1494	666	7139	344	766	805	2122	775	1899	1134	2170	4486	2153	1797	1640	2279	2900	2755	5196	1189	3187	3505	3089	1964	3864	1721	972	2938
869	8	1	10	hsa-miR-1294	100	92	160	90	101	93	124	135	129	271	158	198	197	121	484	87	97	89	94	123	135	169	127	72	119	77	68	86	91	84	72	97	119	83	111
870	20	1	10	hsa-miR-1294	100	87	161	80	92	94	98	127	115	290	163	201	318	132	469	86	90	89	88	102	131	129	120	74	117	79	66	119	84	80	73	98	100	80	102
871	32	1	10	hsa-miR-1294	99	87	142	83	94	103	113	117	128	260	153	189	351	129	469	94	84	79	93	106	127	126	106	80	131	82	67	132	99	76	66	95	89	75	132
872	44	1	10	hsa-miR-1294	108	89	208	82	85	98	98	122	110	274	148	189	1331	136	435	86	93	78	93	116	122	123	110	73	123	75	66	145	93	80	70	120	95	76	109
873	6	13	11	hsa-miR-1295	78	84	141	70	74	89	91	100	109	232	117	147	165	108	330	68	73	66	74	85	98	111	95	63	120	68	57	85	75	69	66	72	82	69	90
874	18	13	11	hsa-miR-1295	109	80	113	73	72	74	87	95	92	216	132	154	191	117	323	68	74	70	70	78	103	114	108	62	98	74	57	82	75	70	64	81	77	65	85
875	30	13	11	hsa-miR-1295	78	78	122	65	66	79	82	89	86	227	119	155	211	109	302	72	70	66	75	78	103	105	94	64	100	69	56	102	88	67	57	77	74	64	89
876	42	13	11	hsa-miR-1295	83	80	127	61	72	77	86	92	87	204	126	142	163	110	337	70	76	65	81	95	107	102	101	62	115	68	74	90	77	66	62	73	76	68	80
877	10	1	4	hsa-miR-129-5p/mmu-miR-129-5p/rno-miR-129	409	593	558	359	227	497	468	283	221	840	177	292	393	337	513	259	224	305	364	315	390	266	327	384	279	372	234	314	652	390	257	449	236	215	393
878	22	1	4	hsa-miR-129-5p/mmu-miR-129-5p/rno-miR-129	413	572	598	376	219	457	441	306	198	872	175	303	366	363	482	249	211	277	391	309	358	266	304	377	281	363	244	351	720	358	279	431	256	214	392
879	34	1	4	hsa-miR-129-5p/mmu-miR-129-5p/rno-miR-129	473	559	579	336	200	471	388	279	235	866	198	288	337	363	539	232	180	257	392	310	339	255	296	410	286	433	253	386	641	332	253	431	246	212	366
880	46	1	4	hsa-miR-129-5p/mmu-miR-129-5p/rno-miR-129	438	541	578	301	204	423	363	285	211	769	163	264	332	298	580	209	190	189	385	374	337	236	255	381	284	381	224	378	549	306	252	355	233	186	329
881	3	9	7	hsa-miR-1296	101	97	242	79	80	97	94	110	98	182	116	146	186	126	370	77	83	87	92	93	96	97	90	86	101	80	61	94	92	72	66	84	92	76	105
882	15	9	7	hsa-miR-1296	100	91	155	77	81	98	102	105	111	213	113	126	237	150	357	71	77	77	86	101	104	101	101	79	92	79	63	91	95	77	65	84	85	68	102
883	27	9	7	hsa-miR-1296	92	93	141	72	77	90	97	107	98	215	111	133	211	115	406	74	83	75	87	105	101	102	85	76	92	85	66	100	96	73	68	90	84	75	100
884	39	9	7	hsa-miR-1296	89	86	145	71	78	89	99	104	102	195	105	134	223	123	436	79	80	77	91	98	95	96	82	84	86	77	63	83	97	68	64	84	82	73	102
885	12	6	12	hsa-miR-1297	195	142	286	163	153	192	176	183	104	440	127	170	305	241	349	121	120	125	243	296	276	232	249	156	196	179	136	280	358	253	144	251	162	134	232
886	24	6	12	hsa-miR-1297	212	179	263	170	161	161	172	155	103	430	129	161	310	247	363	107	127	118	213	288	269	240	259	156	182	180	139	244	339	235	146	236	160	119	215
887	36	6	12	hsa-miR-1297	220	217	369	139	134	150	159	156	98	389	130	160	301	219	310	108	120	107	206	260	271	220	236	143	180	171	141	267	321	246	153	236	135	134	241
888	48	6	12	hsa-miR-1297	211	273	366	138	133	169	157	146	104	381	116	156	295	211	327	98	120	106	197	263	254	207	215	141	204	159	141	288	338	230	132	219	136	121	207
889	9	10	11	hsa-miR-1298	134	127	218	95	90	151	119	125	99	239	120	147	213	157	287	86	101	105	98	205	132	124	114	120	110	89	109	97	186	76	72	92	99	87	126
890	21	10	11	hsa-miR-1298	129	134	198	83	90	140	97	102	90	219	115	139	182	150	330	93	98	89	102	217	117	130	108	113	100	87	101	114	188	77	70	84	92	107	152
891	33	10	11	hsa-miR-1298	123	123	197	85	89	134	98	117	91	210	123	143	263	152	334	88	115	87	96	207	127	113	108	107	103	88	96	107	168	72	69	85	94	103	143
892	45	10	11	hsa-miR-1298	146	152	206	85	84	139	99	105	95	201	110	121	225	152	338	94	117	102	102	414	117	103	103	98	114	94	92	113	179	69	67	83	96	100	129
893	2	4	9	hsa-miR-1299	360	477	493	187	233	781	216	210	175	459	151	219	330	390	410	133	179	203	220	334	304	272	310	622	276	268	157	272	1095	248	203	248	224	226	390
894	14	4	9	hsa-miR-1299	363	500	404	201	221	777	217	231	127	509	146	232	348	422	397	136	179	184	219	335	309	278	332	692	280	304	158	273	1114	281	218	223	218	218	329
895	26	4	9	hsa-miR-1299	336	479	401	174	214	756	238	220	123	522	158	227	353	412	369	131	163	191	223	367	306	285	321	698	260	270	154	277	1170	279	214	226	243	210	395
896	38	4	9	hsa-miR-1299	361	439	353	176	217	692	192	209	125	497	150	219	314	384	408	134	168	194	221	377	273	273	286	715	269	276	149	272	1059	258	208	216	234	204	380
897	10	1	10	hsa-miR-1300	160	157	183	92	118	271	115	131	129	385	134	162	222	168	248	93	92	81	125	201	177	179	179	217	144	109	83	112	380	107	75	111	112	99	170
898	22	1	10	hsa-miR-1300	153	151	160	93	105	249	117	121	103	360	125	181	266	175	330	77	107	99	116	211	193	181	171	232	130	106	82	116	355	99	80	109	94	96	160
899	34	1	10	hsa-miR-1300	167	150	204	93	100	248	100	116	134	346	130	172	246	167	344	72	110	79	111	211	182	160	169	208	129	119	81	124	354	88	77	100	109	90	134
900	46	1	10	hsa-miR-1300	176	150	199	75	91	264	103	122	108	315	118	158	297	187	389	82	116	101	107	218	164	145	140	201	139	114	74	129	329	70	74	100	99	96	128
901	8	13	11	hsa-miR-1301	104	102	170	83	93	120	106	102	91	268	131	166	218	135	439	109	93	84	95	121	134	130	124	110	109	85	62	96	129	81	70	94	92	81	126
902	20	13	11	hsa-miR-1301	103	96	167	77	97	126	100	106	96	272	142	167	397	135	383	90	99	74	102	115	135	147	121	87	112	93	64	93	147	88	69	93	90	78	115
903	32	13	11	hsa-miR-1301	104	93	180	80	85	125	95	114	105	255	129	175	335	146	446	86	91	80	95	120	134	129	120	92	117	87	63	180	111	80	69	89	87	73	111
904	44	13	11	hsa-miR-1301	94	99	187	76	83	120	100	119	91	233	133	167	243	128	435	84	84	94	102	133	139	124	116	90	136	82	61	91	120	76	73	86	79	77	113
905	9	2	12	hsa-miR-1302	67	71	149	62	73	80	82	94	85	169	103	109	231	112	205	60	63	56	64	79	94	87	88	65	90	63	50	74	81	63	60	74	77	56	87
906	21	2	12	hsa-miR-1302	74	75	119	65	62	81	83	85	214	157	90	103	220	86	261	57	59	57	63	78	87	90	81	60	91	60	56	77	69	61	55	64	69	61	100
907	33	2	12	hsa-miR-1302	72	72	123	55	64	72	82	87	84	175	92	97	209	94	244	84	69	58	63	91	92	87	69	61	91	61	52	73	71	59	56	64	70	62	77
908	45	2	12	hsa-miR-1302	80	78	124	56	68	84	97	82	137	166	98	107	210	98	328	67	87	67	128	180	85	81	76	66	100	70	61	100	81	62	57	75	81	74	98
909	6	7	12	hsa-miR-1303	81	76	157	68	71	76	84	97	90	201	99	112	160	105	299	65	69	61	68	78	93	98	81	59	105	62	57	82	72	63	65	73	81	75	80
910	18	7	12	hsa-miR-1303	78	74	131	65	75	75	84	91	85	190	100	129	189	101	246	63	66	67	63	76	92	93	83	61	94	72	59	79	80	67	61	77	77	64	86
911	30	7	12	hsa-miR-1303	85	77	127	65	69	77	80	94	81	199	101	120	200	94	277	64	69	59	65	80	92	93	86	61	95	67	60	78	79	65	57	70	73	63	80
912	42	7	12	hsa-miR-1303	85	67	156	61	69	81	81	174	84	177	112	114	160	112	313	68	74	61	71	97	101	90	79	61	86	72	58	92	79	61	58	73	78	64	86
913	7	14	9	hsa-miR-1304	126	114	163	94	100	188	104	119	118	282	135	164	180	140	352	92	89	90	106	132	141	141	156	128	131	92	76	111	286	107	89	97	113	92	146
914	19	14	9	hsa-miR-1304	125	115	160	93	90	157	103	111	94	261	131	165	215	165	351	77	84	74	115	126	126	140	146	123	114	91	73	109	250	98	87	109	101	89	143
915	31	14	9	hsa-miR-1304	124	114	161	82	82	150	102	103	90	254	115	149	219	152	364	75	92	79	104	130	131	130	139	124	128	94	69	92	266	95	87	105	100	82	147
916	43	14	9	hsa-miR-1304	120	107	186	81	84	162	106	108	90	243	109	154	170	150	371	75	83	80	113	136	127	118	130	116	120	91	68	96	259	89	83	91	103	82	130
917	5	4	11	hsa-miR-1305	72	68	159	66	79	87	87	98	93	173	101	128	149	88	251	63	65	61	62	82	97	95	86	56	91	57	55	73	77	63	61	74	76	72	93
918	17	4	11	hsa-miR-1305	72	68	92	62	71	77	79	77	84	186	109	129	177	95	253	59	66	57	63	72	92	93	88	58	81	58	94	74	70	63	56	74	72	59	80
919	29	4	11	hsa-miR-1305	79	71	109	59	65	74	84	81	78	180	94	123	262	90	268	61	58	54	66	87	95	95	86	57	86	63	52	80	67	59	55	69	73	57	78
920	41	4	11	hsa-miR-1305	77	70	127	58	66	77	106	82	125	164	100	107	276	109	260	59	65	60	70	160	90	82	77	63	90	69	56	79	79	57	54	69	69	65	87
921	10	11	12	hsa-miR-1306	88	86	288	79	79	97	101	114	92	253	146	171	205	117	294	69	83	66	76	93	120	117	123	71	111	76	61	107	85	80	68	81	87	72	101
922	22	11	12	hsa-miR-1306	95	84	135	69	77	96	94	100	101	239	147	161	216	125	322	72	78	65	80	85	121	123	93	64	112	74	62	87	88	75	65	83	90	71	90
923	34	11	12	hsa-miR-1306	109	97	178	71	78	89	94	100	96	227	127	160	292	127	377	83	82	77	93	102	130	110	103	65	112	73	58	97	85	72	61	79	82	72	94
924	46	11	12	hsa-miR-1306	86	89	191	63	81	92	112	107	120	225	121	161	256	122	392	74	95	81	102	160	111	109	100	65	134	71	62	95	92	72	62	107	90	74	129
925	4	9	7	hsa-miR-1307	125	89	211	89	103	94	120	131	127	208	120	149	246	123	484	80	91	98	92	143	104	101	99	106	108	88	66	90	84	81	75	86	121	88	121
926	16	9	7	hsa-miR-1307	105	97	190	82	91	102	108	121	117	223	115	147	313	116	397	73	89	70	87	116	107	100	88	70	113	90	65	90	90	71	72	88	92	75	114
927	28	9	7	hsa-miR-1307	106	93	209	81	87	105	114	123	121	209	123	152	435	116	396	72	89	74	87	104	105	103	92	75	102	85	69	110	105	75	66	93	89	73	100
928	40	9	7	hsa-miR-1307	98	84	197	83	82	95	113	109	132	209	107	139	354	134	431	68	87	70	95	105	99	101	88	74	92	86	70	100	84	71	69	98	101	79	113
929	8	11	9	hsa-miR-1308	5293	3936	6325	3179	4150	3176	3227	4243	2314	19957	4711	5402	5657	8817	6025	3826	6305	4953	5756	13352	10668	8184	13366	2630	10515	8756	3706	5288	6369	3585	3238	3113	4048	5976	7461
930	20	11	9	hsa-miR-1308	5244	3965	7500	3059	4271	2791	3140	4017	2225	19492	4710	5614	5041	8857	5920	3928	6091	5062	5196	13047	10449	8149	13270	6225	10277	8771	3710	5326	6368	3656	3434	3282	3875	5598	7480
931	32	11	9	hsa-miR-1308	5248	4367	8529	2828	4283	2775	3173	3829	2201	19813	4713	5341	5202	8846	6066	3614	5887	4639	5118	12691	10564	8184	13564	6033	9530	8327	3407	5199	6491	3916	3325	3206	3798	5551	7348
932	44	11	9	hsa-miR-1308	5049	4201	5916	2463	3733	2706	2901	3374	2138	18791	4502	5215	4607	7993	5345	3468	5607	4248	5048	11732	9802	7265	12853	5526	9536	7808	3190	5055	6273	3606	3149	3198	3378	5507	7206
933	8	6	4	hsa-miR-130a*	114	103	318	88	103	102	120	123	122	235	130	163	229	135	490	101	97	83	100	141	120	119	117	78	125	82	68	95	92	84	74	94	95	86	116
934	20	6	4	hsa-miR-130a*	101	98	141	90	91	97	116	120	123	250	135	161	302	136	450	84	89	80	97	113	126	117	115	75	108	76	69	101	96	79	72	101	95	82	118
935	32	6	4	hsa-miR-130a*	95	94	173	79	93	104	115	119	134	241	131	153	282	140	481	83	92	81	97	114	113	124	106	76	100	83	66	115	93	79	68	99	87	78	131
936	44	6	4	hsa-miR-130a*	98	99	190	84	86	102	119	143	118	224	131	149	247	112	453	84	104	83	103	139	119	104	94	75	115	88	64	99	99	74	73	84	83	80	119
937	2	5	2	hsa-miR-130a/mmu-miR-130a/rno-miR-130a	1441	1797	2338	921	1108	1254	1162	972	577	3070	474	1317	952	1007	1344	759	997	1298	1320	1759	1587	733	1146	1011	937	1196	976	1206	2056	1727	914	1608	667	953	1473
938	14	5	2	hsa-miR-130a/mmu-miR-130a/rno-miR-130a	1415	1876	2379	1119	1033	1324	1367	1110	613	3854	506	1455	957	963	1483	877	1077	1353	1514	1940	1869	892	1323	1207	1089	1535	1224	1109	2132	1766	1051	1780	918	989	1559
939	26	5	2	hsa-miR-130a/mmu-miR-130a/rno-miR-130a	1630	1969	2418	1233	1022	1331	1304	1292	560	4612	562	1398	1144	1192	1435	850	1042	1312	1745	1976	1772	963	1306	1331	1222	1665	1171	1552	2179	1815	985	1639	944	837	1394
940	38	5	2	hsa-miR-130a/mmu-miR-130a/rno-miR-130a	1887	1833	2541	1056	977	1258	990	1166	548	4540	577	1272	972	1042	1302	696	823	1059	1600	1918	1782	878	1080	1425	1385	1637	1098	1683	1917	1626	1052	1579	934	849	1283
941	5	7	4	hsa-miR-130b*/mmu-miR-130b*	134	105	219	97	134	144	151	149	169	216	132	142	234	148	393	81	87	78	111	174	119	131	116	124	123	112	85	145	201	108	74	125	101	98	131
942	17	7	4	hsa-miR-130b*/mmu-miR-130b*	121	130	182	90	98	150	130	135	128	239	121	142	251	142	437	79	84	81	115	129	132	133	130	118	105	120	80	128	200	94	89	112	103	90	129
943	29	7	4	hsa-miR-130b*/mmu-miR-130b*	120	135	207	84	95	132	119	141	118	222	120	137	453	146	421	76	99	75	109	114	137	136	126	127	106	115	82	127	211	97	84	110	106	85	146
944	41	7	4	hsa-miR-130b*/mmu-miR-130b*	125	130	192	89	90	142	111	140	135	229	124	139	366	164	446	98	123	102	129	194	119	134	111	122	105	112	82	147	177	88	89	110	107	85	137
945	5	2	1	hsa-miR-130b/mmu-miR-130b/rno-miR-130b	115	95	307	91	126	150	114	124	122	225	112	137	196	152	343	76	100	100	106	183	136	114	106	132	117	100	95	112	203	80	77	102	103	112	113
946	17	2	1	hsa-miR-130b/mmu-miR-130b/rno-miR-130b	119	118	218	89	111	136	109	148	109	230	111	134	224	147	321	90	116	80	111	169	122	121	101	122	104	100	103	113	179	88	80	106	95	93	112
947	29	2	1	hsa-miR-130b/mmu-miR-130b/rno-miR-130b	129	130	211	77	95	128	107	146	109	222	115	138	284	138	337	68	110	83	110	147	127	110	102	109	111	116	93	124	167	79	74	98	96	85	121
948	41	2	1	hsa-miR-130b/mmu-miR-130b/rno-miR-130b	126	134	207	79	93	120	106	152	109	220	114	132	261	146	331	81	102	93	142	162	105	110	103	117	113	101	99	110	190	85	70	104	95	90	117
949	4	11	2	hsa-miR-132*	187	186	532	132	133	164	178	150	139	433	140	178	295	175	516	109	122	116	163	187	201	182	180	136	158	161	108	164	245	159	119	161	147	120	198
950	16	11	2	hsa-miR-132*	165	185	194	146	115	182	167	161	136	493	131	183	320	175	488	116	113	115	169	160	218	196	231	132	181	162	107	149	257	163	114	190	134	106	171
951	28	11	2	hsa-miR-132*	166	155	267	143	112	191	174	148	130	504	135	179	440	182	450	112	100	114	167	161	202	189	210	135	191	162	112	156	250	154	128	177	129	92	190
952	40	11	2	hsa-miR-132*	168	156	287	129	110	137	154	144	126	496	139	171	375	185	489	99	120	107	166	160	209	190	203	134	188	155	101	183	207	150	113	188	137	106	176
953	8	10	1	hsa-miR-132/mmu-miR-132/rno-miR-132	149	124	320	140	133	149	156	140	121	372	110	129	219	167	406	157	111	126	194	189	159	151	167	110	150	184	103	170	212	144	124	191	124	96	157
954	20	10	1	hsa-miR-132/mmu-miR-132/rno-miR-132	138	128	204	124	120	155	152	131	124	412	108	134	317	185	422	86	106	115	212	189	172	154	169	125	138	196	117	178	224	183	115	180	127	88	152
955	32	10	1	hsa-miR-132/mmu-miR-132/rno-miR-132	163	140	231	134	109	132	147	126	122	404	102	125	301	192	442	115	120	123	207	185	163	153	171	131	170	197	102	151	225	161	114	176	121	93	145
956	44	10	1	hsa-miR-132/mmu-miR-132/rno-miR-132	158	130	223	116	107	137	140	118	106	396	96	132	265	180	421	112	116	103	195	180	151	146	165	126	169	184	101	190	220	155	108	170	107	94	145
957	6	13	9	hsa-miR-1321	180	191	307	118	140	405	130	143	103	322	123	172	206	215	350	107	115	127	149	200	194	176	210	286	154	139	110	161	686	171	140	143	131	92	245
958	18	13	9	hsa-miR-1321	206	244	226	101	109	380	161	145	88	345	127	181	238	256	291	104	117	138	145	202	201	193	195	307	150	151	98	155	654	155	128	150	157	90	225
959	30	13	9	hsa-miR-1321	236	203	211	108	104	377	109	128	81	352	130	161	243	250	318	107	107	111	154	205	195	193	195	323	157	145	107	176	588	152	123	154	139	94	217
960	42	13	9	hsa-miR-1321	192	192	221	114	86	384	106	146	86	315	123	166	216	226	366	91	106	115	154	193	185	171	181	286	160	134	107	175	611	140	142	120	151	128	218
961	2	14	10	hsa-miR-1322	111	100	230	79	94	107	99	115	106	216	135	162	152	121	328	85	86	77	113	115	120	120	111	73	124	78	65	93	108	81	74	84	98	75	108
962	14	14	10	hsa-miR-1322	125	91	165	79	83	105	97	120	95	251	124	156	196	131	328	77	82	70	96	111	122	130	120	79	106	74	63	94	127	83	72	99	87	71	107
963	26	14	10	hsa-miR-1322	101	88	172	74	76	96	103	104	111	262	127	163	162	133	360	75	86	74	86	101	123	124	109	82	119	77	63	85	103	75	67	85	82	73	99
964	38	14	10	hsa-miR-1322	100	86	160	96	70	106	96	98	100	207	133	167	160	121	366	77	87	89	95	109	126	117	112	85	126	68	66	105	150	79	66	93	82	69	97
965	6	4	11	hsa-miR-1323	80	82	165	70	72	89	89	95	96	221	109	148	149	95	305	71	80	67	76	90	110	112	107	64	113	69	59	89	82	66	68	82	81	72	80
966	18	4	11	hsa-miR-1323	79	85	111	61	74	78	85	87	80	224	118	140	166	104	316	71	71	65	72	83	108	107	98	62	103	71	54	81	77	72	58	72	77	64	87
967	30	4	11	hsa-miR-1323	79	79	129	66	74	80	76	90	82	202	120	137	161	102	314	67	70	63	74	81	107	110	97	62	85	67	56	77	83	65	62	71	69	61	84
968	42	4	11	hsa-miR-1323	81	84	126	61	65	81	83	89	83	199	127	127	182	103	346	74	81	70	87	90	103	106	97	63	102	72	54	87	75	61	58	68	70	65	82
969	9	6	10	hsa-miR-1324	72	68	121	62	72	93	88	91	82	173	89	111	163	94	221	66	67	60	66	79	89	90	74	76	88	67	55	80	86	63	60	69	74	59	85
970	21	6	10	hsa-miR-1324	83	72	118	60	66	89	81	83	91	156	95	105	157	92	249	64	66	58	65	81	84	88	79	90	84	70	57	78	89	62	58	70	69	60	86
971	33	6	10	hsa-miR-1324	68	73	142	61	66	84	81	87	79	131	97	103	168	91	242	62	72	61	64	85	88	93	76	79	94	71	56	80	87	60	57	65	74	61	80
972	45	6	10	hsa-miR-1324	71	77	105	56	68	83	81	89	82	146	89	95	185	97	298	68	80	65	122	145	90	84	79	68	97	78	56	82	102	61	58	71	73	65	87
973	2	1	4	hsa-miR-133a/mmu-miR-133a/rno-miR-133a	305	373	617	280	180	302	409	199	181	507	125	188	220	250	459	229	146	285	301	222	225	196	241	265	237	285	141	616	372	307	209	355	212	136	320
974	14	1	4	hsa-miR-133a/mmu-miR-133a/rno-miR-133a	292	345	386	265	142	288	390	185	157	571	139	194	232	246	476	230	156	301	321	217	240	205	256	295	239	313	157	685	406	328	212	323	191	145	319
975	26	1	4	hsa-miR-133a/mmu-miR-133a/rno-miR-133a	299	335	420	285	133	266	379	194	135	595	136	185	259	264	422	205	145	285	314	202	229	215	267	291	236	344	150	627	385	326	215	349	208	132	312
976	38	1	4	hsa-miR-133a/mmu-miR-133a/rno-miR-133a	295	311	403	229	141	245	328	165	156	593	137	190	250	247	455	185	138	214	308	193	215	207	239	272	226	327	147	738	357	311	209	319	194	118	299
977	10	15	3	hsa-miR-133b	449	475	593	369	171	387	552	206	152	768	156	222	252	294	413	274	183	384	422	246	311	256	348	459	280	481	187	890	507	453	243	471	274	161	411
978	22	15	3	hsa-miR-133b	431	436	515	384	167	376	470	204	139	806	157	214	249	310	389	284	181	365	416	235	308	272	347	460	272	486	191	969	533	423	269	408	270	170	425
979	34	15	3	hsa-miR-133b	453	397	594	365	171	391	438	210	148	810	149	208	253	315	477	242	174	305	362	238	311	250	332	510	278	501	200	943	486	435	257	447	266	163	377
980	46	15	3	hsa-miR-133b	434	428	538	294	159	360	379	196	138	771	146	195	222	268	476	187	168	267	349	260	284	237	273	487	315	465	167	1036	425	400	256	360	261	161	378
981	2	6	7	hsa-miR-134/mmu-miR-134/rno-miR-134	108	107	203	82	89	101	102	111	120	171	84	98	169	119	273	72	70	67	91	99	91	105	107	72	113	79	65	102	117	79	66	94	85	79	96
982	14	6	7	hsa-miR-134/mmu-miR-134/rno-miR-134	93	97	240	80	84	101	102	115	93	193	95	119	171	115	228	68	70	62	86	96	104	107	114	73	119	86	63	113	110	83	68	79	86	73	92
983	26	6	7	hsa-miR-134/mmu-miR-134/rno-miR-134	89	88	152	73	73	90	98	97	90	187	84	102	175	113	236	84	70	62	82	92	100	103	105	75	120	81	64	99	111	76	64	90	81	68	90
984	38	6	7	hsa-miR-134/mmu-miR-134/rno-miR-134	94	82	188	73	73	89	91	85	98	178	85	105	218	104	309	61	74	64	87	88	101	101	106	72	114	82	61	110	106	77	70	83	79	71	91
985	11	6	5	hsa-miR-135a*/mmu-miR-135a*	108	106	134	74	87	135	115	114	108	237	116	153	232	129	336	70	79	74	90	95	98	88	104	99	95	88	67	92	162	83	73	91	89	79	104
986	23	6	5	hsa-miR-135a*/mmu-miR-135a*	104	101	149	81	89	116	109	114	105	218	87	115	207	133	329	69	79	71	82	95	92	110	94	106	95	74	73	92	152	74	71	93	85	76	119
987	35	6	5	hsa-miR-135a*/mmu-miR-135a*	124	107	130	80	85	119	102	111	95	210	94	99	229	139	382	77	77	71	84	105	94	87	77	94	99	76	68	90	129	72	79	92	86	74	129
988	47	6	5	hsa-miR-135a*/mmu-miR-135a*	99	93	163	77	79	126	109	118	89	197	91	114	171	160	409	75	86	75	88	116	93	90	80	88	99	79	67	108	110	74	72	84	89	79	111
989	1	8	4	hsa-miR-135a/mmu-miR-135a/rno-miR-135a	1600	2347	2599	1526	699	1855	2560	1104	477	3611	288	807	799	1370	807	820	561	1059	1683	934	1356	620	1046	1318	1345	1460	1055	1666	3561	2029	1172	2951	979	846	2153
990	13	8	4	hsa-miR-135a/mmu-miR-135a/rno-miR-135a	1726	2459	2971	1736	694	2038	2700	1312	459	4608	311	889	843	1514	808	901	561	1205	2064	1009	1627	755	1336	1390	1414	1846	1247	1926	4159	2183	1441	3063	1247	937	2497
991	25	8	4	hsa-miR-135a/mmu-miR-135a/rno-miR-135a	1975	2572	2793	1921	593	1934	2543	1475	427	4697	320	872	967	1593	784	923	536	1103	2151	1001	1628	780	1299	1505	1516	1973	1320	2211	4093	2027	1543	2951	1355	846	2196
992	37	8	4	hsa-miR-135a/mmu-miR-135a/rno-miR-135a	2062	2477	2219	1724	583	1780	2061	1319	408	4395	298	862	845	1331	772	791	481	999	2072	910	1501	729	1072	1568	1500	1963	1179	2350	3604	1726	1518	2848	1284	802	2118
993	2	11	3	hsa-miR-135b*	101	95	260	82	90	92	101	122	121	179	84	109	163	121	342	77	89	71	84	94	86	89	95	65	95	75	63	91	84	74	67	88	96	72	101
994	14	11	3	hsa-miR-135b*	87	84	136	78	83	92	101	113	102	172	100	119	252	143	341	75	79	69	83	95	92	86	81	69	102	76	64	91	91	77	64	84	86	79	99
995	26	11	3	hsa-miR-135b*	108	82	126	72	78	98	102	103	104	192	90	112	196	113	340	77	79	71	79	89	100	88	79	66	94	78	63	91	83	69	69	81	85	71	93
996	38	11	3	hsa-miR-135b*	98	73	149	72	77	91	95	104	96	176	86	151	183	108	376	71	85	66	87	91	89	83	72	64	106	74	62	98	84	71	69	81	79	73	101
997	7	10	1	hsa-miR-135b/mmu-miR-135b/rno-miR-135b	174	152	297	150	138	186	208	166	162	425	142	168	246	188	495	108	125	102	161	167	176	168	179	122	173	155	116	192	225	184	123	221	141	114	218
998	19	10	1	hsa-miR-135b/mmu-miR-135b/rno-miR-135b	163	162	321	165	126	162	204	178	139	405	144	183	278	196	503	93	86	116	178	150	173	182	163	123	162	140	121	198	257	180	132	218	157	112	216
999	31	10	1	hsa-miR-135b/mmu-miR-135b/rno-miR-135b	167	172	292	142	112	168	234	177	132	420	127	173	360	158	514	71	103	105	174	151	172	162	163	123	158	159	116	190	216	187	125	207	138	105	204
1000	43	10	1	hsa-miR-135b/mmu-miR-135b/rno-miR-135b	169	176	284	137	111	168	180	187	126	383	124	163	232	126	561	120	91	131	173	151	170	166	148	126	158	135	106	197	224	173	135	197	148	100	180
1001	6	9	3	hsa-miR-136*/rno-miR-136*	516	707	732	534	255	495	565	252	145	1299	137	299	229	464	461	358	255	488	554	399	415	267	432	429	347	529	389	432	840	719	466	757	276	217	536
1002	18	9	3	hsa-miR-136*/rno-miR-136*	577	731	824	537	252	471	618	265	150	1477	134	319	304	521	469	446	259	513	597	396	447	292	447	465	342	605	460	453	873	735	464	769	316	248	445
1003	30	9	3	hsa-miR-136*/rno-miR-136*	644	594	825	557	210	403	583	294	135	1639	155	309	297	511	448	406	241	455	585	381	426	289	430	535	331	608	420	414	791	696	469	765	289	199	515
1004	42	9	3	hsa-miR-136*/rno-miR-136*	550	100	766	484	223	448	518	261	121	1630	143	291	237	372	415	325	202	363	501	344	379	251	348	526	399	558	386	506	721	626	426	629	342	187	462
1005	6	10	1	hsa-miR-136/mmu-miR-136/rno-miR-136	728	952	996	653	266	543	503	249	214	1075	156	242	232	289	604	259	191	341	361	355	391	242	343	643	332	529	504	506	1043	794	520	669	257	203	419
1006	18	10	1	hsa-miR-136/mmu-miR-136/rno-miR-136	703	941	1052	724	272	526	461	243	181	1178	180	233	285	301	597	246	197	318	366	308	388	289	339	660	324	590	526	512	1209	903	512	574	315	207	402
1007	30	10	1	hsa-miR-136/mmu-miR-136/rno-miR-136	697	820	911	627	273	531	508	264	123	1159	169	242	303	265	596	242	202	327	362	304	382	280	339	680	321	533	501	508	1217	1005	536	622	283	185	402
1008	42	10	1	hsa-miR-136/mmu-miR-136/rno-miR-136	684	230	909	546	243	491	379	233	142	1146	156	232	327	238	589	222	182	280	334	294	344	222	279	647	339	506	440	521	1017	903	485	487	282	204	411
1009	5	10	1	hsa-miR-137/mmu-miR-137/rno-miR-137	107	98	240	101	97	107	140	122	124	253	86	120	159	128	324	81	80	106	117	137	107	110	108	84	109	116	90	131	147	123	96	126	117	85	125
1010	17	10	1	hsa-miR-137/mmu-miR-137/rno-miR-137	122	117	168	102	94	114	123	127	105	245	91	121	192	129	296	82	86	85	135	121	107	100	106	83	101	113	82	142	131	118	92	129	96	81	117
1011	29	10	1	hsa-miR-137/mmu-miR-137/rno-miR-137	124	115	169	91	102	105	120	108	99	228	90	112	219	125	294	77	88	83	128	129	107	101	118	85	107	107	84	135	142	119	80	121	93	81	128
1012	41	10	1	hsa-miR-137/mmu-miR-137/rno-miR-137	130	126	173	87	88	115	115	113	103	233	89	112	250	126	372	82	101	79	127	144	102	105	95	91	100	111	87	142	152	103	93	112	92	77	121
1013	12	12	5	hsa-miR-138/mmu-miR-138/rno-miR-138	2131	1724	2118	2014	1191	1607	2439	1361	368	5979	481	1081	1721	2833	1064	1207	859	1654	3327	2002	4037	3138	4928	1066	3392	2566	1015	2744	2730	3163	1916	2298	1718	1204	3684
1014	24	12	5	hsa-miR-138/mmu-miR-138/rno-miR-138	2300	2001	3157	1926	1110	1526	2432	1113	362	6238	486	1075	2037	2938	1011	1134	847	1387	3120	1962	4026	3246	4636	1678	3844	2608	992	3238	4600	2128	2059	2703	1871	1130	3677
1015	36	12	5	hsa-miR-138/mmu-miR-138/rno-miR-138	2394	2448	3693	1500	1060	1503	2410	1302	345	6023	538	1102	1964	2829	975	1087	787	1464	2655	1831	3964	3354	4782	1023	3960	2321	698	4653	4307	2533	1183	3335	1540	1052	3675
1016	48	12	5	hsa-miR-138/mmu-miR-138/rno-miR-138	2283	2452	3422	1506	918	1420	1790	1234	331	5549	475	962	1503	2254	902	959	700	1161	2326	1491	3689	2979	4017	1640	3956	2429	839	2657	3224	1624	982	2983	1160	784	3525
1017	8	1	5	hsa-miR-138-1*/mmu-miR-138*/rno-miR-138*	937	823	1023	791	622	1324	1050	558	216	2268	182	313	517	953	538	524	500	751	931	703	698	617	880	824	455	828	710	734	2102	838	589	1018	638	512	965
1018	20	1	5	hsa-miR-138-1*/mmu-miR-138*/rno-miR-138*	957	730	1005	715	523	1230	1082	548	210	2551	190	333	567	965	487	531	517	725	1188	700	688	636	814	862	461	858	651	825	1988	873	581	978	624	479	1015
1019	32	1	5	hsa-miR-138-1*/mmu-miR-138*/rno-miR-138*	988	903	1202	651	548	1190	1003	519	202	2583	194	293	581	1009	474	430	437	630	997	710	711	589	810	873	497	797	609	859	1896	905	548	884	548	449	888
1020	44	1	5	hsa-miR-138-1*/mmu-miR-138*/rno-miR-138*	983	929	1197	611	518	1131	710	503	174	2326	181	262	495	871	469	373	340	485	1006	656	614	531	727	813	506	849	515	917	1619	804	544	760	452	462	932
1021	8	3	5	hsa-miR-138-2*	190	151	323	152	149	227	215	159	129	442	128	158	226	179	463	136	120	160	207	156	161	138	139	134	133	179	138	164	229	165	118	192	153	113	198
1022	20	3	5	hsa-miR-138-2*	174	136	272	144	137	198	218	171	120	469	127	161	259	191	430	139	143	169	237	151	149	162	146	145	129	170	132	177	226	173	107	166	152	95	178
1023	32	3	5	hsa-miR-138-2*	190	171	228	115	133	180	212	155	122	456	127	148	281	182	458	117	124	142	218	164	149	145	140	146	136	164	136	187	213	167	106	185	141	100	193
1024	44	3	5	hsa-miR-138-2*	179	147	250	143	119	173	177	163	115	427	125	147	260	183	456	127	127	110	202	164	151	126	132	132	129	175	122	154	159	150	104	148	125	99	158
1025	5	10	4	hsa-miR-139-3p/mmu-miR-139-3p/rno-miR-139-3p	89	80	186	80	95	97	111	118	145	217	112	121	156	114	306	71	74	70	91	96	99	101	85	70	104	83	76	103	105	72	70	81	91	83	96
1026	17	10	4	hsa-miR-139-3p/mmu-miR-139-3p/rno-miR-139-3p	97	88	155	72	82	102	101	107	99	194	100	131	203	112	334	74	73	68	79	89	93	101	87	66	99	80	81	103	98	76	67	80	84	68	94
1027	29	10	4	hsa-miR-139-3p/mmu-miR-139-3p/rno-miR-139-3p	93	89	130	73	119	88	97	100	95	186	98	118	211	115	335	80	73	65	77	87	102	101	91	70	99	74	76	112	98	72	67	82	86	72	98
1028	41	10	4	hsa-miR-139-3p/mmu-miR-139-3p/rno-miR-139-3p	92	94	139	72	81	101	106	100	100	185	103	125	204	123	383	71	82	74	93	136	95	90	79	73	99	80	76	98	114	69	64	84	83	74	107
1029	4	13	5	hsa-miR-139-5p/mmu-miR-139-5p/rno-miR-139-5p	103	120	232	91	98	97	116	122	110	218	103	137	261	136	467	94	94	95	106	177	106	114	98	109	102	85	67	100	89	90	74	104	108	90	141
1030	16	13	5	hsa-miR-139-5p/mmu-miR-139-5p/rno-miR-139-5p	95	94	139	82	94	98	109	121	103	213	114	127	276	114	459	98	88	79	106	119	110	102	96	93	104	84	67	105	103	97	72	91	98	78	108
1031	28	13	5	hsa-miR-139-5p/mmu-miR-139-5p/rno-miR-139-5p	102	90	141	90	86	96	106	114	108	214	120	128	421	129	444	84	95	85	99	114	101	111	94	82	114	103	69	92	105	85	69	86	89	77	116
1032	40	13	5	hsa-miR-139-5p/mmu-miR-139-5p/rno-miR-139-5p	98	96	174	80	76	101	108	122	104	216	114	127	417	141	435	86	91	78	113	120	101	99	88	72	113	94	69	108	104	87	71	78	87	79	96
1033	3	7	5	hsa-miR-140-3p/mmu-miR-140*/rno-miR-140*	867	1123	1235	630	658	786	777	555	377	1690	219	545	554	704	655	439	652	650	804	1242	828	423	642	554	514	771	561	648	1145	876	492	896	400	586	795
1034	15	7	5	hsa-miR-140-3p/mmu-miR-140*/rno-miR-140*	842	1200	1376	656	673	809	815	678	388	2022	227	577	723	812	658	488	670	667	859	1310	862	456	701	563	599	897	595	722	922	893	528	936	537	596	860
1035	27	7	5	hsa-miR-140-3p/mmu-miR-140*/rno-miR-140*	965	1081	1244	707	539	799	778	769	328	2224	236	550	763	864	631	466	654	605	912	1428	821	486	685	726	668	899	580	817	1094	887	465	891	519	498	812
1036	39	7	5	hsa-miR-140-3p/mmu-miR-140*/rno-miR-140*	992	1075	1442	614	588	765	663	757	372	2229	252	506	764	777	615	448	566	523	871	1334	847	454	570	809	694	960	555	887	1004	810	525	875	539	491	753
1037	4	10	1	hsa-miR-140-5p/mmu-miR-140/rno-miR-140	343	230	469	264	243	285	283	352	234	937	241	552	379	280	656	130	175	187	257	321	537	193	269	198	274	225	271	297	397	336	199	354	242	208	358
1038	16	10	1	hsa-miR-140-5p/mmu-miR-140/rno-miR-140	268	313	400	236	184	277	301	321	190	1113	258	624	366	255	659	155	155	167	243	270	586	211	294	233	368	292	269	325	406	292	216	337	202	192	362
1039	28	10	1	hsa-miR-140-5p/mmu-miR-140/rno-miR-140	324	247	428	203	199	213	312	321	172	1175	279	587	410	311	617	147	155	178	222	293	568	202	282	224	401	258	266	351	382	356	205	327	186	165	357
1040	40	10	1	hsa-miR-140-5p/mmu-miR-140/rno-miR-140	309	344	557	211	180	261	269	310	174	1084	283	552	437	265	642	138	155	163	242	255	566	201	284	226	381	267	240	334	408	366	202	331	196	170	337
1041	6	8	1	hsa-miR-141*	117	111	306	98	103	113	136	146	143	223	117	160	198	144	498	95	103	89	111	151	112	115	100	97	127	101	70	104	118	92	83	105	119	97	136
1042	18	8	1	hsa-miR-141*	109	114	268	79	107	104	125	138	122	240	129	158	254	142	465	105	100	91	94	129	118	136	105	80	113	110	75	119	111	99	91	99	103	85	119
1043	30	8	1	hsa-miR-141*	99	117	186	85	102	117	107	137	115	234	132	155	224	146	467	93	100	86	108	115	117	124	105	84	122	93	77	126	122	89	75	99	95	84	116
1044	42	8	1	hsa-miR-141*	123	99	171	99	84	110	105	119	105	226	138	155	289	141	503	103	123	94	117	156	122	111	104	89	119	93	70	120	105	94	77	82	90	90	114
1045	8	5	2	hsa-miR-141/mmu-miR-141/rno-miR-141	100	97	191	90	109	103	114	122	131	222	99	121	212	123	396	75	79	82	91	110	101	97	84	79	96	85	71	102	104	80	72	90	104	91	110
1046	20	5	2	hsa-miR-141/mmu-miR-141/rno-miR-141	102	103	159	80	94	99	109	128	107	215	111	144	227	120	460	75	82	70	84	104	96	104	93	77	89	104	70	88	96	81	73	99	95	81	116
1047	32	5	2	hsa-miR-141/mmu-miR-141/rno-miR-141	107	94	138	86	85	100	112	119	105	194	109	141	272	131	424	73	77	71	86	98	104	96	85	87	82	87	71	107	92	78	70	100	98	79	111
1048	44	5	2	hsa-miR-141/mmu-miR-141/rno-miR-141	99	93	159	83	97	99	121	137	93	215	99	119	258	109	402	71	81	76	85	109	113	93	82	71	96	92	67	98	105	78	68	86	100	80	112
1049	7	5	2	hsa-miR-142-3p/mmu-miR-142-3p/rno-miR-142-3p	3351	4762	7168	1423	2471	2326	1203	2536	1131	5580	1174	1566	1627	1445	1938	548	1974	1502	1401	6664	2991	671	606	1907	915	1087	3600	1545	2499	916	893	1470	1374	2702	1716
1050	19	5	2	hsa-miR-142-3p/mmu-miR-142-3p/rno-miR-142-3p	3509	4725	7640	1506	2559	2176	1295	3296	1063	5910	1234	1625	1852	1525	1979	549	2026	1497	1464	6630	2923	739	615	1999	893	1221	3591	1526	2464	1063	943	1532	1603	2895	1622
1051	31	5	2	hsa-miR-142-3p/mmu-miR-142-3p/rno-miR-142-3p	3702	3950	8252	1399	2128	2076	1199	3056	1023	6155	1174	1644	1815	1482	1817	499	1779	1383	1343	6334	2819	719	595	2214	969	1261	3658	1634	2374	1064	929	1413	1526	2581	1533
1052	43	5	2	hsa-miR-142-3p/mmu-miR-142-3p/rno-miR-142-3p	3635	4182	5862	1266	2230	2005	1016	2984	888	5445	1244	1446	1518	970	1673	424	1567	1177	1246	5296	2688	614	530	2170	939	1107	3270	1705	2231	988	788	1379	1465	2580	1507
1053	4	6	3	hsa-miR-142-5p/mmu-miR-142-5p/rno-miR-142-5p	1094	1283	1848	529	1067	708	443	911	426	2301	564	560	949	1075	1136	364	1452	967	978	4448	1333	488	406	797	396	686	1021	545	995	431	347	564	587	1183	734
1054	16	6	3	hsa-miR-142-5p/mmu-miR-142-5p/rno-miR-142-5p	1231	1339	2344	554	1058	690	438	1017	438	2668	632	627	1160	1297	1085	395	1419	1016	1016	4618	1516	520	399	972	516	689	1069	666	1020	482	381	561	672	1135	766
1055	28	6	3	hsa-miR-142-5p/mmu-miR-142-5p/rno-miR-142-5p	1309	1567	2732	567	959	657	456	1078	421	2899	666	639	1240	1278	1130	377	1426	886	1015	4632	1504	538	399	1110	585	687	1030	707	1055	437	378	566	614	602	760
1056	40	6	3	hsa-miR-142-5p/mmu-miR-142-5p/rno-miR-142-5p	1351	1499	3373	471	816	718	420	900	406	2788	659	604	1103	1155	989	379	1275	878	1036	4570	1419	523	380	1110	595	714	982	707	987	439	367	548	641	987	688
1057	2	9	10	hsa-miR-143*	111	102	452	84	94	100	103	126	127	250	137	172	146	105	355	88	86	73	89	88	140	137	124	74	132	77	70	98	94	84	69	87	92	79	103
1058	14	9	10	hsa-miR-143*	95	98	232	81	95	90	103	124	112	271	138	175	197	103	345	77	87	70	98	100	131	135	130	66	112	90	60	93	87	80	69	91	84	74	105
1059	26	9	10	hsa-miR-143*	90	100	140	84	85	95	103	110	107	260	140	176	170	129	356	72	89	69	85	100	128	138	121	70	124	78	66	101	97	78	68	86	85	76	100
1060	38	9	10	hsa-miR-143*	207	79	314	81	81	89	113	124	112	253	137	171	206	98	409	76	95	83	94	105	125	121	110	74	127	77	61	97	90	75	65	83	99	70	99
1061	6	8	2	hsa-miR-143/mmu-miR-143/rno-miR-143	3098	4465	4975	2502	2129	3152	2733	2167	1282	7167	881	1967	2051	2644	1936	1702	1986	2599	3531	3145	4767	2193	3852	2685	3853	3330	1670	3134	4659	3578	2023	3971	1945	1937	3868
1062	18	8	2	hsa-miR-143/mmu-miR-143/rno-miR-143	3001	4384	5250	2713	2064	2973	3268	2499	1297	8445	941	2227	2945	3386	2034	1920	2057	2649	3996	3437	4870	2549	4006	2569	4184	3806	1714	3353	4767	3773	2144	3815	2301	1917	3702
1063	30	8	2	hsa-miR-143/mmu-miR-143/rno-miR-143	3475	4314	5221	2768	1821	3105	3382	2646	1238	9051	997	2054	2990	3174	1896	1849	1958	2502	3987	3358	4759	2595	3669	2948	4832	3867	1596	3852	4345	3569	2137	3831	2262	1688	3733
1064	42	8	2	hsa-miR-143/mmu-miR-143/rno-miR-143	3047	171	5076	2294	1967	2978	2773	2458	1098	9147	958	1942	1654	2698	1738	1702	1609	2173	4193	3085	4388	2293	3035	2991	5143	3935	1509	3654	3994	3235	2144	3225	2428	1791	3394
1065	5	7	5	hsa-miR-144*	169	197	369	101	128	119	118	122	116	357	123	109	152	174	270	104	175	136	95	553	167	103	87	147	122	83	137	120	122	72	84	98	125	151	144
1066	17	7	5	hsa-miR-144*	177	183	364	98	110	119	108	126	96	356	127	107	187	186	279	95	175	110	90	544	174	106	89	150	110	87	146	101	113	74	78	98	111	151	126
1067	29	7	5	hsa-miR-144*	163	196	319	92	102	126	100	122	85	364	130	109	209	183	291	90	162	108	97	525	170	107	88	152	108	93	133	102	107	71	83	96	128	148	140
1068	41	7	5	hsa-miR-144*	182	207	349	79	102	122	93	109	110	346	121	106	170	184	311	96	194	123	98	445	166	110	79	126	107	103	135	104	114	70	75	83	122	149	132
1069	5	9	4	hsa-miR-144/mmu-miR-144/rno-miR-144	7014	11933	17210	3004	3293	3447	1869	1294	300	14733	2066	627	428	3919	801	2462	8689	6255	1372	29030	3167	1377	661	7114	986	942	10170	1334	2459	972	2123	1455	2911	4681	2391
1070	17	9	4	hsa-miR-144/mmu-miR-144/rno-miR-144	7334	12429	12557	2923	3223	3203	1615	1299	272	15962	2368	599	451	4478	795	2557	8746	6297	1416	29468	3273	1374	708	6611	940	1029	11119	1330	2508	922	2270	1439	2949	4741	2461
1071	29	9	4	hsa-miR-144/mmu-miR-144/rno-miR-144	8122	11816	12987	2580	2784	3094	1481	1200	250	15994	2401	614	493	4295	799	2401	8196	5959	1449	28704	3420	1523	692	7374	931	1024	8261	1395	2464	890	1900	1408	3065	4381	2380
1072	41	9	4	hsa-miR-144/mmu-miR-144/rno-miR-144	8773	12938	19736	2451	2886	3017	1274	1070	232	15989	2357	590	337	3719	672	2031	6468	5112	1415	26692	2931	1286	603	7063	1128	977	8466	1330	2246	848	1816	1102	2901	4578	2212
1073	3	8	3	hsa-miR-145*/mmu-miR-145*	123	116	167	100	99	118	115	123	109	197	99	114	202	125	344	83	100	89	134	141	101	98	90	89	96	100	76	125	121	100	82	119	109	96	127
1074	15	8	3	hsa-miR-145*/mmu-miR-145*	114	103	165	90	97	133	119	109	104	199	97	109	222	154	351	85	105	84	133	128	101	102	95	83	102	99	75	111	120	102	69	104	95	84	113
1075	27	8	3	hsa-miR-145*/mmu-miR-145*	110	101	167	94	83	104	116	118	95	209	93	110	190	148	378	82	94	90	125	124	101	103	92	88	96	92	82	125	123	96	78	109	98	84	110
1076	39	8	3	hsa-miR-145*/mmu-miR-145*	106	105	179	80	83	110	115	113	93	196	87	108	225	130	351	83	116	92	126	131	106	96	96	84	102	98	78	117	134	98	79	110	93	82	118
1077	6	11	3	hsa-miR-145/mmu-miR-145/rno-miR-145	300	334	412	251	217	294	310	254	152	480	112	153	274	299	350	145	136	178	300	310	334	245	300	242	254	304	184	395	421	377	239	381	242	182	355
1078	18	11	3	hsa-miR-145/mmu-miR-145/rno-miR-145	308	330	447	259	206	287	256	251	121	508	119	160	320	305	351	140	153	148	270	317	326	269	303	241	246	323	193	374	435	335	234	386	235	206	339
1079	30	11	3	hsa-miR-145/mmu-miR-145/rno-miR-145	295	311	489	232	211	270	297	241	112	508	114	159	336	278	348	134	147	141	265	272	324	242	301	241	245	300	181	374	412	365	228	362	222	198	316
1080	42	11	3	hsa-miR-145/mmu-miR-145/rno-miR-145	298	151	496	199	189	269	247	167	110	491	108	165	297	237	353	129	148	150	244	252	279	228	272	230	229	286	173	395	399	340	212	339	232	186	357
1081	6	7	5	hsa-miR-146a*	99	95	182	87	89	97	96	117	129	225	110	158	211	132	403	91	95	85	95	130	109	105	119	72	110	72	63	103	104	78	70	93	90	81	103
1082	18	7	5	hsa-miR-146a*	90	84	163	72	90	96	99	111	106	240	110	153	226	120	399	92	92	81	103	111	104	109	106	79	106	90	65	97	93	87	81	85	93	76	101
1083	30	7	5	hsa-miR-146a*	88	106	171	86	81	99	98	99	101	228	111	151	235	133	438	85	93	82	94	122	121	115	113	76	98	97	68	98	92	73	67	83	89	72	98
1084	42	7	5	hsa-miR-146a*	96	81	186	74	79	99	93	122	85	211	107	142	197	128	432	92	107	86	111	142	113	103	98	82	105	82	61	101	93	73	79	77	84	76	93
1085	6	5	2	hsa-miR-146a/mmu-miR-146a/rno-miR-146a	311	383	462	226	283	306	265	568	319	812	155	487	533	266	642	190	289	276	448	409	325	196	287	263	292	375	267	316	384	326	201	337	186	248	287
1086	18	5	2	hsa-miR-146a/mmu-miR-146a/rno-miR-146a	311	369	493	237	267	287	292	606	292	909	147	512	679	291	689	206	293	264	493	435	337	210	283	272	294	425	261	312	405	356	205	348	228	244	319
1087	30	5	2	hsa-miR-146a/mmu-miR-146a/rno-miR-146a	343	314	503	240	258	275	275	576	304	1018	159	488	619	273	654	198	279	261	511	433	319	238	274	281	288	437	274	331	412	343	210	344	215	225	293
1088	42	5	2	hsa-miR-146a/mmu-miR-146a/rno-miR-146a	354	333	539	216	271	277	238	545	232	976	156	432	460	241	624	178	245	106	494	395	298	206	227	287	289	424	254	340	317	312	198	320	210	213	278
1089	10	8	3	hsa-miR-146b-3p	193	230	202	113	124	402	139	164	112	300	116	175	288	213	348	110	124	120	147	206	211	184	214	253	152	152	93	174	597	136	115	123	128	134	209
1090	22	8	3	hsa-miR-146b-3p	188	191	196	114	113	318	138	159	114	302	118	177	262	243	350	102	126	114	151	203	203	182	200	244	152	157	98	174	598	137	111	138	147	106	178
1091	34	8	3	hsa-miR-146b-3p	196	209	215	116	112	311	119	138	114	300	115	175	270	224	416	100	113	100	139	206	190	178	188	252	158	150	104	149	504	148	107	138	130	106	158
1092	46	8	3	hsa-miR-146b-3p	185	102	246	88	107	326	129	134	112	299	110	168	261	221	417	93	114	104	135	198	177	155	176	222	154	145	95	169	504	148	111	121	136	112	180
1093	1	5	2	hsa-miR-146b-5p/mmu-miR-146b/rno-miR-146b	555	715	894	355	678	616	565	741	462	1210	249	530	783	405	729	309	502	394	753	1041	705	389	476	454	555	645	409	605	888	606	318	654	318	539	518
1094	13	5	2	hsa-miR-146b-5p/mmu-miR-146b/rno-miR-146b	599	758	874	427	677	650	600	839	486	1501	283	578	886	485	741	353	559	433	921	1164	782	440	586	511	586	819	474	646	952	679	386	709	406	598	608
1095	25	5	2	hsa-miR-146b-5p/mmu-miR-146b/rno-miR-146b	686	745	893	490	565	654	521	937	467	1661	289	580	924	525	706	320	553	395	1019	1302	766	458	555	521	610	957	453	754	972	656	411	647	426	531	548
1096	37	5	2	hsa-miR-146b-5p/mmu-miR-146b/rno-miR-146b	713	729	914	422	549	598	455	875	457	1707	299	545	834	454	716	322	489	376	1006	1242	747	456	471	581	694	954	445	839	866	561	395	605	422	507	492
1097	5	5	2	hsa-miR-147	116	105	220	95	106	139	164	144	140	206	124	141	194	155	389	104	88	100	110	120	107	119	109	109	125	105	89	129	211	96	84	115	109	86	139
1098	17	5	2	hsa-miR-147	128	126	224	94	106	138	127	151	107	231	126	145	222	152	391	81	84	76	87	108	120	114	109	113	115	111	94	127	212	117	93	117	102	79	120
1099	29	5	2	hsa-miR-147	130	133	200	87	97	132	111	149	110	235	114	146	287	145	378	79	76	75	89	110	111	107	111	117	111	109	86	140	213	114	77	126	110	89	124
1100	41	5	2	hsa-miR-147	143	137	212	87	94	139	119	134	108	233	127	143	292	151	417	76	105	81	115	163	111	104	103	129	126	122	76	150	224	93	86	117	97	85	131
1101	5	14	1	hsa-miR-147b/mmu-miR-147/rno-miR-147	122	99	172	84	131	125	118	136	171	219	126	157	229	124	379	76	97	74	93	183	160	118	102	111	114	101	84	119	138	82	75	100	88	101	119
1102	17	14	1	hsa-miR-147b/mmu-miR-147/rno-miR-147	128	123	137	85	101	132	106	145	99	247	133	147	242	134	397	81	97	76	110	176	156	122	102	109	115	105	86	131	143	82	78	99	96	94	100
1103	29	14	1	hsa-miR-147b/mmu-miR-147/rno-miR-147	132	145	178	81	156	115	96	139	100	241	136	146	278	125	347	77	95	73	115	175	152	123	102	98	119	115	84	131	147	90	69	94	91	92	104
1104	41	14	1	hsa-miR-147b/mmu-miR-147/rno-miR-147	123	115	148	78	116	122	103	108	109	234	135	140	221	134	379	76	117	78	113	180	143	114	86	102	109	114	78	135	136	80	72	87	93	96	115
1105	6	5	3	hsa-miR-148a*/mmu-miR-148a*	82	80	162	76	71	82	88	95	94	147	81	95	139	106	280	67	70	62	73	89	80	82	75	62	90	65	64	83	86	68	63	77	81	71	85
1106	18	5	3	hsa-miR-148a*/mmu-miR-148a*	79	79	120	63	72	84	97	103	89	151	80	93	170	106	268	69	71	65	86	85	83	88	73	64	80	67	62	84	79	73	67	78	79	66	91
1107	30	5	3	hsa-miR-148a*/mmu-miR-148a*	83	84	114	62	71	82	77	90	77	144	74	95	178	97	250	63	70	65	74	83	86	91	79	63	86	70	56	89	88	68	55	74	71	63	85
1108	42	5	3	hsa-miR-148a*/mmu-miR-148a*	84	85	131	71	69	88	84	89	72	145	80	87	162	110	293	70	79	60	81	90	79	78	71	63	78	75	56	84	79	63	60	71	69	66	81
1109	8	13	2	hsa-miR-148a/mmu-miR-148a	135	111	262	112	138	114	133	143	129	281	115	142	223	150	424	151	93	94	150	182	153	116	123	120	119	136	96	157	149	132	91	133	124	94	124
1110	20	13	2	hsa-miR-148a/mmu-miR-148a	121	106	181	101	116	123	129	155	113	295	112	138	304	141	463	95	93	95	152	178	142	123	123	100	123	133	100	138	155	134	88	138	120	93	145
1111	32	13	2	hsa-miR-148a/mmu-miR-148a	151	129	358	114	116	132	133	152	119	279	116	130	319	166	431	95	113	89	142	168	143	121	127	108	114	133	95	159	151	130	91	140	116	102	141
1112	44	13	2	hsa-miR-148a/mmu-miR-148a	135	121	190	91	105	126	126	131	117	287	109	136	271	165	407	82	120	83	149	185	152	108	121	109	111	136	86	144	161	128	87	128	110	99	131
1113	7	9	1	hsa-miR-148b/mmu-miR-148b/rno-miR-148b-3p	353	389	436	258	254	371	356	254	181	836	131	240	269	382	470	199	221	259	380	431	376	246	355	269	265	343	199	385	526	410	236	371	221	212	413
1114	19	9	1	hsa-miR-148b/mmu-miR-148b/rno-miR-148b-3p	328	365	434	277	253	330	359	310	168	912	149	244	359	383	421	207	236	275	418	448	391	259	355	283	247	365	216	415	552	418	234	394	262	208	438
1115	31	9	1	hsa-miR-148b/mmu-miR-148b/rno-miR-148b-3p	361	305	397	264	192	361	367	311	165	973	130	213	414	365	475	189	216	254	386	410	392	263	337	320	281	371	206	454	500	404	238	395	252	210	422
1116	43	9	1	hsa-miR-148b/mmu-miR-148b/rno-miR-148b-3p	372	356	497	238	199	322	288	294	160	894	131	207	333	318	452	179	201	238	385	414	357	228	290	318	282	354	190	437	471	379	227	348	249	198	369
1117	1	9	3	hsa-miR-149*	622	584	439	313	336	825	331	434	244	736	162	226	350	383	364	165	269	229	246	640	632	249	233	819	205	230	225	330	1202	366	203	355	212	262	345
1118	13	9	3	hsa-miR-149*	615	657	511	294	386	795	353	453	200	829	199	254	444	435	404	168	242	237	256	644	682	267	270	838	186	259	254	358	1187	395	197	344	215	275	425
1119	25	9	3	hsa-miR-149*	617	696	495	311	357	802	349	440	224	773	205	220	402	415	408	159	235	226	245	603	673	251	231	830	179	281	252	318	1287	352	185	344	230	266	398
1120	37	9	3	hsa-miR-149*	462	668	548	264	341	716	319	395	223	739	175	218	390	386	393	162	246	228	271	620	638	251	255	773	187	254	250	360	1300	332	181	365	216	277	413
1121	11	7	4	hsa-miR-149/mmu-miR-149	316	295	397	259	207	297	317	253	142	894	152	235	297	346	485	157	159	172	286	237	393	351	419	217	351	265	155	400	529	403	224	380	213	169	365
1122	23	7	4	hsa-miR-149/mmu-miR-149	341	319	310	233	211	250	335	251	122	1007	145	216	291	331	463	137	139	170	277	218	395	340	428	228	355	276	144	358	471	387	244	378	210	181	380
1123	35	7	4	hsa-miR-149/mmu-miR-149	326	279	423	215	178	249	350	233	129	924	146	221	304	275	454	135	146	131	241	234	399	319	421	228	354	287	167	386	462	404	245	365	210	160	337
1124	47	7	4	hsa-miR-149/mmu-miR-149	310	291	418	195	148	220	267	228	127	829	137	195	279	349	513	141	122	137	247	267	367	286	360	210	344	266	137	420	463	381	221	307	211	159	346
1125	4	10	5	hsa-miR-150*/mmu-miR-150*	98	94	258	87	89	94	107	117	105	208	98	118	274	117	429	80	88	110	102	112	101	99	94	107	101	90	63	96	84	74	73	81	101	84	119
1126	16	10	5	hsa-miR-150*/mmu-miR-150*	102	95	179	81	88	95	107	116	111	201	107	121	212	114	435	80	78	75	93	107	104	94	95	74	115	97	65	100	91	78	70	86	91	74	112
1127	28	10	5	hsa-miR-150*/mmu-miR-150*	95	85	148	88	82	103	109	109	108	190	103	123	278	123	391	73	87	78	90	121	96	99	81	73	103	83	69	135	86	78	69	84	90	77	104
1128	40	10	5	hsa-miR-150*/mmu-miR-150*	96	90	139	80	77	95	104	107	105	187	100	132	277	112	389	73	88	80	96	114	93	92	72	67	97	84	65	101	92	71	68	85	84	75	98
1129	11	13	3	hsa-miR-150/mmu-miR-150/rno-miR-150	648	514	475	536	332	525	509	458	268	840	239	465	639	638	588	164	181	210	339	327	934	301	826	391	420	478	193	794	742	793	365	603	337	253	1016
1130	23	13	3	hsa-miR-150/mmu-miR-150/rno-miR-150	671	467	516	424	292	489	512	476	246	840	223	444	652	695	513	150	159	198	312	304	963	299	855	406	422	499	197	865	745	700	374	636	317	243	866
1131	35	13	3	hsa-miR-150/mmu-miR-150/rno-miR-150	663	508	630	374	251	496	440	454	213	861	223	468	624	626	531	146	153	176	279	283	1001	274	838	405	462	519	228	838	690	701	357	540	321	242	824
1132	47	13	3	hsa-miR-150/mmu-miR-150/rno-miR-150	748	580	739	331	271	454	412	440	236	817	219	443	574	568	580	112	142	175	245	291	878	274	751	472	518	490	183	860	676	674	335	518	314	245	894
1133	10	6	1	hsa-miR-151-3p	155	164	289	127	123	149	158	177	133	374	100	143	245	181	358	115	142	122	165	189	184	131	168	142	167	157	108	177	217	167	123	172	125	94	196
1134	22	6	1	hsa-miR-151-3p	155	160	211	138	131	150	164	169	125	392	105	148	224	178	374	119	132	122	174	193	165	149	168	142	155	169	114	197	204	161	115	163	126	103	179
1135	34	6	1	hsa-miR-151-3p	163	183	225	134	122	141	145	168	130	422	99	141	233	180	365	109	127	117	178	187	162	140	153	140	180	167	106	201	206	168	107	171	128	101	169
1136	46	6	1	hsa-miR-151-3p	158	90	252	103	112	149	150	151	118	378	98	133	231	161	401	112	125	88	178	190	158	124	142	137	175	170	105	203	193	148	103	167	130	112	152
1137	2	8	2	hsa-miR-151-5p/mmu-miR-151-5p/rno-miR-151	264	285	321	240	195	297	300	245	153	622	118	191	245	265	346	164	182	222	332	335	263	190	260	210	226	246	170	295	379	294	204	341	196	194	330
1138	14	8	2	hsa-miR-151-5p/mmu-miR-151-5p/rno-miR-151	264	254	400	220	212	261	266	242	137	749	110	191	287	268	347	164	181	204	323	317	308	207	265	207	243	262	172	314	406	295	204	333	192	172	320
1139	26	8	2	hsa-miR-151-5p/mmu-miR-151-5p/rno-miR-151	260	279	380	228	165	239	305	242	129	731	125	184	291	263	349	160	180	206	327	317	293	190	275	218	228	265	176	318	410	300	205	299	180	187	317
1140	38	8	2	hsa-miR-151-5p/mmu-miR-151-5p/rno-miR-151	287	174	349	185	178	270	255	204	125	718	119	183	281	266	368	136	157	175	265	291	285	197	260	205	253	261	167	329	386	302	187	281	192	150	302
1141	3	3	2	hsa-miR-152/mmu-miR-152/rno-miR-152	325	334	567	210	298	319	242	294	234	501	147	304	472	289	509	160	230	215	299	432	403	237	341	215	310	342	172	360	440	391	199	358	198	239	370
1142	15	3	2	hsa-miR-152/mmu-miR-152/rno-miR-152	327	305	484	196	303	335	261	333	220	559	137	296	561	300	476	160	232	208	324	412	437	238	359	220	333	382	189	432	444	355	213	357	232	253	325
1143	27	3	2	hsa-miR-152/mmu-miR-152/rno-miR-152	328	272	416	215	284	303	251	375	221	610	146	310	553	315	448	155	219	196	312	413	412	265	343	243	336	391	184	455	446	402	216	339	227	230	310
1144	39	3	2	hsa-miR-152/mmu-miR-152/rno-miR-152	313	307	441	193	261	290	235	341	197	611	129	305	553	297	475	144	184	182	305	382	418	235	319	252	341	409	181	433	409	371	207	312	226	218	295
1145	9	3	4	hsa-miR-153/mmu-miR-153/rno-miR-153	248	209	303	210	137	205	274	170	106	731	134	180	254	292	334	202	158	234	479	333	372	274	467	190	388	313	133	337	390	280	199	326	172	123	298
1146	21	3	4	hsa-miR-153/mmu-miR-153/rno-miR-153	226	228	296	193	123	196	244	165	106	766	123	173	268	286	335	190	144	237	464	320	370	275	443	191	332	300	139	348	389	281	198	305	169	122	304
1147	33	3	4	hsa-miR-153/mmu-miR-153/rno-miR-153	265	216	330	167	114	171	206	155	102	776	134	155	240	279	340	185	146	211	451	311	362	276	426	199	301	315	133	352	401	279	188	275	169	120	324
1148	45	3	4	hsa-miR-153/mmu-miR-153/rno-miR-153	290	267	347	149	122	182	184	136	150	653	134	150	289	262	322	157	127	179	388	308	345	264	369	172	334	331	131	331	360	259	190	286	162	126	297
1149	8	3	4	hsa-miR-154*/mmu-miR-154*	118	106	268	95	98	225	116	116	131	206	96	128	216	109	388	97	92	82	103	125	100	103	108	126	92	113	73	92	196	91	78	115	96	84	108
1150	20	3	4	hsa-miR-154*/mmu-miR-154*	115	100	169	93	98	186	117	116	115	209	107	116	213	142	395	84	91	82	117	112	110	103	110	98	100	93	72	95	193	104	73	119	104	84	105
1151	32	3	4	hsa-miR-154*/mmu-miR-154*	103	92	150	84	88	126	113	114	106	197	105	115	217	132	433	78	88	82	97	112	100	100	105	101	87	100	71	113	183	80	75	100	90	74	158
1152	44	3	4	hsa-miR-154*/mmu-miR-154*	120	106	179	84	84	130	103	126	101	214	91	117	245	135	398	81	100	77	102	114	98	98	84	89	97	103	65	99	166	86	73	100	92	79	109
1153	6	8	12	hsa-miR-154/mmu-miR-154/rno-miR-154	114	121	339	99	81	103	139	109	115	282	119	164	225	144	342	86	84	81	118	120	129	137	137	79	130	92	71	150	137	114	93	142	102	82	109
1154	18	8	12	hsa-miR-154/mmu-miR-154/rno-miR-154	117	122	160	92	80	88	118	102	96	282	116	154	222	150	335	78	92	94	121	114	146	146	134	90	130	97	71	143	162	107	83	129	119	80	115
1155	30	8	12	hsa-miR-154/mmu-miR-154/rno-miR-154	116	112	198	96	77	92	107	104	99	263	127	158	256	146	332	84	93	79	101	114	124	129	127	89	135	107	78	145	148	128	88	128	106	75	113
1156	42	8	12	hsa-miR-154/mmu-miR-154/rno-miR-154	131	75	211	80	75	104	107	104	89	255	146	148	201	142	392	87	106	84	135	130	147	125	118	83	123	85	81	137	127	100	81	121	103	83	103
1157	6	13	2	hsa-miR-155	196	207	214	98	166	673	173	180	146	315	123	171	206	137	409	104	158	98	144	209	154	139	113	340	124	142	128	156	774	131	88	139	126	149	157
1158	18	13	2	hsa-miR-155	195	187	259	92	123	646	126	191	128	352	131	166	253	147	447	100	147	84	145	219	163	152	108	344	121	141	134	162	791	131	94	132	118	119	142
1159	30	13	2	hsa-miR-155	196	214	213	93	131	708	113	180	115	327	129	158	249	151	462	105	146	89	150	197	185	147	111	331	121	138	118	163	763	126	91	126	114	135	149
1160	42	13	2	hsa-miR-155	198	220	195	96	164	691	123	200	168	361	121	159	245	160	416	100	151	97	166	217	164	130	100	318	137	138	122	177	710	124	100	131	121	134	115
1161	6	11	5	hsa-miR-155*	91	85	133	75	79	97	94	116	97	166	95	112	159	123	295	77	80	70	82	95	92	94	93	80	97	79	63	93	120	71	68	84	83	75	100
1162	18	11	5	hsa-miR-155*	89	82	193	69	81	93	91	99	92	169	94	112	188	119	280	73	77	70	79	85	99	99	87	79	90	74	60	92	114	80	65	85	88	75	91
1163	30	11	5	hsa-miR-155*	108	88	130	69	76	98	88	101	86	176	93	117	191	123	308	72	77	72	85	93	99	99	80	86	93	76	58	94	114	73	62	80	78	69	93
1164	42	11	5	hsa-miR-155*	90	77	150	67	75	94	84	80	88	150	87	104	170	113	277	74	84	78	87	103	102	87	79	76	96	74	58	101	120	69	65	80	79	67	89
1165	7	15	4	hsa-miR-15a*	90	86	168	77	92	94	102	110	114	198	95	123	163	105	378	75	79	80	87	99	101	95	81	69	99	79	61	92	78	86	71	87	80	83	98
1166	19	15	4	hsa-miR-15a*	86	85	130	75	83	91	102	110	105	190	97	122	235	117	349	77	83	76	90	88	94	95	80	70	92	87	61	83	83	76	69	84	85	72	100
1167	31	15	4	hsa-miR-15a*	85	83	153	72	75	85	98	108	92	188	99	115	196	105	372	75	87	75	88	95	94	92	78	70	88	83	63	82	79	76	64	86	88	71	138
1168	43	15	4	hsa-miR-15a*	82	82	155	73	80	95	98	104	97	167	91	103	250	106	389	72	82	73	91	99	95	89	79	79	83	76	61	107	91	71	68	85	79	70	101
1169	12	6	3	hsa-miR-15a/mmu-miR-15a	1477	1288	2168	973	1175	1345	1176	1084	354	4196	467	884	1002	1198	846	488	774	776	1132	2723	1668	776	923	1036	720	1018	1623	1119	2025	1549	1024	1440	905	1162	1227
1170	24	6	3	hsa-miR-15a/mmu-miR-15a	1587	1389	2978	973	1039	1165	1112	1162	359	4468	494	891	1046	1314	819	449	783	740	1113	2712	1627	795	919	1176	781	1019	1629	1239	2012	1491	1050	1295	965	967	1307
1171	36	6	3	hsa-miR-15a/mmu-miR-15a	1741	1505	3266	826	981	1217	1027	1061	330	4403	504	850	1092	1095	821	419	678	645	1055	2499	1650	777	872	1211	762	1070	1481	1413	1833	1441	968	1331	936	933	1169
1172	48	6	3	hsa-miR-15a/mmu-miR-15a	1701	1753	2995	792	895	1205	942	985	354	4197	456	789	951	1053	700	371	638	570	931	2128	1439	684	764	1167	829	1016	1360	1388	1525	1449	898	1279	934	962	1207
1173	11	11	2	hsa-miR-15b*/mmu-miR-15b*	118	124	184	90	99	117	124	136	142	241	113	152	282	144	533	99	107	101	105	127	107	113	98	95	113	110	77	99	116	103	84	101	110	100	131
1174	23	11	2	hsa-miR-15b*/mmu-miR-15b*	113	116	208	93	92	115	129	143	117	225	115	134	262	118	526	98	104	96	106	120	101	107	92	100	100	112	80	133	126	101	80	110	109	87	133
1175	35	11	2	hsa-miR-15b*/mmu-miR-15b*	110	110	178	86	98	138	123	119	116	200	111	132	253	130	563	89	106	92	110	128	107	107	90	89	90	106	73	115	111	93	82	102	104	85	124
1176	47	11	2	hsa-miR-15b*/mmu-miR-15b*	106	99	180	80	98	122	125	143	133	190	109	137	266	141	540	90	117	100	129	159	108	93	92	91	109	95	72	122	106	87	82	105	107	93	130
1177	11	1	3	hsa-miR-15b/mmu-miR-15b/rno-miR-15b	1126	1458	2301	600	1054	897	686	901	369	2326	305	521	769	958	532	374	1043	724	856	3708	1211	539	591	795	514	657	1093	741	1149	694	490	771	723	1080	978
1178	23	1	3	hsa-miR-15b/mmu-miR-15b/rno-miR-15b	1124	1275	2340	615	980	788	685	1016	359	2674	312	512	890	1032	556	351	1004	711	874	4041	1162	532	562	807	456	720	1062	823	1127	675	512	798	817	992	1024
1179	35	1	3	hsa-miR-15b/mmu-miR-15b/rno-miR-15b	1353	1221	2468	508	906	795	638	923	344	2641	277	474	809	944	572	318	867	571	744	3410	1179	483	542	939	514	709	1037	782	1005	706	481	722	749	957	928
1180	47	1	3	hsa-miR-15b/mmu-miR-15b/rno-miR-15b	1280	1485	2210	495	804	752	535	845	339	2280	281	436	700	903	552	189	686	485	700	2791	1010	427	418	937	562	653	850	847	958	651	475	688	718	1014	905
1181	5	13	2	hsa-miR-16/mmu-miR-16/rno-miR-16	4852	5986	8743	2774	3235	3858	3614	2995	1356	14311	1451	3245	2652	3739	3213	2803	5671	5623	5626	17769	6037	2244	3185	4541	3010	4264	4156	3268	6190	4662	3035	4481	2735	3976	4557
1182	17	13	2	hsa-miR-16/mmu-miR-16/rno-miR-16	5146	3384	7415	2900	3151	3730	3339	3484	1198	16335	1657	3478	3110	4942	3230	3015	5750	5564	6467	18281	6223	2546	3306	4521	3099	4909	4297	3659	4893	4728	3270	4249	2946	3477	4466
1183	29	13	2	hsa-miR-16/mmu-miR-16/rno-miR-16	5825	4410	7301	2542	3021	3541	2718	3311	1116	18300	1643	3428	2972	4103	3179	2898	5242	5069	6554	18508	6206	2779	3229	5067	3260	5196	4697	4487	6590	4521	3194	4423	3130	3090	4143
1184	41	13	2	hsa-miR-16/mmu-miR-16/rno-miR-16	5981	6961	9869	2229	2614	3221	1983	1426	915	17694	1679	3196	2086	4052	2071	2074	3460	3673	5755	16308	5402	2215	2580	4363	3355	4627	2075	4146	5491	4076	2748	3903	3120	3432	3926
1185	2	9	1	hsa-miR-16-1*	126	147	267	86	97	131	113	126	115	205	105	138	164	129	347	77	85	79	92	118	108	100	103	77	119	90	71	103	121	86	78	93	104	81	122
1186	14	9	1	hsa-miR-16-1*	110	101	196	79	88	118	120	122	99	215	107	144	242	152	335	77	91	74	87	112	112	105	112	82	114	108	67	114	119	82	68	92	94	83	120
1187	26	9	1	hsa-miR-16-1*	109	100	151	74	83	118	109	111	117	223	126	137	193	134	343	80	81	72	86	102	111	103	99	94	106	90	69	114	120	79	70	85	97	73	100
1188	38	9	1	hsa-miR-16-1*	136	82	171	80	84	118	100	99	101	210	115	137	238	123	387	79	85	76	93	101	108	103	106	82	116	86	68	145	112	75	72	83	87	77	109
1189	6	1	5	hsa-miR-16-2*	106	102	207	87	93	118	135	119	136	193	98	105	166	127	336	86	85	81	93	121	110	102	89	82	116	84	69	111	125	87	80	93	95	114	115
1190	18	1	5	hsa-miR-16-2*	105	91	157	80	82	110	104	123	104	213	107	117	229	133	333	77	87	74	85	111	103	103	86	91	104	80	68	94	123	79	76	85	83	76	109
1191	30	1	5	hsa-miR-16-2*	98	102	177	83	96	110	97	133	101	187	112	131	201	117	351	81	81	72	89	107	107	104	96	91	102	75	62	99	132	78	75	87	84	74	117
1192	42	1	5	hsa-miR-16-2*	119	97	177	79	80	126	103	92	86	187	104	130	193	145	344	81	98	78	100	120	100	98	90	85	108	81	63	111	126	76	65	82	86	79	99
1193	8	13	4	hsa-miR-17	676	741	1197	460	788	728	529	817	390	2182	342	677	595	548	835	358	689	522	689	1635	747	288	344	289	321	574	852	462	803	514	364	569	399	813	622
1194	20	13	4	hsa-miR-17	698	730	1447	477	783	685	538	907	379	2390	368	709	745	593	814	301	700	515	755	1702	810	299	348	611	383	598	767	534	883	564	410	569	410	778	595
1195	32	13	4	hsa-miR-17	751	935	1576	456	633	735	501	963	368	2519	367	678	761	607	817	305	678	491	694	1619	776	301	347	682	262	626	776	608	799	523	380	516	434	659	610
1196	44	13	4	hsa-miR-17	804	808	1462	442	653	666	476	926	356	2548	359	599	730	553	799	288	620	445	709	1525	759	290	317	706	399	563	751	576	719	528	363	539	409	657	614
1197	6	9	1	hsa-miR-17*/rno-miR-17-3p	115	108	467	88	104	127	127	132	132	216	98	133	178	132	344	85	125	88	120	171	101	96	100	90	105	99	79	117	119	85	84	96	108	90	113
1198	18	9	1	hsa-miR-17*/rno-miR-17-3p	111	113	200	78	101	111	111	122	100	216	105	128	201	126	398	82	100	84	116	157	112	110	90	99	105	89	87	99	115	94	85	97	106	87	107
1199	30	9	1	hsa-miR-17*/rno-miR-17-3p	116	110	220	81	101	121	104	118	93	213	96	123	219	129	376	81	111	82	112	156	111	105	93	92	113	98	86	113	114	96	72	99	97	86	110
1200	42	9	1	hsa-miR-17*/rno-miR-17-3p	370	79	164	73	88	104	101	126	101	212	96	117	207	127	381	87	104	93	122	163	119	97	90	88	116	91	77	134	122	82	72	84	90	85	118
1201	1	3	1	hsa-miR-181a*/mmu-miR-181a-1*/rno-miR-181a*	142	190	285	124	115	144	194	155	125	367	106	146	205	164	329	124	118	138	174	164	192	144	163	121	213	139	106	180	194	163	117	167	122	103	176
1202	13	3	1	hsa-miR-181a*/mmu-miR-181a-1*/rno-miR-181a*	137	142	228	118	101	143	178	148	123	466	108	145	244	165	334	105	113	122	161	164	223	144	195	118	208	141	114	178	196	169	103	168	119	90	173
1203	25	3	1	hsa-miR-181a*/mmu-miR-181a-1*/rno-miR-181a*	148	162	243	108	93	124	154	149	99	502	106	139	279	177	303	114	105	121	176	161	230	162	198	129	218	144	110	203	205	158	115	175	127	90	178
1204	37	3	1	hsa-miR-181a*/mmu-miR-181a-1*/rno-miR-181a*	158	164	209	99	88	120	129	125	98	476	112	145	304	173	340	109	108	111	168	166	211	146	164	113	218	156	117	191	208	145	114	153	115	87	160
1205	8	8	4	hsa-miR-181a/mmu-miR-181a/rno-miR-181a	1484	1361	1500	1538	904	1620	1838	787	234	4875	256	603	488	1018	474	421	358	611	1009	909	1459	694	1163	1048	656	1234	1208	1557	2789	2102	1174	2058	889	667	1797
1206	20	8	4	hsa-miR-181a/mmu-miR-181a/rno-miR-181a	1575	1669	2060	1526	865	1418	1730	779	240	5283	253	605	520	1105	486	439	350	628	1055	943	1506	746	1180	1203	752	1271	1271	1706	2807	2250	1325	2070	943	728	1792
1207	32	8	4	hsa-miR-181a/mmu-miR-181a/rno-miR-181a	1533	1676	2537	1403	815	1437	1826	791	238	5558	264	622	557	1157	503	409	352	535	963	860	1517	744	1201	1218	803	1244	1200	1690	2710	2224	1189	2057	868	653	1697
1208	44	8	4	hsa-miR-181a/mmu-miR-181a/rno-miR-181a	1551	1838	2432	1160	697	1474	1443	730	218	5224	259	577	516	1001	504	351	320	490	910	743	1357	690	1087	1184	808	1195	1067	1700	2424	2054	1074	1860	847	637	1495
1209	9	5	3	hsa-miR-181a-2*	88	83	166	72	77	118	101	117	104	174	81	81	190	114	301	74	75	65	81	79	74	78	84	76	84	74	60	93	105	68	64	90	90	73	105
1210	21	5	3	hsa-miR-181a-2*	89	81	121	67	73	108	90	98	102	169	76	85	177	101	285	69	74	64	88	89	74	73	77	77	87	75	63	88	111	68	65	92	84	67	97
1211	33	5	3	hsa-miR-181a-2*	90	83	197	69	72	113	93	95	88	156	72	82	218	117	281	68	74	66	86	99	73	73	65	70	91	91	61	93	111	67	63	75	72	60	92
1212	45	5	3	hsa-miR-181a-2*	97	91	158	60	74	101	115	95	79	152	75	82	213	114	331	67	89	72	129	197	70	70	60	69	97	98	62	93	121	68	60	77	76	73	96
1213	12	2	1	hsa-miR-181b	329	466	660	401	302	488	495	308	171	829	146	202	330	385	630	217	190	232	370	335	350	260	312	343	263	315	380	473	753	609	363	529	291	213	477
1214	24	2	1	hsa-miR-181b	413	438	675	374	296	432	535	297	168	885	140	227	451	377	592	194	189	218	360	334	354	260	324	342	270	311	363	551	709	637	359	535	285	224	521
1215	36	2	1	hsa-miR-181b	419	503	667	394	283	449	489	292	167	791	138	203	407	360	633	185	180	194	333	320	346	245	322	330	261	310	343	506	681	608	340	493	282	220	514
1216	48	2	1	hsa-miR-181b	385	484	570	299	236	416	429	293	153	778	136	212	337	301	644	179	174	199	332	373	319	218	285	334	252	292	330	541	669	590	349	490	271	222	433
1217	1	7	5	hsa-miR-181c*	91	84	211	75	79	89	95	114	112	123	88	98	150	101	289	72	77	77	85	101	83	80	75	69	80	68	62	78	81	70	70	84	79	73	95
1218	13	7	5	hsa-miR-181c*	79	74	156	72	75	83	92	102	102	159	94	102	179	104	306	68	72	63	68	88	92	84	72	63	90	77	60	78	77	69	64	80	77	66	87
1219	25	7	5	hsa-miR-181c*	92	80	183	65	70	77	85	85	87	194	90	93	217	102	285	65	69	64	69	86	82	87	73	71	89	72	60	87	83	67	61	74	76	63	85
1220	37	7	5	hsa-miR-181c*	84	78	149	66	74	84	95	87	89	156	91	109	240	97	293	64	73	61	78	111	85	81	71	66	84	82	60	82	85	68	61	74	75	68	88
1221	4	11	4	hsa-miR-181c/mmu-miR-181c/rno-miR-181c	128	125	196	96	102	104	123	124	95	174	93	109	235	130	331	79	74	79	110	119	121	116	118	120	95	98	74	118	114	109	86	107	112	86	151
1222	16	11	4	hsa-miR-181c/mmu-miR-181c/rno-miR-181c	108	101	151	94	92	104	118	111	111	187	91	124	258	135	289	78	76	66	92	102	128	120	111	76	113	95	73	103	129	111	82	118	98	78	129
1223	28	11	4	hsa-miR-181c/mmu-miR-181c/rno-miR-181c	112	84	162	94	89	107	123	112	112	196	97	111	406	144	309	76	72	66	87	110	112	117	104	83	120	106	78	102	131	92	67	113	96	80	115
1224	40	11	4	hsa-miR-181c/mmu-miR-181c/rno-miR-181c	117	107	201	88	82	97	115	120	110	194	99	124	344	145	320	74	74	61	83	96	125	117	116	72	114	102	77	126	115	94	79	110	102	80	112
1225	4	1	5	hsa-miR-181d/mmu-miR-181d/rno-miR-181d	159	121	239	128	134	141	144	154	139	261	132	151	246	145	441	89	97	86	127	144	133	120	126	103	119	119	106	152	170	147	98	155	157	105	190
1226	16	1	5	hsa-miR-181d/mmu-miR-181d/rno-miR-181d	142	124	317	119	128	144	156	138	120	279	128	169	233	148	413	80	89	73	114	135	129	136	114	99	117	120	106	157	174	143	103	143	123	94	155
1227	28	1	5	hsa-miR-181d/mmu-miR-181d/rno-miR-181d	145	115	243	119	122	132	144	141	128	258	122	154	269	147	367	92	91	92	105	122	128	113	109	108	118	119	107	154	188	149	109	147	113	91	128
1228	40	1	5	hsa-miR-181d/mmu-miR-181d/rno-miR-181d	150	125	248	115	86	131	139	131	114	251	126	145	272	153	395	73	88	81	115	128	125	112	107	93	114	122	107	174	180	146	102	130	102	90	152
1229	10	2	1	hsa-miR-182*	98	83	166	78	83	107	110	116	114	124	81	97	184	90	367	88	85	68	82	108	85	89	75	73	89	92	65	99	96	88	68	87	109	72	104
1230	22	2	1	hsa-miR-182*	88	93	127	75	79	92	98	108	104	140	82	94	169	100	308	69	84	72	79	95	79	85	72	76	83	78	64	100	95	73	71	87	87	78	97
1231	34	2	1	hsa-miR-182*	87	93	483	78	84	110	99	104	110	155	76	94	191	113	345	72	74	65	88	92	82	81	73	68	81	83	61	93	85	73	65	85	83	79	100
1232	46	2	1	hsa-miR-182*	93	87	160	63	80	95	107	147	104	124	76	84	213	105	329	74	93	78	81	139	80	77	69	69	80	84	62	109	108	68	65	83	86	74	108
1233	11	2	1	hsa-miR-182/mmu-miR-182/rno-miR-182	261	243	364	153	150	237	290	146	111	658	109	191	211	317	326	212	165	217	399	221	320	241	423	174	249	349	152	273	408	342	191	310	188	137	299
1234	23	2	1	hsa-miR-182/mmu-miR-182/rno-miR-182	252	247	307	150	116	208	305	158	102	741	111	199	231	338	339	210	160	220	407	227	303	248	405	205	243	354	146	306	366	322	202	339	173	128	325
1235	35	2	1	hsa-miR-182/mmu-miR-182/rno-miR-182	266	227	353	166	113	212	229	156	96	738	111	160	248	314	323	185	137	166	413	226	280	229	362	221	273	406	156	292	392	304	209	344	192	105	308
1236	47	2	1	hsa-miR-182/mmu-miR-182/rno-miR-182	259	276	358	149	101	143	205	149	101	691	103	161	205	301	335	78	124	174	399	208	247	219	298	219	248	395	166	333	329	280	188	287	183	109	282
1237	3	1	12	hsa-miR-1825	162	110	379	80	104	103	115	135	124	244	143	173	192	130	362	91	91	76	93	112	138	139	116	80	172	82	79	102	110	85	76	96	113	76	130
1238	15	1	12	hsa-miR-1825	98	91	240	80	92	102	110	121	144	272	154	188	259	131	388	77	95	80	94	87	137	133	123	79	148	86	75	131	93	88	79	103	104	83	119
1239	27	1	12	hsa-miR-1825	113	87	147	83	75	94	123	113	109	268	150	187	215	124	393	86	92	77	86	96	135	143	116	78	136	83	70	143	100	86	77	105	96	82	102
1240	39	1	12	hsa-miR-1825	105	97	160	114	84	102	107	120	117	262	146	177	213	103	414	89	94	79	94	108	144	124	121	84	139	84	82	127	108	81	73	92	93	81	117
1241	12	13	9	hsa-miR-1826	16484	15434	24465	16048	18550	15299	14641	20750	8996	60453	8668	17713	35501	28106	15837	9702	17195	15071	25366	26685	26316	15586	31652	15589	25913	28641	12615	27951	30033	28196	14983	18695	10421	19349	22243
1242	24	13	9	hsa-miR-1826	17542	16738	27066	15319	18749	14527	15552	21157	9036	63120	8979	17654	33735	29579	15976	10502	17000	15062	24028	26668	26131	15597	30366	15492	25082	28290	11850	27426	31937	23211	15756	19766	10196	19978	17250
1243	36	13	9	hsa-miR-1826	16835	19748	28020	14268	18614	16331	15854	18151	8479	60665	9233	17801	35533	27546	15690	9740	16393	14114	24237	28437	25560	14924	31043	16451	21386	25968	11817	27973	28754	29207	15238	20340	10376	18666	23014
1244	48	13	9	hsa-miR-1826	16911	19586	24649	13047	16250	13946	15496	19111	8494	60030	8020	16413	28357	24072	13222	8994	16257	13407	23531	26088	24935	13994	28280	14930	23586	27196	11169	25994	30189	27540	14149	18703	9620	19130	21583
1245	1	12	11	hsa-miR-1827	6317	5675	8523	3599	4960	6625	5925	4983	1340	18281	1464	2292	6636	9520	2449	3579	6622	4991	13329	10104	7498	6650	8254	5844	4768	3150	3799	8903	13085	10053	5626	7574	4597	5969	6993
1246	13	12	11	hsa-miR-1827	6039	6289	7986	4001	5663	7077	4419	4777	782	18241	1488	2536	7671	9051	3461	3683	4418	6751	12121	10901	8411	7035	8781	6168	4571	3035	3696	9593	10329	9675	5851	7126	4545	5663	7584
1247	25	12	11	hsa-miR-1827	6015	6206	9703	4079	6270	6736	5778	4427	1182	17486	1435	2654	6610	8925	2522	3871	5108	5642	13267	10631	8204	7135	9014	6019	4185	2845	3760	9234	14402	11004	5785	7658	4483	5391	7758
1248	37	12	11	hsa-miR-1827	5673	6333	8786	3639	6056	5724	5014	4006	987	16522	1383	2560	6000	8427	2961	3463	5717	6127	12344	10395	8355	6294	8460	5958	4225	2904	3821	9220	12864	10521	5884	7459	4591	5942	7458
1249	1	4	2	hsa-miR-183*/mmu-miR-183*	252	260	344	120	147	375	144	152	147	209	100	115	192	187	312	84	115	109	131	212	185	144	118	219	110	105	108	155	624	128	120	162	126	133	191
1250	13	4	2	hsa-miR-183*/mmu-miR-183*	253	227	277	113	136	376	146	147	112	244	105	117	225	185	277	88	111	116	121	192	181	172	120	254	101	113	106	155	613	135	107	150	136	121	185
1251	25	4	2	hsa-miR-183*/mmu-miR-183*	274	245	253	105	118	383	140	154	102	227	95	103	235	187	274	89	107	94	135	181	171	156	122	255	98	106	110	176	647	137	105	148	136	115	186
1252	37	4	2	hsa-miR-183*/mmu-miR-183*	271	265	220	102	127	354	137	141	93	243	101	114	234	176	299	86	106	90	138	182	186	154	111	230	106	124	106	164	647	125	111	147	125	122	164
1253	9	2	1	hsa-miR-183/mmu-miR-183/rno-miR-183	162	186	258	114	115	168	180	141	116	429	110	140	221	234	340	150	131	157	283	181	226	182	274	130	175	224	97	185	231	149	112	199	141	102	220
1254	21	2	1	hsa-miR-183/mmu-miR-183/rno-miR-183	188	175	244	107	106	164	189	146	117	431	112	132	220	233	298	139	125	139	262	191	197	181	266	141	184	228	109	190	217	186	125	193	125	101	184
1255	33	2	1	hsa-miR-183/mmu-miR-183/rno-miR-183	196	194	238	102	95	148	145	126	98	432	95	127	262	232	305	122	126	134	293	190	211	182	239	137	187	244	101	187	223	168	109	181	125	91	189
1256	45	2	1	hsa-miR-183/mmu-miR-183/rno-miR-183	175	194	250	103	93	132	154	106	132	409	105	123	240	225	295	113	109	121	270	232	184	153	201	116	225	215	97	162	198	156	117	172	133	100	177
1257	12	10	1	hsa-miR-184/mmu-miR-184/rno-miR-184	415	419	425	202	269	1119	215	242	127	558	132	212	317	476	493	256	227	248	244	449	382	324	377	679	219	276	192	239	1881	247	194	246	218	211	387
1258	24	10	1	hsa-miR-184/mmu-miR-184/rno-miR-184	335	444	385	219	246	1109	245	247	125	559	143	216	354	490	452	179	221	261	270	480	329	324	377	733	238	288	179	296	1765	255	208	245	259	189	433
1259	36	10	1	hsa-miR-184/mmu-miR-184/rno-miR-184	312	487	474	206	239	1077	240	233	117	558	140	196	381	496	466	160	197	199	271	463	322	315	360	850	208	277	188	288	1760	279	200	222	243	209	422
1260	48	10	1	hsa-miR-184/mmu-miR-184/rno-miR-184	397	451	478	186	224	1065	232	233	142	499	137	175	337	416	407	143	177	181	266	439	298	294	299	798	249	256	178	305	1643	220	188	203	258	193	320
1261	10	11	2	hsa-miR-185*	393	487	275	139	153	474	194	181	120	538	130	166	256	235	358	123	149	192	208	290	441	295	225	528	158	190	157	206	803	174	150	231	195	140	229
1262	22	11	2	hsa-miR-185*	366	434	321	146	143	404	159	190	116	529	119	159	249	258	346	119	141	184	192	293	471	290	223	551	155	198	128	196	560	184	133	220	174	143	221
1263	34	11	2	hsa-miR-185*	415	499	332	134	112	428	199	166	126	524	119	144	248	246	405	121	149	168	181	288	450	272	219	385	162	193	153	186	761	201	139	223	177	142	188
1264	46	11	2	hsa-miR-185*	331	523	359	124	121	402	160	172	119	417	117	148	240	243	462	103	145	167	190	289	404	258	193	498	186	179	121	201	704	180	131	201	178	129	245
1265	9	8	4	hsa-miR-185/mmu-miR-185/rno-miR-185	899	1518	1772	815	585	1082	1170	504	371	2156	207	436	449	932	527	701	629	969	1018	1188	920	638	993	916	753	982	561	830	1770	1129	746	1114	572	528	1251
1266	21	8	4	hsa-miR-185/mmu-miR-185/rno-miR-185	949	1496	1808	923	503	1064	1254	597	362	2484	223	430	495	1033	595	722	602	921	1148	1275	914	683	954	917	818	1233	597	1044	1714	1039	761	1081	641	524	1276
1267	33	8	4	hsa-miR-185/mmu-miR-185/rno-miR-185	1128	1462	1585	934	479	1020	1098	589	345	2692	225	428	450	997	540	728	543	821	1220	1305	918	709	806	1112	953	1334	563	1099	1471	871	756	1085	699	471	1070
1268	45	8	4	hsa-miR-185/mmu-miR-185/rno-miR-185	1172	1285	1181	795	464	965	928	481	304	2349	225	354	346	847	552	567	424	687	1085	1298	741	562	646	1037	963	1227	496	1015	1240	735	690	925	621	466	880
1269	3	11	3	hsa-miR-186*	121	108	150	93	102	138	95	117	95	173	119	132	159	105	368	66	75	65	80	115	105	103	95	95	111	81	71	97	123	79	73	101	98	88	115
1270	15	11	3	hsa-miR-186*	110	92	194	84	98	135	104	110	102	199	105	132	169	121	341	69	74	59	84	96	104	113	94	84	106	90	69	107	158	87	68	103	96	85	114
1271	27	11	3	hsa-miR-186*	115	94	236	85	89	116	104	108	90	208	117	132	166	111	342	66	74	67	73	106	104	103	96	103	99	90	73	97	160	86	70	101	96	78	117
1272	39	11	3	hsa-miR-186*	113	101	151	73	82	145	106	106	93	187	104	130	162	115	365	66	70	72	74	87	98	97	86	92	106	82	68	208	157	84	66	103	89	74	113
1273	3	12	2	hsa-miR-186/mmu-miR-186/rno-miR-186	277	272	458	207	192	274	258	220	156	584	136	208	287	260	559	151	171	197	269	330	259	197	208	213	212	241	208	256	381	255	198	289	184	167	286
1274	15	12	2	hsa-miR-186/mmu-miR-186/rno-miR-186	281	223	289	197	176	264	268	233	157	670	146	212	322	276	506	150	182	183	273	317	261	211	245	216	233	269	207	259	362	275	189	277	200	167	249
1275	27	12	2	hsa-miR-186/mmu-miR-186/rno-miR-186	303	234	393	194	171	256	253	233	134	678	151	208	301	260	546	157	180	170	258	300	265	209	226	233	221	261	204	286	379	298	201	288	197	163	294
1276	39	12	2	hsa-miR-186/mmu-miR-186/rno-miR-186	277	265	385	141	187	272	172	225	151	663	135	214	314	245	569	143	169	151	243	291	268	199	236	229	248	243	196	258	346	279	190	267	195	153	259
1277	3	9	5	hsa-miR-187*	319	354	316	146	153	839	174	160	113	237	85	120	223	282	338	113	134	135	150	235	200	174	181	446	114	162	123	154	1069	135	133	145	160	176	313
1278	15	9	5	hsa-miR-187*	346	353	297	153	154	581	202	158	115	273	93	133	220	298	324	111	138	142	174	218	200	175	186	444	106	166	133	150	1067	144	132	150	155	135	302
1279	27	9	5	hsa-miR-187*	325	316	321	140	137	658	162	152	97	272	97	118	230	298	334	98	127	132	162	228	186	175	174	430	107	150	125	167	965	147	134	145	133	147	266
1280	39	9	5	hsa-miR-187*	311	338	355	137	132	622	147	154	87	260	90	113	226	272	331	93	114	100	148	221	196	168	160	397	117	167	122	161	1013	140	131	138	137	125	272
1281	11	9	1	hsa-miR-187/mmu-miR-187/rno-miR-187	115	121	197	87	93	104	123	139	120	306	147	172	237	160	450	110	97	91	100	131	131	118	121	84	118	90	75	116	105	101	78	95	106	80	127
1282	23	9	1	hsa-miR-187/mmu-miR-187/rno-miR-187	113	102	142	89	91	102	111	136	105	277	139	166	251	139	453	78	90	85	91	109	129	122	109	86	119	93	78	115	110	100	76	101	101	85	122
1283	35	9	1	hsa-miR-187/mmu-miR-187/rno-miR-187	105	103	152	84	89	108	122	107	118	261	134	162	267	128	461	79	92	88	95	131	128	127	106	88	120	92	74	124	119	93	81	103	101	81	115
1284	47	9	1	hsa-miR-187/mmu-miR-187/rno-miR-187	120	94	158	81	85	105	123	132	125	226	142	165	240	127	505	85	102	87	125	210	116	125	105	86	117	92	70	125	111	84	79	96	101	84	124
1285	6	7	4	hsa-miR-188-3p/mmu-miR-188-3p	91	91	273	86	84	99	104	102	107	189	95	113	189	127	317	76	82	71	89	96	98	101	83	73	99	77	65	99	89	72	69	89	88	77	104
1286	18	7	4	hsa-miR-188-3p/mmu-miR-188-3p	93	86	134	74	89	88	94	97	105	199	98	124	205	123	327	77	79	73	89	94	94	99	91	72	104	81	64	95	78	76	76	86	90	76	108
1287	30	7	4	hsa-miR-188-3p/mmu-miR-188-3p	93	110	139	71	80	97	102	98	94	184	98	125	183	110	351	73	81	70	88	94	95	99	89	70	97	81	68	96	96	70	65	82	80	72	96
1288	42	7	4	hsa-miR-188-3p/mmu-miR-188-3p	91	83	169	65	75	93	96	121	95	173	100	120	183	120	357	76	91	76	93	103	93	94	86	73	93	89	59	98	89	71	64	76	80	73	91
1289	2	5	4	hsa-miR-188-5p/mmu-miR-188-5p/rno-miR-188	103	109	230	80	91	99	104	111	125	185	107	129	159	105	377	86	80	70	96	105	85	90	87	66	109	85	69	94	86	82	68	85	101	72	108
1290	14	5	4	hsa-miR-188-5p/mmu-miR-188-5p/rno-miR-188	92	83	205	78	88	99	102	113	115	215	99	135	213	98	358	77	83	73	83	101	97	97	95	69	97	85	64	104	93	76	69	77	95	77	108
1291	26	5	4	hsa-miR-188-5p/mmu-miR-188-5p/rno-miR-188	92	95	197	71	80	89	101	108	164	199	99	119	191	117	353	72	80	68	85	98	96	110	85	73	91	80	67	96	87	70	65	82	79	75	97
1292	38	5	4	hsa-miR-188-5p/mmu-miR-188-5p/rno-miR-188	94	97	148	73	74	90	95	115	101	175	94	127	172	97	378	71	88	72	98	108	94	94	81	64	94	81	62	93	88	73	65	84	89	72	99
1293	6	6	5	hsa-miR-18a	195	301	378	147	236	198	153	209	135	465	138	185	271	194	356	123	237	189	198	653	196	111	112	191	123	147	204	175	214	139	108	152	150	243	172
1294	18	6	5	hsa-miR-18a	221	281	468	153	197	203	139	241	107	544	136	169	307	213	349	109	251	178	205	648	202	120	110	181	126	164	230	172	206	132	97	160	170	238	170
1295	30	6	5	hsa-miR-18a	204	239	328	113	195	191	135	234	108	551	137	164	285	193	345	106	250	172	194	591	197	123	108	197	132	173	212	175	208	135	104	155	153	215	177
1296	42	6	5	hsa-miR-18a	205	116	416	116	198	125	106	230	108	505	124	152	299	191	350	85	194	73	187	515	191	112	101	182	128	160	204	176	200	129	107	153	150	174	176
1297	5	8	2	hsa-miR-18a*/mmu-miR-18a*	91	91	172	80	107	113	144	123	164	224	102	126	182	106	359	80	78	74	85	126	106	102	91	74	107	76	68	111	91	81	76	95	96	82	103
1298	17	8	2	hsa-miR-18a*/mmu-miR-18a*	99	96	163	80	89	115	108	120	110	203	112	125	216	107	336	93	78	68	76	90	109	108	93	81	101	85	68	100	110	78	69	89	91	79	94
1299	29	8	2	hsa-miR-18a*/mmu-miR-18a*	103	103	162	73	91	105	107	116	97	189	108	130	293	118	328	71	77	68	94	90	106	110	93	85	106	74	73	144	96	73	66	90	88	76	120
1300	41	8	2	hsa-miR-18a*/mmu-miR-18a*	106	110	166	75	83	107	103	118	98	199	104	129	254	129	368	71	91	76	79	174	97	107	83	83	107	95	68	101	114	73	70	86	84	79	113
1301	7	5	4	hsa-miR-18b	201	234	284	124	192	166	152	214	135	436	137	180	278	200	428	99	173	137	174	521	191	126	121	157	135	145	211	167	181	130	106	160	148	173	188
1302	19	5	4	hsa-miR-18b	208	250	387	135	185	162	148	226	136	422	139	173	341	203	440	113	204	137	185	532	202	139	117	164	116	145	208	168	198	128	111	164	154	228	174
1303	31	5	4	hsa-miR-18b	198	208	361	121	199	155	137	240	130	437	131	158	322	218	472	99	192	127	168	488	186	133	111	167	132	154	185	182	183	133	102	142	152	204	169
1304	43	5	4	hsa-miR-18b	202	208	377	126	157	147	129	216	114	384	131	167	251	191	476	113	184	120	172	440	195	128	105	180	136	142	192	187	173	124	98	145	146	184	165
1305	4	1	10	hsa-miR-18b*	122	84	201	99	102	99	122	129	129	300	151	191	212	130	396	85	100	67	93	107	151	138	119	83	128	107	69	160	96	96	85	97	118	86	117
1306	16	1	10	hsa-miR-18b*	105	100	211	86	111	108	103	128	133	317	149	191	246	142	430	75	102	71	96	120	145	129	130	89	130	99	70	156	104	87	73	101	96	84	114
1307	28	1	10	hsa-miR-18b*	106	89	343	85	104	98	113	128	128	280	156	190	333	151	415	78	99	78	96	99	145	153	114	87	122	100	71	145	103	86	73	93	96	84	125
1308	40	1	10	hsa-miR-18b*	112	91	160	84	84	114	111	116	126	289	155	186	294	148	422	90	91	79	104	117	141	130	116	78	116	96	68	104	99	78	74	96	92	82	117
1309	5	6	3	hsa-miR-190/mmu-miR-190/rno-miR-190	930	1137	1612	760	479	901	1063	641	261	2647	284	479	528	799	713	578	462	863	1080	740	1240	412	803	648	913	733	597	992	1429	1098	622	1110	583	477	1264
1310	17	6	3	hsa-miR-190/mmu-miR-190/rno-miR-190	971	1157	1363	747	470	843	998	652	244	2944	307	491	589	891	736	608	465	850	1226	753	1296	452	825	586	911	812	627	1070	1416	1150	653	1195	643	450	1273
1311	29	6	3	hsa-miR-190/mmu-miR-190/rno-miR-190	1064	1059	1367	726	338	833	933	672	226	3115	320	491	616	878	663	578	426	787	1232	782	1300	502	825	675	964	911	628	1140	1433	1000	617	1134	625	449	1155
1312	41	6	3	hsa-miR-190/mmu-miR-190/rno-miR-190	1130	1136	1555	641	423	827	725	608	211	2967	325	481	505	795	656	480	367	676	1124	668	1074	412	672	656	996	886	582	1194	1234	994	658	1063	655	463	1144
1313	3	1	4	hsa-miR-190b/mmu-miR-190b	174	139	512	102	118	129	136	143	145	218	117	142	239	163	448	92	94	77	116	134	108	123	128	95	124	100	86	137	130	106	89	125	123	96	130
1314	15	1	4	hsa-miR-190b/mmu-miR-190b	126	109	196	101	115	155	140	163	133	235	124	148	287	151	396	87	98	89	114	107	128	117	139	97	123	82	82	136	157	111	94	124	109	93	133
1315	27	1	4	hsa-miR-190b/mmu-miR-190b	124	116	215	100	101	136	142	148	137	244	134	158	253	170	433	94	98	85	101	108	128	115	112	100	122	95	77	182	158	99	91	114	115	91	133
1316	39	1	4	hsa-miR-190b/mmu-miR-190b	126	115	192	105	96	127	123	144	122	213	137	159	258	156	467	86	98	87	116	141	122	111	112	88	124	93	98	127	128	106	93	117	105	90	161
1317	3	8	5	hsa-miR-191*	114	117	383	92	106	107	108	146	151	231	118	145	256	149	480	105	108	102	105	125	110	114	100	81	123	81	66	95	91	89	74	99	116	83	121
1318	15	8	5	hsa-miR-191*	112	95	190	80	97	130	126	127	132	244	128	158	241	170	473	103	105	80	105	119	114	114	98	81	99	87	67	98	96	87	75	89	94	82	125
1319	27	8	5	hsa-miR-191*	104	94	144	83	85	96	118	131	118	243	124	144	225	134	497	87	108	87	112	127	113	112	93	83	91	96	75	107	97	81	73	94	96	81	122
1320	39	8	5	hsa-miR-191*	96	98	164	78	81	100	114	120	113	220	115	154	326	115	528	98	104	91	115	138	125	105	91	83	114	81	73	106	94	80	70	92	92	76	139
1321	11	10	1	hsa-miR-191/mmu-miR-191/rno-miR-191	2410	2706	3641	1686	1545	2092	2121	1317	629	4485	377	938	1122	2009	945	1040	1412	1702	2367	3212	1994	1225	1827	1605	1453	2352	1466	1794	3381	2077	1256	2508	1343	1360	2176
1322	23	10	1	hsa-miR-191/mmu-miR-191/rno-miR-191	2397	2498	3657	1767	1463	1972	2092	1506	614	5239	387	879	1207	2156	938	1008	1404	1685	2428	3481	1947	1262	1777	1858	1547	2462	1446	2022	3127	2042	1351	2533	1279	1268	2205
1323	35	10	1	hsa-miR-191/mmu-miR-191/rno-miR-191	2659	2627	4103	1696	1313	1910	1915	1544	531	5378	382	878	1327	1952	879	986	1246	1506	2365	3146	1975	1222	1728	2056	1690	2569	1357	2064	3064	2002	1335	2429	1402	1090	2072
1324	47	10	1	hsa-miR-191/mmu-miR-191/rno-miR-191	2446	2937	3892	1525	1312	1820	1589	1446	566	4696	387	783	909	1736	710	866	1082	1293	2243	2954	1763	1096	1473	2064	1826	2410	1202	2088	2750	1914	1275	2213	1376	1194	1914
1325	2	4	2	hsa-miR-192*	115	123	209	84	98	98	109	120	162	161	90	118	180	128	348	74	81	71	84	105	88	85	80	71	94	88	64	97	89	76	71	88	104	81	118
1326	14	4	2	hsa-miR-192*	98	94	208	76	81	101	105	127	115	178	93	98	230	125	365	75	83	75	81	98	93	93	85	78	97	88	63	109	90	82	72	93	95	81	111
1327	26	4	2	hsa-miR-192*	94	95	120	72	80	92	105	107	110	167	93	115	175	117	327	69	82	72	77	95	92	96	84	70	96	80	67	97	100	76	66	84	86	75	103
1328	38	4	2	hsa-miR-192*	94	89	161	72	81	93	104	109	105	157	89	109	191	115	374	75	87	73	91	90	92	86	75	73	91	80	59	106	90	77	68	89	80	71	106
1329	1	3	2	hsa-miR-192/mmu-miR-192/rno-miR-192	127	179	253	107	104	175	155	114	113	263	96	124	159	131	286	99	109	116	164	174	131	93	111	148	129	120	103	129	207	154	94	128	101	94	159
1330	13	3	2	hsa-miR-192/mmu-miR-192/rno-miR-192	122	134	205	95	107	178	138	124	96	277	94	131	207	147	252	95	115	122	163	175	154	105	128	145	132	123	103	117	225	157	93	137	101	90	174
1331	25	3	2	hsa-miR-192/mmu-miR-192/rno-miR-192	142	150	201	97	92	172	123	116	88	339	94	122	198	147	291	102	106	108	166	182	150	99	125	156	136	128	104	139	216	158	98	144	98	85	164
1332	37	3	2	hsa-miR-192/mmu-miR-192/rno-miR-192	145	145	191	89	98	147	114	103	95	315	93	117	238	149	277	102	103	101	170	182	142	96	115	147	143	134	105	153	234	129	100	133	99	83	144
1333	10	10	1	hsa-miR-193a-3p/mmu-miR-193/rno-miR-193	556	550	586	324	649	661	425	544	352	1733	349	609	677	359	296	264	630	377	536	1087	928	320	467	489	416	519	389	531	774	476	276	483	295	522	471
1334	22	10	1	hsa-miR-193a-3p/mmu-miR-193/rno-miR-193	577	540	573	330	587	562	423	612	331	1942	376	616	751	409	668	268	629	343	582	1046	934	338	462	503	435	564	393	582	764	497	294	468	304	479	475
1335	34	10	1	hsa-miR-193a-3p/mmu-miR-193/rno-miR-193	660	484	582	283	492	628	389	577	312	2023	392	570	696	395	670	238	502	298	538	1027	933	326	407	580	500	577	383	576	749	474	283	437	305	444	454
1336	46	10	1	hsa-miR-193a-3p/mmu-miR-193/rno-miR-193	595	579	537	244	514	575	332	529	265	1865	386	506	525	369	577	206	415	262	483	836	812	303	348	519	529	551	346	622	651	447	264	423	296	410	410
1337	1	9	12	hsa-miR-193a-5p	98	86	218	78	106	104	116	120	128	240	131	154	173	108	333	73	82	70	87	72	124	118	112	69	117	78	62	98	95	72	73	87	80	75	107
1338	13	9	12	hsa-miR-193a-5p	87	79	155	71	81	89	96	113	101	239	136	157	208	106	314	66	77	64	77	84	126	124	104	73	110	83	61	97	90	75	72	83	84	71	92
1339	25	9	12	hsa-miR-193a-5p	87	81	130	70	73	93	97	91	98	245	138	154	255	124	302	65	73	62	76	103	120	127	106	76	111	78	63	127	82	76	62	78	88	72	97
1340	37	9	12	hsa-miR-193a-5p	92	84	335	65	74	89	92	104	91	227	130	158	289	111	336	72	75	65	79	117	120	109	108	74	121	79	63	91	92	72	65	85	84	73	98
1341	9	10	1	hsa-miR-193b	96	91	131	73	77	158	104	110	111	160	77	84	190	116	261	66	74	76	80	93	95	81	74	116	79	73	59	91	193	72	67	83	87	73	99
1342	21	10	1	hsa-miR-193b	94	101	131	70	76	148	92	104	95	147	84	93	185	110	285	65	75	64	78	106	98	80	83	103	72	84	62	90	170	71	64	83	88	69	95
1343	33	10	1	hsa-miR-193b	105	102	186	69	74	146	90	97	88	133	78	84	186	111	256	63	76	67	74	97	100	86	75	101	87	72	57	82	170	72	61	82	84	69	97
1344	45	10	1	hsa-miR-193b	100	102	141	64	75	141	89	89	99	147	76	89	160	112	294	70	81	76	83	209	103	78	74	90	88	85	60	93	177	70	63	83	78	72	97
1345	7	6	7	hsa-miR-193b*	178	211	208	98	105	308	126	130	114	266	116	148	235	218	332	75	94	100	121	204	223	143	142	237	121	127	89	132	324	100	97	121	113	86	162
1346	19	6	7	hsa-miR-193b*	185	209	245	89	91	280	133	144	110	286	120	119	238	198	325	88	105	93	114	199	218	145	143	218	111	128	85	126	274	104	81	114	114	88	149
1347	31	6	7	hsa-miR-193b*	187	199	178	105	91	231	120	129	106	251	122	139	251	196	355	75	102	86	116	196	230	132	127	268	111	125	81	122	324	97	89	93	109	86	156
1348	43	6	7	hsa-miR-193b*	173	188	200	85	88	256	107	146	108	259	114	134	192	149	361	76	107	109	113	189	227	134	134	205	110	117	87	121	345	99	94	98	114	87	131
1349	6	10	3	hsa-miR-194*	96	100	250	79	86	112	107	125	121	227	130	137	169	117	355	79	84	76	79	117	99	112	113	81	110	80	70	100	135	87	74	84	91	77	119
1350	18	10	3	hsa-miR-194*	104	103	156	73	84	113	129	106	101	229	102	155	236	145	370	84	78	79	81	95	107	108	111	86	105	92	72	87	114	82	65	86	87	74	98
1351	30	10	3	hsa-miR-194*	110	102	175	73	82	106	94	112	89	229	117	156	235	144	380	73	84	70	89	96	107	115	94	82	116	86	69	95	147	74	66	89	93	72	97
1352	42	10	3	hsa-miR-194*	103	80	225	76	77	108	93	103	96	230	111	149	258	134	396	83	87	77	91	108	107	99	89	76	108	89	65	181	130	77	73	81	86	75	96
1353	12	5	2	hsa-miR-194/mmu-miR-194/rno-miR-194	151	118	238	104	124	140	139	131	103	349	100	136	193	163	378	112	84	86	151	170	182	145	198	118	138	108	105	141	237	158	97	150	113	95	182
1354	24	5	2	hsa-miR-194/mmu-miR-194/rno-miR-194	144	120	194	108	104	133	147	123	95	330	103	138	224	166	402	79	81	87	147	171	180	154	188	129	143	125	107	155	219	149	95	134	122	89	185
1355	36	5	2	hsa-miR-194/mmu-miR-194/rno-miR-194	153	83	189	100	102	134	128	112	99	318	104	137	224	175	378	79	98	81	148	166	180	145	181	117	155	122	98	169	217	155	97	136	117	87	191
1356	48	5	2	hsa-miR-194/mmu-miR-194/rno-miR-194	138	124	191	97	96	127	127	135	104	308	103	121	222	157	373	73	83	80	144	114	166	136	167	130	160	117	98	173	207	133	96	129	113	89	180
1357	6	6	4	hsa-miR-195*	119	121	217	85	93	183	119	112	101	188	93	119	171	138	293	79	112	81	89	136	101	103	110	144	100	100	72	97	218	84	81	96	102	89	123
1358	18	6	4	hsa-miR-195*	113	113	151	80	89	154	97	107	91	207	89	121	189	145	275	81	84	82	96	113	105	112	113	138	102	115	79	110	232	87	80	97	101	84	123
1359	30	6	4	hsa-miR-195*	119	115	169	77	81	160	99	107	85	198	90	121	200	150	301	77	81	75	89	126	104	121	120	127	106	100	71	103	215	93	82	91	95	80	118
1360	42	6	4	hsa-miR-195*	132	94	173	81	79	162	95	104	86	181	89	111	210	145	306	80	90	66	94	130	105	106	103	131	96	101	70	115	218	78	69	89	97	81	112
1361	6	13	1	hsa-miR-195/mmu-miR-195/rno-miR-195	1077	926	1408	886	632	1168	1095	654	410	3248	268	828	483	867	745	672	777	1066	1137	1260	1324	593	1034	1002	775	1043	755	823	1615	1404	672	1184	517	563	903
1362	18	13	1	hsa-miR-195/mmu-miR-195/rno-miR-195	984	1404	987	961	612	1165	1029	777	393	3764	291	832	669	1059	774	726	779	1099	1371	1352	1361	657	1077	865	792	1228	838	967	1832	1403	786	1247	653	541	1109
1363	30	13	1	hsa-miR-195/mmu-miR-195/rno-miR-195	1135	1201	1525	886	539	1243	1110	785	369	4294	290	807	656	1048	660	706	677	923	1412	1319	1369	687	1028	1170	964	1330	828	1100	1694	1212	791	1192	608	511	1075
1364	42	13	1	hsa-miR-195/mmu-miR-195/rno-miR-195	1301	1294	1540	770	490	1104	798	701	383	4175	305	664	441	826	667	642	564	784	1327	1147	1166	632	800	1218	1014	1229	703	1007	1401	1206	769	1107	650	508	731
1365	10	2	4	hsa-miR-196a*/mmu-miR-196a*/rno-miR-196a*	131	113	130	80	89	147	104	113	97	218	79	108	202	142	307	90	92	103	135	135	118	125	123	128	114	109	79	122	251	106	83	99	100	80	135
1366	22	2	4	hsa-miR-196a*/mmu-miR-196a*/rno-miR-196a*	125	108	155	83	87	159	106	122	92	187	75	111	196	153	275	84	85	91	114	121	106	108	118	124	99	95	75	121	235	93	76	99	99	85	112
1367	34	2	4	hsa-miR-196a*/mmu-miR-196a*/rno-miR-196a*	129	109	192	87	80	151	95	105	93	171	89	101	186	149	269	65	80	79	113	129	105	110	114	120	106	102	73	127	219	89	79	96	96	81	106
1368	46	2	4	hsa-miR-196a*/mmu-miR-196a*/rno-miR-196a*	126	119	150	72	83	140	99	101	87	172	78	93	182	149	317	68	86	73	117	117	108	90	97	110	102	112	67	127	187	82	77	100	93	83	127
1369	11	5	2	hsa-miR-196a/mmu-miR-196a/rno-miR-196a	124	134	204	105	102	115	129	173	124	310	128	173	254	167	471	78	94	73	104	167	122	147	145	111	117	147	98	154	179	127	94	130	120	110	131
1370	23	5	2	hsa-miR-196a/mmu-miR-196a/rno-miR-196a	131	112	225	100	95	130	142	163	115	316	132	180	236	147	423	81	86	80	107	106	127	119	124	98	132	134	90	157	176	109	103	141	106	92	170
1371	35	5	2	hsa-miR-196a/mmu-miR-196a/rno-miR-196a	120	128	204	105	101	131	135	144	102	301	132	162	265	159	413	90	110	86	103	126	121	109	125	97	119	133	89	157	150	120	108	143	130	94	148
1372	47	5	2	hsa-miR-196a/mmu-miR-196a/rno-miR-196a	128	131	180	102	86	105	137	155	126	282	123	149	212	151	496	85	88	117	109	138	114	136	117	114	136	122	81	150	159	123	101	142	125	102	135
1373	10	5	2	hsa-miR-196b/mmu-miR-196b/rno-miR-196b	146	161	209	113	109	134	177	184	125	298	115	168	265	148	348	98	97	97	116	151	151	145	144	122	155	163	85	157	195	125	86	174	115	110	156
1374	22	5	2	hsa-miR-196b/mmu-miR-196b/rno-miR-196b	141	150	199	117	101	150	145	188	114	305	120	176	239	158	389	107	90	92	154	122	119	124	147	111	154	154	97	147	201	118	94	178	115	97	136
1375	34	5	2	hsa-miR-196b/mmu-miR-196b/rno-miR-196b	141	163	239	128	92	150	137	173	113	320	124	157	241	166	380	86	91	79	147	116	148	134	146	108	146	148	100	167	190	114	91	169	109	100	121
1376	46	5	2	hsa-miR-196b/mmu-miR-196b/rno-miR-196b	131	93	239	97	94	122	133	168	108	267	108	149	268	148	396	80	95	80	112	137	141	110	136	107	144	130	91	132	189	123	95	157	116	104	127
1377	5	13	3	hsa-miR-197/mmu-miR-197	166	136	243	131	142	234	168	161	135	406	112	154	213	197	355	133	146	164	218	183	159	162	186	208	136	189	116	173	357	146	132	159	134	138	193
1378	17	13	3	hsa-miR-197/mmu-miR-197	171	175	223	129	111	238	143	154	104	401	116	161	236	227	377	132	148	159	219	181	162	166	182	218	126	182	124	174	338	148	121	154	119	122	191
1379	29	13	3	hsa-miR-197/mmu-miR-197	185	165	203	116	133	198	148	149	97	412	121	150	240	209	355	131	141	138	204	190	170	165	188	226	134	189	124	178	344	144	112	147	136	102	191
1380	41	13	3	hsa-miR-197/mmu-miR-197	186	180	212	109	100	230	123	110	104	416	122	157	221	224	390	118	123	140	189	180	154	152	158	208	146	213	109	180	316	137	118	135	128	105	163
1381	10	9	1	hsa-miR-198	173	135	233	97	102	234	133	119	107	283	128	161	242	171	322	98	93	99	124	197	156	158	168	195	138	114	89	125	329	99	84	101	108	91	189
1382	22	9	1	hsa-miR-198	155	128	185	93	103	182	113	121	100	295	119	166	192	186	325	91	83	89	110	178	155	158	156	202	138	91	92	131	298	106	85	93	127	89	159
1383	34	9	1	hsa-miR-198	152	151	260	90	95	227	107	129	108	297	119	155	212	173	360	63	97	88	125	180	154	157	166	195	137	107	90	138	305	101	79	109	102	86	146
1384	46	9	1	hsa-miR-198	173	121	238	84	95	186	112	162	105	279	123	155	190	168	337	88	94	95	124	176	172	141	159	184	136	122	79	129	272	87	86	97	116	87	139
1385	9	5	2	hsa-miR-199a-3p/hsa-miR-199b-3p/mmu-miR-199a-3p/mmu-miR-199b/rno-miR-199a-3p	155	159	272	97	199	143	151	199	157	309	126	274	356	171	368	119	159	140	162	353	261	159	180	125	190	236	138	287	217	298	162	222	144	171	191
1386	21	5	2	hsa-miR-199a-3p/hsa-miR-199b-3p/mmu-miR-199a-3p/mmu-miR-199b/rno-miR-199a-3p	193	159	267	108	208	181	162	210	154	277	121	248	375	180	396	119	152	143	161	341	221	157	177	122	187	264	197	232	229	253	182	223	91	166	196
1387	33	5	2	hsa-miR-199a-3p/hsa-miR-199b-3p/mmu-miR-199a-3p/mmu-miR-199b/rno-miR-199a-3p	188	180	364	90	183	171	127	202	133	270	123	225	352	159	400	106	166	122	166	352	237	159	149	136	186	276	146	271	196	282	160	197	129	157	178
1388	45	5	2	hsa-miR-199a-3p/hsa-miR-199b-3p/mmu-miR-199a-3p/mmu-miR-199b/rno-miR-199a-3p	207	161	312	79	158	142	139	197	112	289	121	225	346	173	378	92	134	106	188	309	203	137	137	110	191	205	183	277	221	233	172	207	137	168	173
1389	5	15	3	hsa-miR-199a-5p	273	250	570	154	412	293	262	355	420	408	185	624	612	245	657	174	367	252	183	467	344	229	246	198	318	414	269	422	392	544	233	366	180	336	282
1390	17	15	3	hsa-miR-199a-5p	285	278	509	142	360	309	214	396	392	405	181	669	704	276	705	179	374	232	203	510	335	249	239	196	321	457	262	430	417	532	222	358	172	306	299
1391	29	15	3	hsa-miR-199a-5p	290	317	477	148	430	254	261	381	316	480	198	690	744	283	681	178	341	212	195	515	338	270	243	217	385	480	284	460	408	498	234	341	191	262	267
1392	41	15	3	hsa-miR-199a-5p	306	284	432	142	367	271	200	124	339	482	197	627	458	243	580	155	296	112	201	474	298	202	177	214	377	446	247	474	358	463	235	311	197	311	225
1393	5	9	1	hsa-miR-199b-5p	98	92	264	87	106	112	176	136	173	211	95	125	173	108	376	82	90	80	92	142	105	107	98	89	106	85	75	133	108	95	90	92	112	88	117
1394	17	9	1	hsa-miR-199b-5p	109	103	165	84	86	107	124	135	113	198	111	131	216	130	385	80	86	81	86	114	106	108	98	77	97	109	71	109	109	99	72	100	100	77	106
1395	29	9	1	hsa-miR-199b-5p	104	105	157	76	101	106	120	130	105	180	102	129	303	120	395	87	82	77	104	157	108	101	106	86	105	89	70	122	113	95	74	96	96	84	113
1396	41	9	1	hsa-miR-199b-5p	107	106	177	86	94	113	113	103	114	186	108	131	243	136	433	82	99	81	107	160	105	100	85	77	114	112	68	105	126	83	73	93	91	85	120
1397	4	10	3	hsa-miR-19a*/mmu-miR-19a*	103	94	247	82	109	88	115	114	103	168	93	118	224	116	427	77	86	91	86	115	93	91	79	106	89	85	64	87	84	72	74	83	112	77	135
1398	16	10	3	hsa-miR-19a*/mmu-miR-19a*	100	88	227	78	83	94	100	116	106	192	96	124	265	107	386	85	81	65	90	105	97	93	83	70	102	86	63	83	92	74	68	83	92	74	108
1399	28	10	3	hsa-miR-19a*/mmu-miR-19a*	95	88	151	82	87	97	101	112	108	173	98	111	393	115	395	78	80	76	83	100	86	90	81	67	100	80	67	88	90	73	63	81	86	71	108
1400	40	10	3	hsa-miR-19a*/mmu-miR-19a*	90	88	186	79	81	89	104	101	95	168	94	111	365	124	403	69	76	70	81	92	89	90	75	69	95	92	64	89	82	71	63	82	87	75	100
1401	12	13	2	hsa-miR-19a/mmu-miR-19a/rno-miR-19a	334	330	647	222	418	299	260	421	164	1561	270	372	494	448	578	168	336	279	427	1252	773	340	411	202	328	316	432	387	484	285	215	299	251	410	398
1402	24	13	2	hsa-miR-19a/mmu-miR-19a/rno-miR-19a	375	342	741	245	359	315	269	432	152	1659	265	394	598	474	507	150	347	279	389	1286	719	339	381	321	330	311	424	422	489	328	197	313	249	414	398
1403	36	13	2	hsa-miR-19a/mmu-miR-19a/rno-miR-19a	378	495	847	238	327	293	229	384	149	1579	278	376	495	455	536	145	320	239	374	1174	775	335	385	319	347	300	382	432	448	297	218	296	251	382	364
1404	48	13	2	hsa-miR-19a/mmu-miR-19a/rno-miR-19a	388	467	875	208	326	309	197	396	144	1587	253	337	504	367	519	143	296	223	353	1024	673	313	334	316	388	300	377	437	430	298	208	295	244	336	395
1405	11	13	2	hsa-miR-19b/mmu-miR-19b/rno-miR-19b	393	417	610	272	362	321	271	445	159	878	149	277	498	403	384	140	286	238	425	1094	567	325	408	296	336	289	352	500	597	391	237	381	270	362	449
1406	23	13	2	hsa-miR-19b/mmu-miR-19b/rno-miR-19b	382	332	612	277	375	304	285	402	158	961	153	274	488	414	400	140	276	221	416	1091	585	325	411	318	310	287	336	477	577	368	254	381	252	322	396
1407	35	13	2	hsa-miR-19b/mmu-miR-19b/rno-miR-19b	380	349	758	245	347	304	281	369	132	932	154	278	445	398	382	150	256	214	375	925	564	299	387	302	312	290	346	441	521	423	256	370	255	327	428
1408	47	13	2	hsa-miR-19b/mmu-miR-19b/rno-miR-19b	383	433	773	205	311	312	275	362	147	839	142	260	420	382	371	120	244	186	352	821	498	277	342	299	310	267	296	465	528	387	235	364	255	357	427
1409	9	8	1	hsa-miR-19b-1*	96	82	206	79	90	98	113	118	131	165	85	104	256	101	299	70	80	63	84	92	90	83	71	67	97	88	63	92	83	71	64	80	91	68	107
1410	21	8	1	hsa-miR-19b-1*	89	87	184	75	81	87	99	112	109	180	88	98	230	100	312	70	75	63	74	99	84	85	74	70	91	91	64	103	83	74	64	92	86	75	99
1411	33	8	1	hsa-miR-19b-1*	88	96	195	76	80	91	102	98	104	134	83	93	249	126	266	68	74	66	78	93	85	78	72	68	88	83	60	86	85	68	65	77	80	72	97
1412	45	8	1	hsa-miR-19b-1*	94	91	153	69	77	106	100	91	102	150	82	95	207	115	366	75	97	80	89	233	81	79	69	64	89	92	67	90	85	66	61	115	81	75	108
1413	9	10	5	hsa-miR-19b-2*	108	98	174	89	100	113	121	139	138	205	117	131	235	128	393	75	80	68	86	92	91	96	84	82	100	85	68	115	98	82	76	107	105	77	109
1414	21	10	5	hsa-miR-19b-2*	105	92	152	81	94	106	114	148	118	192	112	141	255	130	397	73	78	71	78	98	94	101	88	84	89	98	72	123	102	82	73	88	102	85	116
1415	33	10	5	hsa-miR-19b-2*	105	107	164	91	91	107	107	145	115	220	105	121	225	138	431	71	93	73	80	102	98	96	86	81	93	100	74	122	96	76	73	80	87	82	108
1416	45	10	5	hsa-miR-19b-2*	101	99	195	76	86	108	113	117	114	189	98	120	227	136	452	83	90	86	106	246	96	90	78	91	101	103	72	202	101	76	77	94	106	84	116
1417	4	1	3	hsa-miR-200a*/mmu-miR-200a*	135	100	231	91	100	163	128	127	128	179	81	104	198	121	454	84	96	75	100	134	86	93	75	96	77	94	67	96	164	92	77	99	133	82	145
1418	16	1	3	hsa-miR-200a*/mmu-miR-200a*	119	104	240	84	96	208	108	126	129	198	86	99	201	120	378	84	89	75	94	114	80	84	78	98	74	89	63	135	174	86	65	94	97	85	114
1419	28	1	3	hsa-miR-200a*/mmu-miR-200a*	112	98	151	78	97	155	111	125	112	162	85	103	211	121	403	74	98	86	97	111	81	80	70	101	97	82	71	139	159	82	70	92	105	81	105
1420	40	1	3	hsa-miR-200a*/mmu-miR-200a*	109	102	185	76	89	169	103	127	133	149	91	96	223	118	402	72	89	78	99	111	76	86	72	101	83	89	64	118	169	79	73	126	90	84	120
1421	10	13	2	hsa-miR-200a/mmu-miR-200a/rno-miR-200a	89	91	170	72	76	93	102	104	99	165	91	115	185	109	294	76	71	64	85	79	85	87	79	69	94	86	146	94	88	76	73	79	84	72	114
1422	22	13	2	hsa-miR-200a/mmu-miR-200a/rno-miR-200a	111	83	138	74	83	83	91	97	94	165	87	109	164	124	321	64	70	60	73	79	84	93	75	71	92	81	62	91	82	75	63	81	84	72	98
1423	34	13	2	hsa-miR-200a/mmu-miR-200a/rno-miR-200a	85	106	149	69	81	99	93	97	98	152	88	107	210	107	341	66	67	67	69	92	84	83	77	69	96	78	59	94	95	74	64	82	82	69	92
1424	46	13	2	hsa-miR-200a/mmu-miR-200a/rno-miR-200a	100	89	163	67	74	85	97	88	95	126	85	98	157	106	355	71	78	69	90	86	96	82	78	68	108	73	67	93	96	69	69	79	87	73	90
1425	7	11	2	hsa-miR-200b*/mmu-miR-200b*	223	222	259	151	159	312	165	220	123	356	114	176	277	235	374	101	99	122	180	218	204	185	255	201	159	182	103	252	427	195	132	187	147	130	263
1426	19	11	2	hsa-miR-200b*/mmu-miR-200b*	217	205	232	142	146	295	168	225	114	360	117	170	335	264	346	98	121	121	193	230	193	181	247	204	151	191	107	238	418	209	142	189	135	131	229
1427	31	11	2	hsa-miR-200b*/mmu-miR-200b*	222	190	258	132	128	283	135	219	118	351	125	165	341	252	391	87	130	106	173	197	199	182	246	200	143	191	95	232	415	205	126	190	142	128	234
1428	43	11	2	hsa-miR-200b*/mmu-miR-200b*	188	168	278	128	133	252	159	220	113	319	120	148	276	232	397	98	117	104	168	194	206	168	223	205	166	178	97	235	377	190	129	168	141	122	212
1429	1	12	2	hsa-miR-200b/mmu-miR-200b	114	121	276	90	102	113	120	136	140	154	96	117	199	134	337	79	87	73	97	104	107	98	86	79	114	89	70	106	106	94	78	94	98	80	117
1430	13	12	2	hsa-miR-200b/mmu-miR-200b	92	91	147	86	85	108	108	118	128	199	109	145	204	139	323	76	83	79	90	99	103	97	85	75	96	93	69	101	113	80	79	97	85	83	105
1431	25	12	2	hsa-miR-200b/mmu-miR-200b	99	96	200	76	84	98	109	118	125	197	121	119	207	126	348	71	80	71	80	103	103	97	83	90	110	90	70	108	103	83	73	91	97	77	108
1432	37	12	2	hsa-miR-200b/mmu-miR-200b	102	93	169	79	88	107	111	119	117	187	109	120	230	113	363	72	85	75	91	98	96	97	94	80	108	87	70	104	105	80	72	89	92	78	117
1433	7	3	2	hsa-miR-200c*/mmu-miR-200c*	130	118	224	97	106	157	163	138	121	238	107	146	198	150	359	87	95	95	120	135	113	110	120	115	137	114	83	119	178	105	85	115	112	103	128
1434	19	3	2	hsa-miR-200c*/mmu-miR-200c*	123	115	172	95	103	150	125	137	128	258	115	136	232	146	341	164	94	91	125	106	109	136	115	105	134	122	86	118	148	98	83	110	109	92	130
1435	31	3	2	hsa-miR-200c*/mmu-miR-200c*	116	121	190	94	90	151	121	130	182	259	118	156	231	140	390	93	92	88	117	120	115	108	110	104	130	109	78	116	177	94	79	115	102	89	140
1436	43	3	2	hsa-miR-200c*/mmu-miR-200c*	115	128	170	91	99	150	128	121	99	266	98	126	227	138	385	89	107	84	128	131	123	109	106	94	124	106	75	838	154	84	83	105	104	99	137
1437	5	9	2	hsa-miR-200c/mmu-miR-200c/rno-miR-200c	87	86	186	79	107	105	119	120	161	178	93	105	169	102	295	74	80	67	83	116	87	91	78	78	93	81	65	96	102	78	75	86	88	80	100
1438	17	9	2	hsa-miR-200c/mmu-miR-200c/rno-miR-200c	94	89	179	76	85	100	100	111	95	179	102	105	215	118	322	71	81	66	75	92	91	95	80	81	94	86	71	87	95	80	65	88	86	73	94
1439	29	9	2	hsa-miR-200c/mmu-miR-200c/rno-miR-200c	101	93	141	70	99	96	94	113	92	169	92	118	248	106	332	67	73	69	93	97	98	98	81	79	88	81	64	107	96	75	68	83	84	78	101
1440	41	9	2	hsa-miR-200c/mmu-miR-200c/rno-miR-200c	100	105	161	72	82	104	92	110	98	175	97	114	246	116	365	75	86	70	84	154	90	87	74	79	94	84	66	116	99	72	65	95	84	72	110
1441	11	11	5	hsa-miR-202	131	128	165	76	82	318	102	96	104	213	98	116	219	144	388	75	92	79	83	110	101	124	97	155	115	72	70	87	376	77	64	86	92	77	100
1442	23	11	5	hsa-miR-202	126	101	124	76	83	278	101	111	88	211	104	119	199	130	388	72	81	73	85	100	93	102	97	154	120	83	71	92	359	73	69	92	88	72	98
1443	35	11	5	hsa-miR-202	119	117	129	70	80	309	95	107	90	205	90	113	233	135	345	74	85	78	85	105	103	120	93	129	108	75	66	127	306	74	68	80	87	73	102
1444	47	11	5	hsa-miR-202	126	109	140	69	78	265	100	109	98	191	86	97	157	315	422	73	83	75	94	118	91	91	78	137	112	75	69	93	279	69	68	86	92	76	110
1445	12	10	3	hsa-miR-202*	103	103	185	90	100	100	108	134	117	251	130	156	314	124	543	192	102	92	110	141	126	120	101	82	134	110	70	99	93	83	80	91	106	86	119
1446	24	10	3	hsa-miR-202*	110	108	164	92	97	100	117	122	119	238	138	150	247	125	540	91	105	90	104	143	110	123	93	77	117	104	71	112	97	90	78	97	103	82	128
1447	36	10	3	hsa-miR-202*	105	81	205	94	84	103	112	131	120	230	125	154	247	136	520	91	100	92	114	136	112	112	103	82	119	100	69	116	92	81	72	95	90	80	121
1448	48	10	3	hsa-miR-202*	102	101	191	81	92	123	116	126	114	219	124	159	255	139	546	95	122	95	117	228	103	116	94	76	116	92	71	104	88	84	77	97	125	85	116
1449	9	13	2	hsa-miR-203/mmu-miR-203/rno-miR-203	169	146	212	119	122	183	197	170	127	317	102	130	269	164	330	126	121	141	193	136	116	106	99	144	110	148	152	151	209	127	96	153	129	96	158
1450	21	13	2	hsa-miR-203/mmu-miR-203/rno-miR-203	157	128	193	118	119	197	163	163	121	305	114	125	219	148	340	126	110	114	165	111	110	111	107	148	101	154	157	176	182	115	98	145	112	99	154
1451	33	13	2	hsa-miR-203/mmu-miR-203/rno-miR-203	163	161	200	122	121	182	189	140	103	289	105	118	262	148	316	103	122	128	178	124	122	104	104	132	107	149	145	167	199	130	96	151	119	104	161
1452	45	13	2	hsa-miR-203/mmu-miR-203/rno-miR-203	158	132	220	112	108	176	143	103	116	294	104	116	233	162	383	101	123	126	178	140	92	89	83	122	105	148	122	155	189	106	101	141	130	101	146
1453	4	3	1	hsa-miR-204/mmu-miR-204/rno-miR-204	623	507	717	505	333	462	535	408	244	757	179	244	449	440	813	236	233	268	455	461	427	405	439	290	363	419	348	622	843	618	390	666	422	306	513
1454	16	3	1	hsa-miR-204/mmu-miR-204/rno-miR-204	574	514	690	478	347	440	526	368	202	790	170	227	451	444	696	230	229	259	426	423	440	410	445	309	411	399	304	667	771	647	401	687	374	274	580
1455	28	3	1	hsa-miR-204/mmu-miR-204/rno-miR-204	519	487	702	467	338	440	556	378	177	807	176	228	539	509	765	229	218	258	418	410	420	409	460	317	389	380	310	642	820	680	409	703	364	283	519
1456	40	3	1	hsa-miR-204/mmu-miR-204/rno-miR-204	539	483	832	440	314	431	486	341	195	749	175	229	474	432	736	218	223	246	423	387	408	379	439	313	405	397	295	696	718	644	376	607	347	281	540
1457	6	1	9	hsa-miR-205/mmu-miR-205/rno-miR-205	114	101	177	79	94	99	113	120	130	263	143	184	176	127	341	91	87	78	92	106	148	141	129	73	148	80	71	96	107	81	74	84	92	83	113
1458	18	1	9	hsa-miR-205/mmu-miR-205/rno-miR-205	97	95	195	75	76	92	97	115	103	278	140	163	242	125	362	84	80	79	82	91	131	132	119	76	117	87	70	123	93	81	71	99	92	80	112
1459	30	1	9	hsa-miR-205/mmu-miR-205/rno-miR-205	98	107	200	79	78	95	96	102	109	240	144	160	245	115	353	84	83	72	87	89	127	141	118	72	111	82	66	99	105	79	64	86	88	74	121
1460	42	1	9	hsa-miR-205/mmu-miR-205/rno-miR-205	123	94	210	77	78	96	103	101	94	257	142	162	186	127	428	82	85	74	91	130	136	121	110	72	129	79	68	116	103	71	73	76	83	82	93
1461	3	3	1	hsa-miR-206/mmu-miR-206/rno-miR-206	202	207	418	133	140	299	145	165	139	256	128	164	249	209	372	82	98	145	121	176	196	153	207	210	121	137	95	279	370	142	117	148	140	114	234
1462	15	3	1	hsa-miR-206/mmu-miR-206/rno-miR-206	190	220	320	129	140	300	166	157	118	288	141	167	276	188	365	100	115	154	139	166	231	151	168	235	127	148	102	311	403	154	111	166	143	121	223
1463	27	3	1	hsa-miR-206/mmu-miR-206/rno-miR-206	202	175	332	121	101	261	146	169	122	301	124	158	257	197	386	92	108	143	132	183	222	150	144	255	131	152	95	327	376	130	103	143	132	109	210
1464	39	3	1	hsa-miR-206/mmu-miR-206/rno-miR-206	181	227	323	114	129	239	140	160	115	305	131	170	273	189	384	80	116	147	98	172	207	148	135	221	134	141	100	341	383	146	116	144	140	109	211
1465	2	10	1	hsa-miR-208a/mmu-miR-208a/rno-miR-208	168	151	162	96	112	293	132	140	115	206	92	106	180	163	304	90	93	93	136	109	126	139	106	150	96	114	93	115	256	94	90	111	119	97	131
1466	14	10	1	hsa-miR-208a/mmu-miR-208a/rno-miR-208	157	124	175	87	98	184	131	125	104	243	93	105	212	141	306	104	109	87	161	116	113	151	113	171	102	104	96	131	281	97	76	102	125	91	119
1467	26	10	1	hsa-miR-208a/mmu-miR-208a/rno-miR-208	158	107	132	77	97	217	140	137	102	227	97	107	178	150	308	89	102	77	142	102	114	138	108	163	109	120	84	134	278	95	73	116	135	81	142
1468	38	10	1	hsa-miR-208a/mmu-miR-208a/rno-miR-208	218	77	153	86	91	213	115	128	91	229	86	93	191	141	326	96	92	68	105	98	114	111	100	152	124	89	86	132	286	96	75	112	86	85	140
1469	2	3	4	hsa-miR-208b/mmu-miR-208b	103	105	149	79	79	189	113	108	100	145	79	98	171	121	250	65	71	68	103	88	88	84	82	95	103	86	67	97	200	71	67	81	97	75	104
1470	14	3	4	hsa-miR-208b/mmu-miR-208b	111	93	187	72	79	159	109	109	105	162	81	91	157	120	260	74	74	66	101	85	93	90	79	128	90	84	62	125	211	84	64	88	89	74	99
1471	26	3	4	hsa-miR-208b/mmu-miR-208b	106	82	131	68	75	142	95	92	97	155	77	97	158	104	280	71	70	62	99	82	87	82	89	112	78	80	68	126	208	70	62	74	78	71	103
1472	38	3	4	hsa-miR-208b/mmu-miR-208b	100	88	151	70	71	130	88	84	83	146	82	93	156	117	285	64	70	64	72	86	83	84	70	89	89	83	57	98	215	71	63	80	77	70	100
1473	11	12	11	hsa-miR-20a	397	419	553	249	408	289	279	406	165	1061	166	285	521	357	399	167	292	305	638	1295	480	281	325	313	255	265	239	472	696	205	221	288	273	390	356
1474	23	12	11	hsa-miR-20a	379	382	566	267	347	278	172	437	155	1128	169	279	526	382	370	163	345	269	595	1322	496	269	306	353	266	271	255	396	568	320	155	351	252	369	350
1475	35	12	11	hsa-miR-20a	394	295	725	222	329	285	241	407	124	1107	176	310	499	337	366	170	295	255	474	1002	493	279	310	340	247	352	302	451	519	324	158	312	241	353	343
1476	47	12	11	hsa-miR-20a	399	501	649	201	325	312	211	396	143	1164	146	282	458	314	375	125	268	220	453	857	422	256	263	313	297	352	302	515	497	315	204	313	235	348	325
1477	10	11	3	hsa-miR-20a*	83	79	178	75	84	92	101	101	94	174	86	100	164	106	298	68	76	68	75	86	79	81	71	70	89	87	61	87	90	71	62	82	79	73	95
1478	22	11	3	hsa-miR-20a*	89	86	138	74	79	87	96	104	95	138	81	106	165	104	287	65	75	63	71	83	84	82	71	65	95	76	61	96	86	71	62	78	83	67	94
1479	34	11	3	hsa-miR-20a*	122	98	122	68	73	96	94	116	96	158	84	103	203	98	316	71	71	72	76	94	81	79	76	69	91	76	63	88	86	70	61	78	79	72	90
1480	46	11	3	hsa-miR-20a*	83	92	148	66	75	91	99	99	99	145	81	96	171	103	311	70	81	72	88	106	86	77	67	68	95	74	60	90	81	67	65	82	83	73	87
1481	10	8	1	hsa-miR-20b*	134	126	259	97	102	155	135	146	123	187	94	117	224	129	315	88	89	75	87	100	94	96	98	126	105	118	85	121	195	103	87	112	106	99	126
1482	22	8	1	hsa-miR-20b*	131	128	168	90	107	164	125	147	118	178	95	107	215	132	316	72	85	81	84	127	91	96	92	122	96	98	88	118	198	107	84	113	115	89	135
1483	34	8	1	hsa-miR-20b*	132	133	228	95	88	161	124	131	121	177	92	110	235	142	329	64	77	72	88	108	90	99	91	123	107	94	86	114	184	91	80	113	102	93	130
1484	46	8	1	hsa-miR-20b*	133	90	190	85	96	158	129	143	126	158	86	119	207	120	322	62	98	72	84	128	97	90	90	117	95	107	75	123	170	97	83	88	115	91	133
1485	6	10	8	hsa-miR-20b/mmu-miR-20b/rno-miR-20b-5p	154	168	269	105	142	157	132	202	122	288	103	135	226	141	324	86	118	83	144	284	141	120	113	128	116	119	147	166	204	139	114	163	128	167	159
1486	18	10	8	hsa-miR-20b/mmu-miR-20b/rno-miR-20b-5p	155	158	244	114	136	129	119	204	137	287	106	143	239	142	340	98	122	82	150	275	145	119	111	131	119	112	162	163	202	141	121	157	129	120	162
1487	30	10	8	hsa-miR-20b/mmu-miR-20b/rno-miR-20b-5p	152	146	238	113	157	126	100	195	96	304	108	145	229	145	333	81	113	85	141	233	150	118	108	128	125	117	148	167	189	150	102	150	108	112	176
1488	42	10	8	hsa-miR-20b/mmu-miR-20b/rno-miR-20b-5p	168	92	292	93	109	133	107	154	94	270	100	135	191	142	329	83	103	81	138	202	153	109	104	125	118	100	145	186	191	144	108	136	111	119	140
1489	5	11	4	hsa-miR-21*	90	82	181	76	97	95	99	122	135	177	88	113	154	107	305	70	78	68	77	96	93	90	74	75	92	84	62	93	88	72	64	82	90	79	110
1490	17	11	4	hsa-miR-21*	89	87	228	72	82	98	96	115	99	165	97	108	219	104	296	70	73	66	78	95	91	92	79	71	84	78	64	87	87	76	67	78	86	75	90
1491	29	11	4	hsa-miR-21*	93	87	137	74	113	96	94	100	88	148	97	101	209	110	316	68	76	63	75	91	90	92	79	74	86	76	65	96	89	68	65	81	79	72	98
1492	41	11	4	hsa-miR-21*	88	94	145	70	83	97	97	108	95	172	91	106	251	111	348	74	83	71	86	125	85	83	73	75	90	85	63	83	84	68	64	83	79	71	109
1493	1	10	1	hsa-miR-21/mmu-miR-21/rno-miR-21	2575	2313	2538	804	4484	2751	937	6649	4325	7352	5204	11943	6559	718	9876	421	3808	860	2338	8722	5557	547	577	1745	1879	1969	2437	1533	2871	1132	587	1484	638	3677	989
1494	13	10	1	hsa-miR-21/mmu-miR-21/rno-miR-21	2698	2474	2521	790	4057	2418	823	7075	4041	8629	6068	12933	5768	701	9984	463	3693	881	2374	8453	5956	620	659	1820	1868	2266	2841	1674	2891	1268	593	1508	655	3601	1004
1495	25	10	1	hsa-miR-21/mmu-miR-21/rno-miR-21	2839	2072	2157	753	3805	2555	852	6486	3973	9054	6133	12696	6523	752	9577	424	3557	809	2433	8212	6227	608	653	1742	1956	2389	2822	1680	2948	1333	630	1542	699	3392	938
1496	37	10	1	hsa-miR-21/mmu-miR-21/rno-miR-21	2777	2679	1944	620	3667	2291	610	5819	3409	8803	5811	11729	6320	677	8022	403	3222	775	2227	7530	5755	599	576	1770	2045	2249	2693	1664	2350	1147	586	1403	577	3225	929
1497	6	9	5	hsa-miR-210/mmu-miR-210/rno-miR-210	129	141	205	99	101	130	135	148	113	227	94	140	195	157	309	77	83	72	89	151	123	128	123	127	117	99	85	155	233	123	88	119	111	88	127
1498	18	9	5	hsa-miR-210/mmu-miR-210/rno-miR-210	114	115	154	91	100	167	119	130	101	233	107	142	225	154	340	85	85	74	104	101	127	129	129	80	119	109	90	143	248	125	86	127	101	77	142
1499	30	9	5	hsa-miR-210/mmu-miR-210/rno-miR-210	122	187	237	88	95	121	104	120	88	225	103	138	257	152	358	71	78	68	85	142	140	133	128	121	124	109	81	151	246	117	79	128	109	86	138
1500	42	9	5	hsa-miR-210/mmu-miR-210/rno-miR-210	122	76	175	84	82	124	96	109	99	216	102	122	193	146	321	75	96	73	89	156	132	114	113	128	132	85	87	150	221	109	80	119	101	84	116
1501	2	3	1	hsa-miR-211	169	184	326	112	165	142	167	170	175	231	134	168	233	156	480	124	108	100	124	168	128	128	109	127	127	114	93	132	123	123	108	135	167	99	147
1502	14	3	1	hsa-miR-211	134	129	226	95	106	135	141	154	152	279	130	164	289	157	479	101	110	91	119	133	143	124	126	104	128	119	86	108	146	130	83	117	133	95	139
1503	26	3	1	hsa-miR-211	124	149	220	96	109	136	126	156	144	247	133	154	227	146	456	102	109	88	124	129	124	127	126	106	125	126	88	145	153	120	78	93	110	95	131
1504	38	3	1	hsa-miR-211	142	116	243	107	101	143	152	161	132	229	113	156	281	136	502	100	125	99	131	141	113	123	112	105	124	115	83	151	167	114	86	114	111	98	160
1505	2	13	4	hsa-miR-212/mmu-miR-212/rno-miR-212	245	240	386	225	165	270	240	164	131	525	103	147	279	239	333	132	119	169	218	213	222	194	238	171	176	199	144	219	412	231	169	242	164	125	241
1506	14	13	4	hsa-miR-212/mmu-miR-212/rno-miR-212	245	216	284	215	155	233	239	170	113	608	116	163	298	203	302	132	125	154	248	206	253	203	257	177	188	206	144	241	308	273	190	277	168	151	279
1507	26	13	4	hsa-miR-212/mmu-miR-212/rno-miR-212	238	233	372	211	137	234	247	173	112	652	116	143	197	242	340	128	118	132	234	216	228	203	240	181	205	218	141	250	396	259	187	265	175	133	266
1508	38	13	4	hsa-miR-212/mmu-miR-212/rno-miR-212	268	178	318	192	150	203	226	162	108	618	108	150	215	220	314	102	97	141	185	197	222	172	230	174	200	211	149	243	340	229	178	259	165	113	244
1509	1	12	4	hsa-miR-214*/mmu-miR-214*	115	119	295	97	113	116	127	156	161	190	129	157	224	131	411	113	101	99	104	139	104	104	98	87	125	105	79	117	115	95	80	98	112	93	125
1510	13	12	4	hsa-miR-214*/mmu-miR-214*	105	99	188	93	102	105	129	150	152	239	123	156	248	143	412	83	99	82	90	121	111	105	106	90	94	104	71	107	102	95	79	101	91	88	118
1511	25	12	4	hsa-miR-214*/mmu-miR-214*	114	105	177	82	89	107	114	120	143	218	133	133	262	137	395	78	91	76	88	102	113	108	114	93	105	104	74	94	95	93	74	95	88	83	108
1512	37	12	4	hsa-miR-214*/mmu-miR-214*	102	93	206	85	88	114	126	118	130	205	108	153	329	147	436	79	100	82	106	108	106	108	90	79	111	97	73	120	99	87	78	92	94	85	118
1513	4	11	1	hsa-miR-214/mmu-miR-214/rno-miR-214	269	218	572	150	302	436	171	209	278	380	138	389	429	371	482	123	327	200	196	502	288	262	345	255	170	404	236	226	689	334	178	286	185	324	313
1514	16	11	1	hsa-miR-214/mmu-miR-214/rno-miR-214	220	299	547	161	315	498	203	249	261	434	148	438	587	406	557	145	341	248	233	566	328	284	363	363	237	481	245	256	808	391	216	265	207	325	346
1515	28	11	1	hsa-miR-214/mmu-miR-214/rno-miR-214	342	275	438	150	329	472	227	289	237	512	161	431	615	457	483	155	358	230	205	556	304	304	347	380	269	502	257	295	760	344	235	265	179	269	342
1516	40	11	1	hsa-miR-214/mmu-miR-214/rno-miR-214	334	341	676	141	319	446	207	278	261	465	155	424	557	399	463	141	303	202	223	573	328	307	320	382	300	500	231	330	672	340	228	245	201	246	346
1517	3	11	1	hsa-miR-215	652	769	372	177	220	2647	217	167	134	339	107	156	240	267	380	117	143	164	198	298	220	336	247	1078	148	170	133	179	3981	225	141	296	256	235	330
1518	15	11	1	hsa-miR-215	740	717	378	184	225	2284	225	176	134	419	118	176	279	302	353	116	149	164	212	323	248	365	255	1105	155	206	140	198	4212	228	144	276	273	217	328
1519	27	11	1	hsa-miR-215	706	693	382	187	197	2733	221	184	117	451	120	158	237	311	319	110	143	166	218	322	230	374	252	1033	174	199	142	217	3931	238	153	271	232	204	318
1520	39	11	1	hsa-miR-215	662	760	387	168	202	2703	200	181	105	399	107	153	261	268	352	111	139	146	195	308	232	347	216	1009	176	187	134	208	3822	221	148	257	220	186	323
1521	4	3	4	hsa-miR-216a/mmu-miR-216a/rno-miR-216a	99	106	239	90	94	97	102	112	108	201	100	113	191	125	394	80	89	72	92	99	103	96	93	72	95	81	67	89	88	85	71	90	137	71	126
1522	16	3	4	hsa-miR-216a/mmu-miR-216a/rno-miR-216a	92	90	160	77	85	102	95	108	104	194	102	123	179	106	329	70	81	65	85	102	98	100	87	75	89	79	66	85	108	78	63	93	86	71	104
1523	28	3	4	hsa-miR-216a/mmu-miR-216a/rno-miR-216a	97	89	205	77	84	97	105	107	107	185	101	113	220	116	338	72	79	69	91	100	102	91	86	75	102	75	67	88	95	77	66	80	80	72	117
1524	40	3	4	hsa-miR-216a/mmu-miR-216a/rno-miR-216a	93	83	172	76	71	106	101	102	104	188	102	113	285	94	361	71	76	75	93	103	93	94	81	73	92	74	65	94	89	76	70	86	93	74	114
1525	5	8	1	hsa-miR-216b/mmu-miR-216b	92	81	152	76	101	100	129	111	133	155	83	104	225	111	289	69	75	73	75	106	89	89	78	71	105	79	63	112	96	81	72	91	95	71	100
1526	17	8	1	hsa-miR-216b/mmu-miR-216b	92	88	140	72	83	103	102	105	98	162	93	120	174	101	324	68	75	66	84	89	91	91	81	83	105	73	61	97	96	81	65	85	86	71	96
1527	29	8	1	hsa-miR-216b/mmu-miR-216b	92	94	211	71	82	93	98	105	92	146	93	113	268	97	302	72	75	65	77	92	85	84	79	83	101	82	62	90	95	76	67	79	83	73	100
1528	41	8	1	hsa-miR-216b/mmu-miR-216b	95	92	162	74	79	111	104	113	99	163	88	99	236	121	351	76	78	68	88	147	84	85	74	72	107	97	64	89	94	67	65	78	83	69	104
1529	3	6	3	hsa-miR-217/mmu-miR-217/rno-miR-217	99	106	401	82	84	103	96	100	106	173	86	105	156	124	315	68	77	65	70	92	80	85	80	71	85	74	61	96	93	82	69	92	97	71	119
1530	15	6	3	hsa-miR-217/mmu-miR-217/rno-miR-217	93	81	187	74	84	108	101	103	94	140	89	115	242	115	350	69	77	69	76	85	83	79	77	76	82	79	63	94	92	83	65	93	88	72	105
1531	27	6	3	hsa-miR-217/mmu-miR-217/rno-miR-217	90	83	118	73	72	101	97	104	92	190	90	100	198	126	327	70	70	68	76	86	85	84	75	73	91	79	63	91	98	76	73	83	90	72	100
1532	39	6	3	hsa-miR-217/mmu-miR-217/rno-miR-217	92	82	156	71	72	90	92	103	99	199	85	97	195	97	337	67	76	74	83	93	84	83	76	77	92	74	63	99	90	73	70	82	84	68	98
1533	2	11	1	hsa-miR-218/mmu-miR-218/rno-miR-218	352	358	564	377	167	322	442	234	145	752	120	206	243	308	394	211	148	300	386	237	223	197	255	209	263	310	273	358	594	458	312	508	250	188	407
1534	14	11	1	hsa-miR-218/mmu-miR-218/rno-miR-218	351	380	595	384	176	269	421	218	117	939	119	223	274	229	356	205	145	294	388	205	244	210	282	216	270	355	257	399	565	525	307	546	241	171	376
1535	26	11	1	hsa-miR-218/mmu-miR-218/rno-miR-218	328	302	505	397	142	262	364	224	124	968	122	217	240	314	360	185	143	266	367	213	258	221	294	245	261	334	261	412	579	478	311	508	253	146	377
1536	38	11	1	hsa-miR-218/mmu-miR-218/rno-miR-218	382	100	444	292	148	306	336	205	113	926	122	200	268	282	338	168	131	194	297	178	227	211	278	242	278	356	257	394	507	474	264	425	227	149	382
1537	3	6	7	hsa-miR-218-1*	97	103	512	81	92	96	103	117	120	222	92	122	222	121	319	78	82	92	80	107	88	90	85	66	80	86	66	94	93	74	68	90	92	71	105
1538	15	6	7	hsa-miR-218-1*	94	83	179	74	84	95	111	103	110	186	92	114	234	119	337	75	86	69	86	91	92	93	79	73	86	77	63	92	92	82	67	97	87	71	112
1539	27	6	7	hsa-miR-218-1*	95	92	149	82	80	91	101	109	110	197	99	111	194	117	388	79	80	69	83	105	93	87	79	84	81	82	69	93	96	79	72	87	93	71	99
1540	39	6	7	hsa-miR-218-1*	90	93	149	82	77	99	104	101	103	169	95	103	217	112	386	78	86	84	91	104	94	89	80	76	90	76	67	99	105	71	69	84	83	71	107
1541	11	15	4	hsa-miR-218-2*/mmu-miR-218-2*/rno-miR-218*	132	102	179	97	109	158	139	123	104	197	84	128	184	133	288	73	79	79	104	97	97	113	101	112	110	115	77	139	243	103	89	122	115	100	161
1542	23	15	4	hsa-miR-218-2*/mmu-miR-218-2*/rno-miR-218*	129	112	182	101	99	163	129	113	84	196	94	111	186	141	273	67	75	73	90	85	96	103	93	123	99	120	81	129	217	84	87	124	109	88	145
1543	35	15	4	hsa-miR-218-2*/mmu-miR-218-2*/rno-miR-218*	144	110	183	95	93	149	115	119	86	189	84	94	238	129	273	72	70	70	106	85	94	103	98	121	100	112	78	135	185	101	84	109	113	79	135
1544	47	15	4	hsa-miR-218-2*/mmu-miR-218-2*/rno-miR-218*	133	102	160	88	87	164	111	118	92	192	92	101	176	127	276	69	75	67	98	95	99	92	92	119	97	110	71	134	186	86	82	115	104	88	136
1545	7	12	2	hsa-miR-219-1-3p	100	89	333	82	90	112	111	120	146	192	85	112	173	105	385	70	72	81	90	104	95	82	79	79	87	96	66	99	107	91	79	88	98	93	117
1546	19	12	2	hsa-miR-219-1-3p	103	90	142	88	86	98	109	115	106	207	87	98	206	119	367	74	75	73	84	85	83	80	72	77	92	82	65	96	95	76	71	96	102	79	110
1547	31	12	2	hsa-miR-219-1-3p	87	93	137	77	78	105	100	116	120	166	91	100	195	122	393	75	78	72	84	89	87	86	78	80	86	83	66	100	105	78	73	91	93	75	114
1548	43	12	2	hsa-miR-219-1-3p	89	98	190	75	86	114	108	113	100	178	81	90	181	107	369	69	86	73	90	102	84	80	68	76	85	78	67	93	93	71	67	81	83	74	107
1549	3	8	4	hsa-miR-219-2-3p/rno-miR-219-2-3p	1334	1336	1851	1148	768	1123	1621	630	227	1463	157	245	475	1069	469	383	323	644	1082	774	802	407	705	738	465	1058	709	1462	1992	1649	974	1730	781	648	1931
1550	15	8	4	hsa-miR-219-2-3p/rno-miR-219-2-3p	1330	1389	2072	1160	775	1174	1585	725	221	1757	162	260	548	1047	419	361	307	594	1128	822	868	510	784	900	530	1177	721	1565	1964	1622	998	1677	994	690	1894
1551	27	8	4	hsa-miR-219-2-3p/rno-miR-219-2-3p	1394	1303	1971	1165	676	1134	1626	777	217	1790	164	251	510	1211	467	328	275	505	949	739	799	493	799	1024	522	1168	730	1711	2014	1718	1068	1701	829	614	1871
1552	39	8	4	hsa-miR-219-2-3p/rno-miR-219-2-3p	1428	1293	2086	1070	653	1149	1342	728	223	1709	165	244	508	1059	431	292	257	454	787	627	852	474	712	1031	570	1133	661	1719	1881	1535	1016	1560	898	561	1768
1553	7	9	3	hsa-miR-219-5p/mmu-miR-219/rno-miR-219-5p	7518	7750	8288	6204	4839	6182	7989	3943	752	19111	1008	1093	3653	7205	1960	3361	3143	5859	9695	9427	7294	4672	8230	6060	3711	7267	5870	10731	12873	10809	6389	9683	4663	3905	8674
1554	19	9	3	hsa-miR-219-5p/mmu-miR-219/rno-miR-219-5p	7939	6924	10152	6670	4831	5285	6802	3748	677	19964	1076	1112	3674	7229	1961	3305	3271	5876	10217	9529	7503	5241	8043	6295	3852	8184	6490	9631	10211	11199	6740	9207	5039	3892	8430
1555	31	9	3	hsa-miR-219-5p/mmu-miR-219/rno-miR-219-5p	8383	6002	11192	6174	4427	5565	7227	3583	635	21095	1044	1146	3587	7330	1605	2901	2444	4532	7486	7290	7690	5125	8074	6087	3913	7547	6197	10305	12657	11308	6021	9889	4540	3815	8353
1556	43	9	3	hsa-miR-219-5p/mmu-miR-219/rno-miR-219-5p	8479	7384	9968	5067	3427	5467	5876	3197	620	19015	1080	1055	3474	6565	1472	2588	2244	3867	7100	5877	7025	4547	7696	5906	4311	6922	5468	10678	11365	11494	6133	8744	4167	3763	8538
1557	11	9	3	hsa-miR-22*/mmu-miR-22*/rno-miR-22*	375	371	466	240	259	410	367	285	176	766	156	232	354	349	453	177	203	215	364	348	345	257	315	262	252	366	237	333	590	370	225	372	222	217	371
1558	23	9	3	hsa-miR-22*/mmu-miR-22*/rno-miR-22*	373	288	469	274	257	396	341	311	169	813	145	229	356	357	468	166	199	215	349	352	359	260	305	294	284	384	227	375	570	337	240	372	244	207	380
1559	35	9	3	hsa-miR-22*/mmu-miR-22*/rno-miR-22*	379	339	417	230	205	360	308	293	141	865	164	218	356	333	427	158	187	189	338	320	349	255	294	306	272	347	218	391	492	346	230	358	240	178	354
1560	47	9	3	hsa-miR-22*/mmu-miR-22*/rno-miR-22*	370	387	452	205	226	362	257	285	140	810	148	201	334	295	437	139	163	172	326	372	322	224	239	298	274	359	195	390	448	318	218	320	244	216	338
1561	1	11	1	hsa-miR-22/mmu-miR-22/rno-miR-22	4258	3767	6026	3130	3551	3439	4182	4390	1697	10312	1821	4700	6559	4794	4977	2189	3283	3580	6197	7078	10863	4427	7885	2936	10028	5050	1774	7081	7986	5951	2873	5544	2642	3327	6584
1562	13	11	1	hsa-miR-22/mmu-miR-22/rno-miR-22	4146	5146	5324	3083	3796	3346	4085	5072	1634	12396	2180	5248	7617	5209	5164	2482	3356	3966	7644	7767	12297	5666	9595	3482	10721	6597	2148	7549	8258	6303	3311	5222	3063	3530	7728
1563	25	11	1	hsa-miR-22/mmu-miR-22/rno-miR-22	4934	4959	6326	3181	3405	3414	3886	5341	1516	13989	2250	5122	8695	6158	4932	2483	3268	3553	8288	8113	12795	5472	9347	3383	12283	7943	2211	8394	8996	6125	3377	5568	3673	3174	7120
1564	37	11	1	hsa-miR-22/mmu-miR-22/rno-miR-22	5328	4996	5836	2708	3033	3113	2788	4789	1376	13580	2277	4570	7987	5497	4135	2192	2771	3122	8242	7944	11803	5635	7912	3410	12690	7671	2067	9514	7332	5477	3065	5379	3696	3033	6365
1565	4	6	2	hsa-miR-220a	131	108	228	92	94	106	119	130	119	203	112	133	210	119	452	81	91	77	92	106	99	98	85	90	105	92	70	98	91	91	75	93	131	88	153
1566	16	6	2	hsa-miR-220a	107	100	204	85	100	108	115	122	117	205	102	129	268	98	410	87	106	148	88	110	91	100	89	83	105	91	66	105	100	87	77	89	100	81	120
1567	28	6	2	hsa-miR-220a	104	101	230	85	95	110	118	133	111	189	98	124	191	131	426	81	90	76	95	106	96	95	54	76	95	100	71	90	86	79	72	94	96	77	114
1568	40	6	2	hsa-miR-220a	105	94	165	85	87	106	121	121	119	195	109	113	283	105	404	77	88	79	93	121	90	88	81	85	93	105	69	185	98	79	66	93	103	84	115
1569	11	8	4	hsa-miR-220b	261	244	331	175	179	294	259	198	149	626	136	193	272	295	459	161	192	209	247	209	182	193	232	267	157	285	165	211	432	230	180	241	182	163	278
1570	23	8	4	hsa-miR-220b	277	233	286	183	171	274	239	203	135	635	138	179	258	282	493	146	174	185	240	209	160	181	229	279	160	302	172	213	405	212	181	236	184	173	283
1571	35	8	4	hsa-miR-220b	252	234	335	176	151	311	213	188	129	653	141	176	267	261	496	149	164	138	223	207	172	184	208	319	148	283	176	230	381	208	179	232	171	155	227
1572	47	8	4	hsa-miR-220b	268	224	320	158	139	262	203	193	141	624	128	160	249	320	504	138	166	143	241	226	167	168	178	283	153	283	153	239	318	186	174	222	176	152	262
1573	11	11	3	hsa-miR-220c	108	102	145	78	85	135	92	111	101	198	95	123	204	133	349	74	84	71	85	103	100	100	88	109	99	86	64	96	215	74	71	89	89	91	110
1574	23	11	3	hsa-miR-220c	107	94	145	79	81	119	102	108	89	184	97	140	194	120	347	69	81	78	76	92	101	106	90	123	96	85	60	97	206	83	66	96	92	69	110
1575	35	11	3	hsa-miR-220c	100	97	152	72	79	164	99	94	91	192	87	113	197	131	353	72	82	75	83	96	98	108	98	98	96	78	64	97	173	75	70	87	82	69	107
1576	47	11	3	hsa-miR-220c	109	103	133	68	75	137	93	102	100	204	87	97	180	112	352	68	82	73	86	130	103	92	80	114	94	79	63	99	156	75	64	76	92	70	108
1577	10	10	4	hsa-miR-221*	113	115	235	88	103	178	119	130	103	196	97	133	225	131	459	77	87	83	104	105	110	106	105	146	101	113	72	102	224	94	79	103	95	87	127
1578	22	10	4	hsa-miR-221*	126	115	155	90	99	166	112	109	104	204	105	127	224	137	329	78	92	75	98	112	105	107	102	138	110	114	70	110	206	90	77	105	102	82	118
1579	34	10	4	hsa-miR-221*	159	123	137	78	93	175	104	104	105	188	91	121	191	142	363	77	88	82	99	142	107	109	103	134	127	111	69	125	210	85	74	98	92	81	108
1580	46	10	4	hsa-miR-221*	130	115	167	83	89	166	108	111	96	170	90	117	234	132	330	81	89	85	110	153	122	93	93	132	119	103	69	110	188	83	73	90	96	87	115
1581	3	6	2	hsa-miR-221/mmu-miR-221/rno-miR-221	203	200	392	137	221	195	161	233	154	305	146	179	292	179	459	99	127	93	161	277	182	151	133	126	138	147	168	199	234	173	120	192	137	169	213
1582	15	6	2	hsa-miR-221/mmu-miR-221/rno-miR-221	172	152	220	122	211	200	185	230	140	314	143	189	314	180	482	105	132	101	161	262	169	148	135	128	134	165	180	198	214	194	110	203	140	174	174
1583	27	6	2	hsa-miR-221/mmu-miR-221/rno-miR-221	197	158	221	127	180	189	164	220	129	319	136	177	289	180	470	101	138	101	147	255	166	143	128	133	134	147	178	187	227	188	132	186	138	168	184
1584	39	6	2	hsa-miR-221/mmu-miR-221/rno-miR-221	170	149	243	123	206	166	143	217	126	346	142	168	294	159	476	91	131	106	159	216	176	133	123	124	138	144	164	202	212	180	123	188	124	152	162
1585	12	5	3	hsa-miR-222*	93	84	132	78	88	90	97	101	96	148	85	93	199	92	374	111	78	71	78	102	83	80	71	75	83	77	64	86	99	73	69	84	85	76	110
1586	24	5	3	hsa-miR-222*	91	88	141	71	86	90	96	104	93	165	82	88	228	102	357	68	78	68	73	97	80	77	68	74	76	88	65	85	89	73	66	83	86	76	105
1587	36	5	3	hsa-miR-222*	99	83	141	71	80	90	94	99	91	134	76	85	172	114	369	66	79	64	80	98	78	76	67	213	75	79	69	91	95	66	65	81	90	74	105
1588	48	5	3	hsa-miR-222*	92	84	148	70	78	114	93	103	102	128	76	84	209	107	335	68	89	67	84	105	77	75	67	73	80	82	62	103	108	70	65	82	85	73	97
1589	2	6	2	hsa-miR-222/mmu-miR-222/rno-miR-222	408	521	487	332	505	455	417	393	212	737	202	320	329	292	606	189	327	239	416	743	355	192	253	270	227	373	312	345	623	459	244	449	195	373	366
1590	14	6	2	hsa-miR-222/mmu-miR-222/rno-miR-222	377	502	620	326	530	497	431	412	213	857	223	323	416	283	560	207	340	258	443	817	382	218	282	295	250	394	382	372	658	457	293	486	232	355	360
1591	26	6	2	hsa-miR-222/mmu-miR-222/rno-miR-222	449	492	413	352	475	417	385	487	204	880	222	325	430	326	573	199	328	232	484	804	376	232	287	326	267	448	345	409	631	465	283	460	232	331	347
1592	38	6	2	hsa-miR-222/mmu-miR-222/rno-miR-222	461	462	532	299	442	429	326	424	193	879	210	302	425	286	555	167	255	199	428	729	364	227	260	317	258	411	378	415	582	401	288	454	239	318	312
1593	11	8	3	hsa-miR-223*	115	108	200	92	104	111	117	130	130	259	119	167	249	180	528	88	112	93	109	131	116	112	111	88	96	90	70	117	102	102	81	91	102	83	114
1594	23	8	3	hsa-miR-223*	112	113	177	87	93	109	125	128	113	236	126	161	237	145	511	108	114	103	102	144	118	113	103	94	116	88	75	110	104	90	71	103	101	92	115
1595	35	8	3	hsa-miR-223*	110	107	157	79	99	116	119	128	116	238	127	164	276	151	494	90	114	95	118	139	116	114	89	93	93	91	77	108	107	82	71	102	119	91	124
1596	47	8	3	hsa-miR-223*	108	95	161	78	97	105	114	131	114	207	119	148	223	138	595	95	113	101	124	148	118	111	89	86	106	99	72	137	109	81	77	98	98	89	117
1597	1	6	2	hsa-miR-223/mmu-miR-223/rno-miR-223	1170	1477	1485	229	1003	896	282	777	704	1200	516	649	661	455	1011	187	1128	638	309	3075	2114	396	206	1184	416	400	642	668	1077	277	191	326	383	754	327
1598	13	6	2	hsa-miR-223/mmu-miR-223/rno-miR-223	1266	1596	1469	237	1008	986	272	881	730	1508	630	730	773	507	1060	201	1285	749	360	3748	2518	482	230	1299	397	507	818	786	1299	294	209	334	479	844	354
1599	25	6	2	hsa-miR-223/mmu-miR-223/rno-miR-223	1495	1648	1446	248	886	1006	270	903	679	1656	674	688	777	550	952	207	1168	707	397	3906	2533	496	230	1376	450	548	838	858	1339	281	216	327	487	739	357
1600	37	6	2	hsa-miR-223/mmu-miR-223/rno-miR-223	1520	1732	1401	229	860	868	234	784	618	1715	664	639	758	484	913	196	1012	620	369	3703	2446	473	190	1460	484	588	796	919	1229	249	199	290	490	752	336
1601	11	10	4	hsa-miR-224/rno-miR-224	101	100	245	80	101	103	115	127	131	210	108	147	244	161	467	89	108	92	105	129	102	109	98	76	99	90	69	101	95	90	76	95	100	91	113
1602	23	10	4	hsa-miR-224/rno-miR-224	99	105	150	91	88	100	114	126	110	229	104	139	233	131	490	89	102	84	101	123	100	106	90	81	98	86	72	103	101	90	74	89	97	82	116
1603	35	10	4	hsa-miR-224/rno-miR-224	96	97	177	82	90	109	115	129	113	199	120	145	216	130	510	94	106	94	109	128	105	107	85	82	105	92	68	92	94	85	76	95	99	81	115
1604	47	10	4	hsa-miR-224/rno-miR-224	93	91	139	75	84	103	117	126	114	210	104	119	199	197	547	88	102	108	120	142	98	98	81	85	105	88	66	113	99	82	77	90	97	83	123
1605	7	11	3	hsa-miR-23a*/rno-miR-23a*	159	164	227	101	103	250	122	134	129	272	121	157	240	160	454	97	101	95	129	176	147	133	142	172	128	130	92	117	304	116	90	110	113	109	152
1606	19	11	3	hsa-miR-23a*/rno-miR-23a*	139	131	218	96	107	250	116	130	123	300	128	161	280	187	475	86	98	90	106	161	158	116	135	175	115	117	83	136	297	98	84	106	124	96	152
1607	31	11	3	hsa-miR-23a*/rno-miR-23a*	137	134	166	96	90	185	121	137	112	292	123	160	227	164	441	72	108	92	120	133	130	142	129	192	123	121	85	84	282	90	93	115	116	90	167
1608	43	11	3	hsa-miR-23a*/rno-miR-23a*	143	150	198	92	95	191	119	143	117	272	120	143	205	161	447	77	94	83	136	187	150	131	117	177	118	123	85	109	268	92	87	108	102	90	128
1609	9	6	4	hsa-miR-23a/mmu-miR-23a/rno-miR-23a	3742	4629	6130	2642	3739	4260	3197	4430	1839	10879	1163	3178	4185	3285	2403	1966	3521	3136	4943	7078	5763	2381	3984	3444	3887	5213	3273	4604	6482	5269	2518	4801	2112	3256	4145
1610	21	6	4	hsa-miR-23a/mmu-miR-23a/rno-miR-23a	4091	4636	5730	2754	3238	3704	2930	4491	1743	12237	1220	3170	4409	3421	2436	1913	3322	2956	5050	7051	5410	2348	3854	3392	3940	5962	2727	4973	6338	5176	2596	4081	2316	3021	3927
1611	33	6	4	hsa-miR-23a/mmu-miR-23a/rno-miR-23a	4489	5083	5712	2291	2911	3645	2368	4115	1603	12317	1293	2810	3876	3074	2280	1828	3110	2720	5169	6945	5564	2453	3385	3670	4202	5571	3192	5064	6177	4732	2512	4399	2320	2884	3570
1612	45	6	4	hsa-miR-23a/mmu-miR-23a/rno-miR-23a	4721	4999	5081	1969	2869	2906	1809	3429	1338	11498	1120	2587	3025	2923	1505	1170	2050	1998	3667	5971	4538	2027	2767	3265	4217	5255	2801	4983	4524	4337	2318	3794	1885	2952	3136
1613	4	14	2	hsa-miR-23b	6739	4764	6741	5657	5740	6575	6537	4873	2041	16698	1168	3113	4110	6272	2440	3352	3948	4592	7737	7800	7986	3927	6923	2612	3419	7231	4792	6753	10701	9692	4538	8813	3757	4756	8494
1614	16	14	2	hsa-miR-23b	7240	6369	9320	6160	6066	6983	7393	5797	2213	20181	1392	3465	5002	7303	2544	3563	4141	5091	8889	8654	9354	4470	8187	3462	5475	9314	5122	7952	12316	11022	5247	10163	4854	5094	9310
1615	28	14	2	hsa-miR-23b	7613	7156	9445	5962	5535	7081	7501	6317	2177	21107	1472	3535	4232	7794	2290	3495	3965	4877	8510	8789	9314	4737	7804	6288	5937	9752	5088	9656	11560	10545	5858	9785	4760	4402	8821
1616	40	14	2	hsa-miR-23b	8646	7867	9789	6037	5286	6933	6617	5975	2028	20722	1472	3336	4928	7428	2257	72	3678	4334	8602	8460	9367	4522	7405	6415	6260	8877	4582	10000	11109	9803	5484	9282	4813	4078	8694
1617	11	12	4	hsa-miR-23b*	104	108	164	80	88	107	125	123	122	214	114	146	245	110	473	81	94	79	93	106	109	112	90	77	98	85	67	99	107	89	72	93	101	78	109
1618	23	12	4	hsa-miR-23b*	98	98	323	84	82	103	118	121	105	235	125	145	230	123	446	79	90	78	87	100	96	108	85	79	102	93	67	109	95	83	72	98	96	77	122
1619	35	12	4	hsa-miR-23b*	89	98	141	81	85	122	108	121	111	229	108	143	243	123	409	80	89	82	96	112	104	99	83	80	107	84	68	99	99	74	69	85	92	78	112
1620	47	12	4	hsa-miR-23b*	99	90	152	77	82	115	115	124	105	178	101	116	245	113	498	80	88	87	101	222	105	101	84	75	108	82	68	110	87	80	68	87	93	81	118
1621	12	2	3	hsa-miR-24/mmu-miR-24/rno-miR-24	6152	5558	8111	4515	4919	4931	5335	4876	1637	20008	2289	4710	6016	5402	2718	2140	2576	2939	5743	6377	14589	6579	10164	4046	8750	6000	3979	7503	10063	8423	4191	7435	3769	3653	6656
1622	24	2	3	hsa-miR-24/mmu-miR-24/rno-miR-24	6543	5738	7123	4508	4808	4852	5493	4857	1634	21643	2460	4801	6005	5695	2523	2165	2497	2861	5714	6463	14791	6977	10650	4418	10445	6187	3952	9112	8706	8587	4484	7315	4063	3661	7343
1623	36	2	3	hsa-miR-24/mmu-miR-24/rno-miR-24	6990	6263	10103	4124	4282	5093	4721	4913	1535	21980	2475	4947	5828	5106	2410	1965	2306	2671	5191	6094	14145	6817	9544	4668	11800	5945	3602	9280	8982	8072	4374	6910	3914	3376	7458
1624	48	2	3	hsa-miR-24/mmu-miR-24/rno-miR-24	6038	6478	9588	3356	3842	4316	4301	4489	1622	19955	2182	4317	5232	3477	2247	1650	2054	2282	4798	4961	12062	5901	7864	4253	11977	5663	3371	8705	8099	7831	3979	6285	3735	3442	6619
1625	6	3	4	hsa-miR-24-1*/mmu-miR-24-1*/rno-miR-24-1*	589	707	844	401	447	549	500	497	256	1441	188	393	462	509	574	349	435	479	699	713	684	410	606	477	525	561	384	584	846	589	352	618	338	386	608
1626	18	3	4	hsa-miR-24-1*/mmu-miR-24-1*/rno-miR-24-1*	581	631	745	446	423	473	327	493	248	1670	196	382	574	566	484	359	444	466	755	710	738	482	643	504	537	671	392	644	845	627	379	571	347	359	577
1627	30	3	4	hsa-miR-24-1*/mmu-miR-24-1*/rno-miR-24-1*	607	633	692	411	382	571	442	483	223	1804	200	377	550	541	532	326	411	422	708	740	704	479	577	516	585	686	364	672	925	557	334	579	341	360	504
1628	42	3	4	hsa-miR-24-1*/mmu-miR-24-1*/rno-miR-24-1*	654	662	729	360	367	484	373	451	199	1715	200	337	365	424	466	288	339	273	632	637	614	422	487	532	589	632	355	672	798	538	331	524	326	365	519
1629	5	11	5	hsa-miR-24-2*/mmu-miR-24-2*/rno-miR-24-2*	312	376	482	200	265	326	222	292	209	723	145	256	333	255	463	183	284	236	327	460	362	210	287	266	270	282	238	309	463	338	186	327	181	260	318
1630	17	11	5	hsa-miR-24-2*/mmu-miR-24-2*/rno-miR-24-2*	305	364	448	219	259	329	172	321	140	805	146	267	371	296	406	222	289	248	386	462	387	225	305	267	274	318	262	318	451	333	208	304	174	214	295
1631	29	11	5	hsa-miR-24-2*/mmu-miR-24-2*/rno-miR-24-2*	326	360	381	207	223	311	251	344	169	870	155	246	395	303	455	176	299	226	382	491	349	244	288	290	306	332	251	356	448	317	200	309	190	222	235
1632	41	11	5	hsa-miR-24-2*/mmu-miR-24-2*/rno-miR-24-2*	318	359	398	197	224	262	176	281	132	865	151	233	296	259	476	186	235	210	370	504	333	210	238	276	313	328	224	375	384	274	196	278	191	221	287
1633	1	4	6	hsa-miR-25*	215	162	314	90	142	425	149	169	142	207	105	132	223	201	297	95	97	127	135	197	205	181	166	265	131	110	96	148	712	118	107	132	131	104	204
1634	13	4	6	hsa-miR-25*	215	218	232	97	112	434	118	161	109	275	113	150	223	217	316	96	114	121	118	192	228	197	208	281	118	98	101	147	831	119	106	125	127	119	175
1635	25	4	6	hsa-miR-25*	204	200	182	84	92	312	107	107	95	296	110	130	246	233	298	96	106	114	124	208	215	200	188	284	118	96	107	155	932	120	106	125	130	115	198
1636	37	4	6	hsa-miR-25*	244	281	209	89	95	391	105	134	87	303	108	144	320	202	323	92	106	81	129	162	201	209	178	260	137	108	105	150	936	119	107	123	127	95	152
1637	12	7	5	hsa-miR-25/mmu-miR-25/rno-miR-25	271	317	478	207	254	278	207	236	135	480	134	172	283	246	477	118	169	147	194	424	257	197	174	222	159	195	260	225	337	252	177	272	194	241	285
1638	24	7	5	hsa-miR-25/mmu-miR-25/rno-miR-25	278	328	666	218	249	251	220	239	140	475	150	172	439	248	429	119	161	116	182	424	212	194	167	225	139	185	268	255	348	236	184	261	209	221	274
1639	36	7	5	hsa-miR-25/mmu-miR-25/rno-miR-25	284	348	531	194	230	245	195	259	136	456	144	162	448	234	466	112	154	134	179	399	239	197	163	240	145	189	252	256	355	233	191	258	207	211	251
1640	48	7	5	hsa-miR-25/mmu-miR-25/rno-miR-25	255	368	492	170	215	243	235	212	119	455	124	157	340	229	502	101	152	102	181	414	208	180	158	211	149	195	237	249	307	207	164	235	201	186	252
1641	3	14	2	hsa-miR-26a/mmu-miR-26a/rno-miR-26a	9213	11429	9508	7300	4749	7043	8618	3910	2127	19905	1334	3364	2650	6741	2867	4662	4580	6447	9010	8268	7465	5207	7029	5702	5000	9625	5515	6242	11545	10045	5786	10830	4596	4372	7413
1642	15	14	2	hsa-miR-26a/mmu-miR-26a/rno-miR-26a	9544	11348	13611	7667	4983	7405	9021	4688	2243	22134	1467	3488	4155	8050	2798	4950	4653	6596	10103	8871	7655	5643	8019	6715	6223	11318	5750	7491	12733	10657	6394	11695	5569	4330	8096
1643	27	14	2	hsa-miR-26a/mmu-miR-26a/rno-miR-26a	9877	11436	14188	7949	4442	7318	8872	5241	2106	24523	1540	3501	3778	8611	2955	4934	4435	6241	10317	8859	8128	5901	7991	7913	6943	11843	5388	8428	11526	10843	6383	11246	5434	3640	8577
1644	39	14	2	hsa-miR-26a/mmu-miR-26a/rno-miR-26a	10325	11544	14730	7139	4308	5938	7435	4994	2072	23411	1523	3318	4264	7643	2631	4798	4076	5799	10508	8740	7842	5637	7001	8395	7946	11736	5171	8586	10961	9652	6337	10194	4968	3218	7950
1645	1	13	4	hsa-miR-26a-1*	104	111	370	95	108	109	109	149	155	166	101	137	209	129	404	111	91	91	90	136	97	99	86	78	104	86	68	95	101	85	74	92	102	84	110
1646	13	13	4	hsa-miR-26a-1*	95	88	181	79	81	93	102	122	127	225	114	139	229	131	400	81	86	83	87	112	106	100	95	74	100	85	65	94	95	82	68	88	90	79	114
1647	25	13	4	hsa-miR-26a-1*	90	95	206	73	78	92	101	105	121	212	121	132	253	134	405	75	83	75	96	99	104	99	101	74	98	80	68	101	84	78	70	83	84	77	104
1648	37	13	4	hsa-miR-26a-1*	98	88	165	79	80	94	103	107	113	194	106	121	301	136	409	77	93	77	95	102	101	94	78	71	102	86	65	100	84	77	69	84	82	78	106
1649	9	11	3	hsa-miR-26a-2*	110	101	164	89	96	114	123	143	142	240	128	143	265	121	416	90	103	83	110	120	118	110	105	89	117	113	80	135	117	86	76	95	101	89	109
1650	21	11	3	hsa-miR-26a-2*	105	103	161	87	91	116	119	126	113	253	112	146	213	149	428	91	96	87	104	114	109	126	106	87	108	95	84	121	109	98	79	111	92	90	111
1651	33	11	3	hsa-miR-26a-2*	109	118	185	95	89	117	116	118	118	231	109	120	268	135	416	83	93	89	111	141	115	119	118	85	117	110	81	111	120	88	76	93	89	84	118
1652	45	11	3	hsa-miR-26a-2*	104	114	179	84	91	115	112	107	113	228	117	135	267	133	469	90	108	96	126	206	96	99	88	86	125	105	79	111	111	81	78	94	91	89	113
1653	6	11	4	hsa-miR-26b*/mmu-miR-26b*/rno-miR-26b*	109	107	212	94	98	111	151	150	123	262	134	171	205	151	434	92	98	81	103	121	124	147	124	80	139	84	77	119	111	96	79	103	98	90	123
1654	18	11	4	hsa-miR-26b*/mmu-miR-26b*/rno-miR-26b*	110	113	236	79	95	100	108	124	117	257	157	184	239	125	413	89	97	83	95	101	131	131	124	84	107	96	71	118	106	91	77	88	109	77	111
1655	30	11	4	hsa-miR-26b*/mmu-miR-26b*/rno-miR-26b*	130	118	215	81	87	113	103	129	111	247	138	181	267	121	423	85	105	85	95	127	137	131	113	80	112	92	69	122	118	88	72	91	94	80	113
1656	42	11	4	hsa-miR-26b*/mmu-miR-26b*/rno-miR-26b*	104	87	211	79	79	95	97	130	107	256	136	163	280	148	468	94	114	89	112	131	137	120	105	79	120	91	71	132	105	77	72	85	88	83	114
1657	10	6	11	hsa-miR-26b/mmu-miR-26b/rno-miR-26b	10504	12758	14907	8992	6171	9229	10468	6004	2167	27821	1811	4559	5747	10261	4520	7427	7492	10556	13992	12965	10510	6853	10298	8111	7701	12061	8925	10045	17133	13027	8417	14670	6409	5363	11039
1658	22	6	11	hsa-miR-26b/mmu-miR-26b/rno-miR-26b	11904	12308	15948	9463	5430	8837	10222	6290	2066	30052	1929	4506	5629	11119	4289	7926	7493	10256	15081	13597	10290	7171	10297	9228	8122	13150	8171	12086	18045	14456	8780	13992	6965	4951	10785
1659	34	6	11	hsa-miR-26b/mmu-miR-26b/rno-miR-26b	14015	12092	16030	8163	5071	8131	8303	5701	1825	30539	1923	4146	5029	9935	3650	6795	5904	8902	15009	13892	10150	6841	9479	10953	8867	13770	8520	10355	16654	10732	8633	13268	5612	4757	10311
1660	46	6	11	hsa-miR-26b/mmu-miR-26b/rno-miR-26b	11779	559	21179	7192	4923	7710	6920	5063	1682	27914	1826	3891	3477	8784	3127	5468	4789	2668	12049	10955	8366	5800	6687	8004	9577	12936	7494	9372	14484	11473	8040	11792	5555	4449	9439
1661	4	5	3	hsa-miR-27a*/mmu-miR-27a*/rno-miR-27a*	124	104	196	85	100	100	110	127	115	219	114	135	265	130	500	87	93	81	94	113	97	102	96	89	92	103	70	97	110	97	71	88	156	75	144
1662	16	5	3	hsa-miR-27a*/mmu-miR-27a*/rno-miR-27a*	110	98	145	87	98	110	109	121	120	222	125	135	260	132	397	92	99	80	97	123	98	96	88	86	108	104	67	105	109	76	78	87	92	78	116
1663	28	5	3	hsa-miR-27a*/mmu-miR-27a*/rno-miR-27a*	110	100	204	81	98	109	121	127	127	241	97	148	299	128	432	84	86	76	89	107	96	96	93	84	114	101	72	96	105	78	70	94	92	78	111
1664	40	5	3	hsa-miR-27a*/mmu-miR-27a*/rno-miR-27a*	104	96	178	76	85	110	114	132	127	203	110	134	301	136	431	73	86	78	92	123	102	110	89	83	102	90	70	103	114	79	74	110	99	80	117
1665	8	5	9	hsa-miR-27a/mmu-miR-27a/rno-miR-27a	863	626	926	631	880	745	641	912	310	1519	260	467	979	646	546	364	473	408	801	1309	1096	584	696	542	540	659	698	1285	1598	1053	539	1000	517	683	827
1666	20	5	9	hsa-miR-27a/mmu-miR-27a/rno-miR-27a	921	740	1133	568	733	751	553	809	283	1517	266	468	858	700	654	296	424	397	895	1305	1060	595	697	567	559	657	720	1319	1546	1039	424	977	494	657	751
1667	32	5	9	hsa-miR-27a/mmu-miR-27a/rno-miR-27a	957	797	1465	488	746	749	542	773	268	1522	272	480	979	683	636	265	423	362	722	1248	1093	641	707	591	561	656	662	1241	1555	1161	519	910	457	609	740
1668	44	5	9	hsa-miR-27a/mmu-miR-27a/rno-miR-27a	967	933	1649	381	623	767	533	676	286	1422	244	454	793	593	606	249	354	327	693	1022	1009	539	646	563	571	595	517	1299	1281	1058	481	904	462	561	731
1669	12	9	5	hsa-miR-27b*/mmu-miR-27b*	105	100	155	92	109	119	125	122	111	241	111	142	199	128	373	107	84	70	114	115	116	97	93	94	118	115	76	101	116	103	80	108	100	88	126
1670	24	9	5	hsa-miR-27b*/mmu-miR-27b*	118	106	201	90	101	121	119	134	112	246	105	141	270	141	436	66	105	77	96	134	113	99	102	91	119	130	83	124	128	91	83	116	110	86	130
1671	36	9	5	hsa-miR-27b*/mmu-miR-27b*	113	81	180	95	88	113	114	110	110	232	100	131	230	128	451	70	100	68	83	140	119	92	82	96	100	111	83	114	126	87	78	107	111	81	126
1672	48	9	5	hsa-miR-27b*/mmu-miR-27b*	118	114	174	93	92	121	137	135	106	230	108	103	223	112	427	78	73	65	97	123	106	92	92	89	96	110	71	132	110	90	80	104	109	80	119
1673	11	9	11	hsa-miR-27b/mmu-miR-27b/rno-miR-27b	209	223	282	174	199	255	226	232	124	447	141	184	300	246	369	115	130	148	237	277	273	186	215	145	186	175	201	365	426	314	178	308	192	170	299
1674	23	9	11	hsa-miR-27b/mmu-miR-27b/rno-miR-27b	234	218	334	205	193	218	232	214	116	440	139	176	300	240	374	108	133	144	236	248	258	187	194	169	184	176	196	327	308	318	198	280	176	175	289
1675	35	9	11	hsa-miR-27b/mmu-miR-27b/rno-miR-27b	318	168	384	185	156	209	202	221	110	414	145	181	297	200	421	118	130	133	194	235	269	174	201	180	189	182	152	343	382	307	173	269	160	150	236
1676	47	9	11	hsa-miR-27b/mmu-miR-27b/rno-miR-27b	279	234	465	141	155	256	211	215	116	376	132	178	282	130	431	96	131	109	200	235	235	162	159	161	188	190	170	275	384	278	173	316	162	166	274
1677	1	9	1	hsa-miR-28-3p/rno-miR-28*	108	134	207	90	104	112	106	146	144	190	134	165	206	132	354	74	82	84	99	119	118	123	103	76	112	88	69	112	91	84	76	89	102	82	115
1678	13	9	1	hsa-miR-28-3p/rno-miR-28*	95	89	147	80	91	100	114	117	126	223	134	172	213	103	329	70	74	63	75	92	115	113	101	70	112	96	66	101	103	77	69	95	93	74	110
1679	25	9	1	hsa-miR-28-3p/rno-miR-28*	101	91	146	71	82	97	99	105	102	234	126	166	234	125	299	69	79	68	75	89	116	97	102	77	95	99	71	122	84	76	69	80	92	73	104
1680	37	9	1	hsa-miR-28-3p/rno-miR-28*	96	90	173	77	78	98	102	112	104	220	128	174	328	119	325	77	80	68	77	107	110	109	85	74	112	81	67	96	93	74	68	82	91	74	102
1681	2	14	3	hsa-miR-28-5p	268	288	360	218	214	282	267	250	146	482	123	176	285	259	351	128	153	184	299	333	249	191	247	193	180	231	162	294	374	287	194	310	178	160	338
1682	14	14	3	hsa-miR-28-5p	270	227	334	230	192	261	282	257	110	486	122	177	318	234	333	125	161	178	282	319	286	211	265	195	181	266	181	324	406	316	203	326	209	190	297
1683	26	14	3	hsa-miR-28-5p	284	220	403	195	171	243	258	249	126	518	124	181	306	275	328	121	152	167	285	303	285	195	256	197	170	276	180	306	420	325	204	322	195	182	302
1684	38	14	3	hsa-miR-28-5p	253	223	396	187	147	238	215	232	111	544	119	174	327	247	321	96	137	113	227	263	269	190	238	186	193	260	185	324	388	290	194	306	183	157	312
1685	6	4	5	hsa-miR-296-3p/mmu-miR-296-3p/rno-miR-296	111	100	157	91	82	156	115	127	107	248	90	148	200	151	325	70	75	66	106	123	96	101	115	129	112	72	78	104	143	74	72	92	97	89	106
1686	18	4	5	hsa-miR-296-3p/mmu-miR-296-3p/rno-miR-296	110	89	161	74	87	141	99	131	95	255	122	160	231	159	324	72	94	65	103	91	101	125	121	126	104	74	71	89	183	80	71	97	92	78	104
1687	30	4	5	hsa-miR-296-3p/mmu-miR-296-3p/rno-miR-296	109	99	146	76	87	105	86	102	85	238	95	155	232	155	330	66	84	66	71	88	123	110	110	129	106	96	65	114	187	74	70	95	92	76	93
1688	42	4	5	hsa-miR-296-3p/mmu-miR-296-3p/rno-miR-296	108	113	296	67	74	103	89	124	87	217	96	147	229	169	359	70	84	64	83	90	106	98	88	127	97	79	68	319	155	70	68	80	77	72	102
1689	8	12	3	hsa-miR-296-5p/mmu-miR-296-5p/rno-miR-296*	128	119	382	105	128	121	141	145	147	303	154	197	239	139	435	137	96	90	112	163	158	149	126	112	130	113	71	107	116	99	77	111	145	96	136
1690	20	12	3	hsa-miR-296-5p/mmu-miR-296-5p/rno-miR-296*	117	111	160	101	117	122	138	142	126	331	172	204	347	154	445	92	106	89	107	127	169	155	135	105	122	127	77	117	109	96	77	116	108	88	121
1691	32	12	3	hsa-miR-296-5p/mmu-miR-296-5p/rno-miR-296*	129	109	192	108	105	128	129	132	135	321	167	182	334	150	422	92	110	90	105	129	159	156	129	98	131	130	73	128	118	102	77	124	106	92	131
1692	44	12	3	hsa-miR-296-5p/mmu-miR-296-5p/rno-miR-296*	107	118	208	94	109	146	129	145	127	303	151	179	308	148	427	88	99	92	110	222	149	148	134	101	130	139	78	104	111	93	79	102	105	89	126
1693	4	5	2	hsa-miR-297/mmu-miR-297a	223	170	361	128	136	358	149	178	133	300	128	153	250	207	530	114	104	98	142	198	165	160	157	247	123	171	109	158	565	155	119	152	199	154	256
1694	16	5	2	hsa-miR-297/mmu-miR-297a	195	254	361	124	145	383	163	173	159	293	129	158	287	212	471	100	110	73	142	203	150	157	159	272	135	178	110	180	596	154	122	161	169	125	249
1695	28	5	2	hsa-miR-297/mmu-miR-297a	208	193	254	127	143	391	157	193	120	310	128	158	295	240	482	112	102	82	145	194	158	161	160	300	130	186	112	167	578	147	136	146	155	120	243
1696	40	5	2	hsa-miR-297/mmu-miR-297a	190	225	268	118	135	375	151	188	143	280	132	155	295	229	446	81	107	88	148	186	143	154	156	300	130	184	108	162	535	155	118	146	161	112	245
1697	4	7	11	hsa-miR-298	164	198	224	105	115	266	136	138	91	294	123	156	216	293	353	110	115	145	145	250	185	177	218	165	117	111	82	129	412	112	111	120	136	126	281
1698	16	7	11	hsa-miR-298	162	146	225	112	106	199	120	130	100	307	117	149	235	284	349	125	124	125	138	265	194	174	238	170	131	98	90	140	516	112	107	113	137	102	249
1699	28	7	11	hsa-miR-298	180	197	243	106	114	246	132	131	87	309	119	161	260	333	369	103	123	128	139	264	186	184	215	186	124	117	90	170	471	123	104	115	109	105	253
1700	40	7	11	hsa-miR-298	167	201	274	107	120	208	111	121	96	304	123	146	245	264	344	96	117	128	152	256	180	160	211	183	129	111	88	137	413	132	118	114	114	106	264
1701	2	14	2	hsa-miR-299-3p	124	127	219	89	110	114	112	128	131	202	93	108	195	131	292	87	87	79	124	116	94	120	121	77	101	96	70	85	150	91	73	96	105	90	117
1702	14	14	2	hsa-miR-299-3p	140	89	161	75	94	116	113	112	87	222	95	118	265	143	299	74	86	86	137	108	108	127	121	92	112	104	69	127	141	84	69	98	89	84	107
1703	26	14	2	hsa-miR-299-3p	117	89	121	87	112	106	112	108	96	216	94	108	210	115	292	74	86	71	103	101	110	113	120	87	104	79	79	128	153	90	72	92	93	81	117
1704	38	14	2	hsa-miR-299-3p	109	82	129	86	81	111	100	101	94	224	82	116	208	126	312	75	84	79	96	104	97	109	113	78	114	84	75	110	170	78	71	108	91	78	112
1705	1	14	2	hsa-miR-299-5p/mmu-miR-299*/rno-miR-299	117	143	238	89	116	112	127	144	144	193	137	160	207	133	319	81	94	83	113	116	110	121	93	86	151	99	74	115	121	102	86	103	110	87	114
1706	13	14	2	hsa-miR-299-5p/mmu-miR-299*/rno-miR-299	113	98	200	80	95	103	120	121	139	235	130	148	227	142	335	80	83	78	87	104	120	124	112	95	133	103	69	129	117	91	79	101	95	80	130
1707	25	14	2	hsa-miR-299-5p/mmu-miR-299*/rno-miR-299	101	101	153	90	92	102	108	138	99	231	128	144	197	145	345	78	82	73	92	101	121	111	123	103	137	102	76	122	116	91	78	103	103	82	112
1708	37	14	2	hsa-miR-299-5p/mmu-miR-299*/rno-miR-299	108	104	171	81	81	107	109	104	116	223	120	140	261	138	382	74	83	76	94	100	113	117	105	88	123	103	70	110	105	84	75	95	93	80	119
1709	4	11	5	hsa-miR-29a*/mmu-miR-29a*/rno-miR-29a*	194	207	321	159	145	193	188	178	164	413	151	200	317	211	682	150	156	73	187	252	231	161	171	152	152	179	149	177	229	172	120	194	139	124	213
1710	16	11	5	hsa-miR-29a*/mmu-miR-29a*/rno-miR-29a*	193	202	277	173	144	183	216	189	144	495	156	205	369	199	615	145	134	145	175	205	244	167	169	144	192	185	149	123	220	191	131	198	140	125	204
1711	28	11	5	hsa-miR-29a*/mmu-miR-29a*/rno-miR-29a*	213	199	247	161	135	187	190	194	148	481	150	214	480	211	581	118	155	148	189	208	231	167	176	155	178	174	146	127	237	197	133	217	152	129	204
1712	40	11	5	hsa-miR-29a*/mmu-miR-29a*/rno-miR-29a*	189	214	275	158	129	200	185	170	145	489	156	206	338	197	624	134	144	137	193	202	223	161	170	141	185	166	139	199	231	196	134	151	147	120	214
1713	8	11	1	hsa-miR-29a/mmu-miR-29a/rno-miR-29a	10465	10692	9918	9989	6822	8795	9713	5215	1750	43746	3207	8605	4391	11134	4681	6787	6669	10293	14947	12926	14697	9115	15776	4063	6790	15008	11509	8024	19335	13858	7929	14426	5638	5819	9935
1714	20	11	1	hsa-miR-29a/mmu-miR-29a/rno-miR-29a	11927	9496	12276	10051	6894	7857	11325	5829	1538	53150	3846	9026	6285	12304	4901	6945	6693	10372	16901	14342	15803	10746	16505	8811	9343	16680	11751	10160	18954	15679	9665	15201	6497	5906	9426
1715	32	11	1	hsa-miR-29a/mmu-miR-29a/rno-miR-29a	11737	12219	12600	8316	6271	8173	10679	6696	1627	57977	4335	8789	6733	13067	4492	6599	6318	9065	16281	14011	16035	11193	15539	9468	11619	16029	11811	11327	16077	15339	9455	13922	6663	5005	9513
1716	44	11	1	hsa-miR-29a/mmu-miR-29a/rno-miR-29a	14509	16821	17238	8057	5718	7656	10053	5010	1485	59249	4272	7702	5794	10615	4157	6221	5390	7968	15545	12717	14859	10202	12709	9836	12262	14467	9367	11010	17170	14265	8395	13136	6137	4328	9628
1717	7	11	1	hsa-miR-29b/mmu-miR-29b/rno-miR-29b	3493	3171	3140	3505	2191	2759	4416	2918	455	9830	1060	1565	2879	3668	1548	1397	1131	2220	5473	4258	6576	4412	7310	2113	4706	3724	2356	5790	6272	4814	2825	6453	2413	2053	4956
1718	19	11	1	hsa-miR-29b/mmu-miR-29b/rno-miR-29b	4315	2738	3454	3545	1949	2660	4269	2705	449	10716	1134	1673	3090	3650	1454	1335	1159	2012	5556	4548	6694	5229	7141	2430	3917	3855	2911	5878	8097	5351	3316	5812	2912	2155	4211
1719	31	11	1	hsa-miR-29b/mmu-miR-29b/rno-miR-29b	4610	2451	4263	3120	1999	2657	3674	2582	407	11552	1090	1764	3131	3642	1155	1135	908	1579	3957	3215	6850	5303	7473	2342	4147	4429	2734	5547	7756	6659	3204	5488	2496	1781	4362
1720	43	11	1	hsa-miR-29b/mmu-miR-29b/rno-miR-29b	4623	3909	4956	2559	1590	2237	3080	2370	387	10703	1127	1573	2717	3031	1087	965	759	1327	3406	2458	6424	4490	6949	1877	5580	3515	2566	4603	6198	6390	2757	5207	2400	1738	4166
1721	3	11	2	hsa-miR-29b-1*/mmu-miR-29b*	167	186	303	120	140	219	143	153	139	374	142	183	253	163	510	100	106	106	140	182	204	153	149	142	134	126	99	144	231	137	103	153	139	110	160
1722	15	11	2	hsa-miR-29b-1*/mmu-miR-29b*	159	129	273	115	128	192	143	147	133	411	138	181	273	174	539	112	124	107	146	166	206	150	149	155	146	147	93	128	243	126	97	129	126	105	149
1723	27	11	2	hsa-miR-29b-1*/mmu-miR-29b*	171	163	234	114	110	174	147	137	118	434	141	177	250	168	456	101	129	108	145	173	192	151	146	170	152	152	97	149	231	132	99	137	117	108	160
1724	39	11	2	hsa-miR-29b-1*/mmu-miR-29b*	175	187	196	95	106	216	135	153	129	437	145	168	298	160	479	97	115	103	154	175	184	156	129	174	150	146	95	137	226	125	105	129	119	93	167
1725	5	15	4	hsa-miR-29b-2*/rno-miR-29b-2*	114	98	199	89	92	113	145	129	146	193	100	119	200	112	356	81	77	69	103	138	97	99	98	95	111	97	78	141	133	105	93	121	100	82	127
1726	17	15	4	hsa-miR-29b-2*/rno-miR-29b-2*	110	122	151	92	86	105	110	120	100	201	105	126	291	145	341	82	72	71	80	93	106	100	104	89	105	87	72	125	141	103	81	106	93	80	116
1727	29	15	4	hsa-miR-29b-2*/rno-miR-29b-2*	109	121	174	100	133	102	112	104	96	184	108	117	239	138	332	73	87	70	80	102	107	106	101	91	98	85	72	124	144	93	81	104	94	73	129
1728	41	15	4	hsa-miR-29b-2*/rno-miR-29b-2*	114	112	179	83	86	111	105	98	98	181	102	122	251	137	375	85	98	73	92	132	96	98	92	83	112	99	69	160	137	98	73	94	87	78	121
1729	9	5	1	hsa-miR-29c*/mmu-miR-29c*/rno-miR-29c*	109	137	257	112	111	134	179	152	139	260	114	147	273	146	397	89	94	86	129	138	133	139	129	97	142	109	94	167	178	100	111	145	122	92	162
1730	21	5	1	hsa-miR-29c*/mmu-miR-29c*/rno-miR-29c*	145	141	188	122	100	117	131	142	122	239	111	137	239	155	387	103	91	83	135	116	119	130	122	100	122	122	92	153	168	148	92	164	99	92	159
1731	33	5	1	hsa-miR-29c*/mmu-miR-29c*/rno-miR-29c*	149	143	212	101	92	125	136	149	107	228	106	118	320	154	379	84	89	89	128	128	131	131	123	99	131	107	93	144	150	128	89	156	121	85	155
1732	45	5	1	hsa-miR-29c*/mmu-miR-29c*/rno-miR-29c*	157	136	200	90	99	117	140	123	101	231	103	121	283	157	496	98	112	100	148	234	121	124	111	97	131	124	100	161	163	119	104	152	117	94	145
1733	6	11	1	hsa-miR-29c/mmu-miR-29c/rno-miR-29c	1288	1631	1189	1297	530	846	1177	462	204	6692	481	1074	583	962	667	695	494	1152	1915	1438	2578	1644	2499	768	1243	1152	1117	1363	1312	1655	1207	1242	622	366	1097
1734	18	11	1	hsa-miR-29c/mmu-miR-29c/rno-miR-29c	1451	1506	1149	1150	565	859	550	576	168	7239	498	1134	632	1064	594	666	489	1070	1853	1409	2735	1852	2664	946	1208	1478	778	811	2472	1619	1143	1977	818	469	1109
1735	30	11	1	hsa-miR-29c/mmu-miR-29c/rno-miR-29c	1597	1097	1009	1260	554	779	1071	709	166	7674	521	1075	657	1058	542	570	404	819	1622	1260	2551	1813	2568	931	1315	1320	1071	1369	2383	1873	1262	1972	744	453	1154
1736	42	11	1	hsa-miR-29c/mmu-miR-29c/rno-miR-29c	1001	310	1980	760	405	782	785	351	161	7467	505	1026	424	627	483	404	306	563	1073	851	2212	1510	2115	781	1382	1261	1209	1367	2037	2084	595	1558	603	433	1152
1737	5	9	3	hsa-miR-300	638	823	949	345	370	986	447	293	238	1010	183	262	370	796	415	266	402	500	437	996	742	482	696	1166	404	619	273	392	1551	392	396	354	328	363	784
1738	17	9	3	hsa-miR-300	655	883	893	328	359	994	397	336	206	1145	187	257	438	920	460	272	395	506	452	1020	765	514	727	1155	410	705	279	429	1569	408	412	358	352	342	804
1739	29	9	3	hsa-miR-300	698	772	772	333	325	915	379	318	192	1207	194	263	446	926	456	265	373	475	441	1072	788	535	703	1268	438	757	268	404	1600	391	410	363	384	327	734
1740	41	9	3	hsa-miR-300	734	826	921	271	321	906	291	302	178	1192	185	259	314	794	446	244	358	432	471	1102	674	484	577	1258	440	704	262	409	1407	363	407	344	355	334	714
1741	6	5	1	hsa-miR-301a/mmu-miR-301a/rno-miR-301a	1153	1363	952	932	790	893	972	1152	399	3461	582	1195	1213	1311	1483	801	1017	1391	1500	1985	2342	634	1451	853	1587	1193	679	1237	1521	1317	610	1257	616	663	1654
1742	18	5	1	hsa-miR-301a/mmu-miR-301a/rno-miR-301a	1194	1232	1495	1037	764	902	1085	1142	347	4012	647	1276	1628	1464	1560	896	1065	1382	1688	2088	2408	718	1542	939	1707	1333	727	1683	1888	1191	774	1331	664	675	1648
1743	30	5	1	hsa-miR-301a/mmu-miR-301a/rno-miR-301a	1245	985	1593	896	660	771	965	1156	329	4489	659	1286	1590	1433	1433	867	978	1259	1803	2148	2393	755	1456	991	2100	1315	622	1910	1846	1329	705	1300	720	610	1535
1744	42	5	1	hsa-miR-301a/mmu-miR-301a/rno-miR-301a	1333	1110	2135	712	566	843	649	1034	302	4461	681	1093	939	1202	1092	684	720	975	1585	1909	2020	659	1144	944	1886	1358	675	1825	1554	1079	652	1160	665	616	1380
1745	11	3	2	hsa-miR-301b	99	109	173	85	89	102	107	122	117	193	102	115	268	136	390	77	89	79	106	124	98	94	86	80	112	127	70	107	99	83	74	108	99	74	118
1746	23	3	2	hsa-miR-301b	97	90	136	78	84	96	108	118	100	180	104	128	185	113	399	79	93	74	83	101	89	93	76	78	99	85	67	86	99	85	76	93	95	82	120
1747	35	3	2	hsa-miR-301b	96	102	191	75	85	111	106	122	94	187	103	117	242	124	468	102	99	83	101	115	91	93	80	86	103	87	67	100	97	80	74	97	96	83	114
1748	47	3	2	hsa-miR-301b	102	88	144	80	81	99	112	115	105	163	89	111	202	125	443	87	106	90	102	128	93	85	80	82	93	82	70	113	91	82	72	90	96	80	112
1749	1	13	1	hsa-miR-302a	118	144	295	103	116	110	109	159	171	169	123	139	210	148	388	86	85	84	93	134	102	103	92	90	119	93	72	130	105	99	86	99	129	83	131
1750	13	13	1	hsa-miR-302a	99	92	158	82	94	95	118	134	164	236	126	148	265	145	349	74	80	72	84	96	114	109	105	85	120	102	72	104	99	88	75	98	95	83	123
1751	25	13	1	hsa-miR-302a	103	95	205	75	90	105	111	116	130	214	126	156	228	144	365	76	78	68	76	100	110	105	102	93	119	85	74	128	95	83	70	88	95	78	108
1752	37	13	1	hsa-miR-302a	108	93	203	80	89	107	103	127	111	194	108	145	260	143	369	72	83	70	84	92	108	117	102	81	117	90	70	106	95	79	70	89	92	75	105
1753	11	11	4	hsa-miR-302a*	89	93	121	73	87	86	104	107	111	211	117	120	214	119	382	76	87	77	86	100	97	105	85	70	94	82	65	90	95	77	65	84	85	75	103
1754	23	11	4	hsa-miR-302a*	92	93	125	81	81	87	107	109	97	198	105	130	239	115	385	76	86	72	84	90	94	96	81	74	95	87	63	102	87	73	61	88	88	74	92
1755	35	11	4	hsa-miR-302a*	84	80	154	74	80	102	94	105	97	184	101	112	220	120	384	73	89	76	86	97	96	99	85	71	89	79	60	443	80	73	67	82	84	70	99
1756	47	11	4	hsa-miR-302a*	94	81	167	68	81	96	104	112	101	176	109	135	201	121	418	74	97	79	93	113	99	97	84	74	89	76	63	103	78	71	64	74	87	74	94
1757	12	5	4	hsa-miR-302b*	89	83	113	75	89	95	103	105	97	170	87	104	182	97	380	126	78	73	87	99	92	92	78	66	91	80	61	78	83	71	65	81	84	75	103
1758	24	5	4	hsa-miR-302b*	101	85	151	72	82	91	100	110	104	160	90	104	275	111	368	72	76	73	89	92	83	95	77	76	86	81	62	81	82	71	65	88	82	70	120
1759	36	5	4	hsa-miR-302b*	90	93	145	72	78	94	96	101	100	175	94	101	208	110	389	71	77	69	88	103	87	88	81	68	85	78	62	84	90	68	65	78	89	74	128
1760	48	5	4	hsa-miR-302b*	86	90	154	77	79	93	105	120	89	149	84	103	241	106	376	72	94	76	89	117	81	83	72	69	86	82	59	93	108	69	58	78	85	71	104
1761	5	11	1	hsa-miR-302b/mmu-miR-302b	90	86	185	80	95	105	129	130	125	214	107	145	207	111	375	72	89	75	89	103	102	95	91	84	107	94	69	99	96	81	73	90	99	82	103
1762	17	11	1	hsa-miR-302b/mmu-miR-302b	89	83	153	79	84	99	108	116	97	216	114	146	219	119	376	77	80	74	83	104	107	107	90	75	107	92	67	94	88	89	74	80	90	76	95
1763	29	11	1	hsa-miR-302b/mmu-miR-302b	95	97	144	76	119	98	108	106	99	201	116	135	270	116	326	74	78	73	85	90	104	109	96	73	104	81	66	106	92	78	69	84	87	76	108
1764	41	11	1	hsa-miR-302b/mmu-miR-302b	98	100	152	80	86	104	107	107	109	208	119	135	209	130	421	81	85	81	113	129	102	97	85	72	110	84	66	98	99	74	70	86	89	76	110
1765	7	6	2	hsa-miR-302c*	161	149	305	115	160	202	172	161	127	302	112	142	226	169	404	109	126	117	150	185	122	124	119	135	121	141	142	158	201	141	112	166	127	124	164
1766	19	6	2	hsa-miR-302c*	181	149	273	130	134	196	177	154	137	329	120	136	231	162	394	117	139	110	169	169	123	114	116	130	116	142	134	153	194	120	98	160	131	125	158
1767	31	6	2	hsa-miR-302c*	167	154	217	122	121	193	158	163	128	327	118	139	219	160	398	106	135	112	158	164	121	121	106	139	112	139	123	162	203	123	99	162	119	100	154
1768	43	6	2	hsa-miR-302c*	148	153	230	125	134	190	157	178	107	348	110	125	215	120	412	98	137	105	169	175	130	120	106	122	108	138	112	151	195	120	94	151	116	110	153
1769	8	6	2	hsa-miR-302c/mmu-miR-302c	125	107	333	96	111	115	123	135	125	238	140	166	306	138	521	105	104	89	127	179	119	113	111	91	119	96	70	104	101	81	80	105	110	97	124
1770	20	6	2	hsa-miR-302c/mmu-miR-302c	109	125	174	85	97	108	120	143	130	254	136	164	330	125	484	93	104	85	102	142	115	116	104	89	125	103	75	113	98	90	79	108	104	85	122
1771	32	6	2	hsa-miR-302c/mmu-miR-302c	110	112	203	83	97	119	126	129	135	228	136	149	378	140	475	92	115	84	105	120	115	119	109	80	114	99	73	111	99	81	74	97	92	84	132
1772	44	6	2	hsa-miR-302c/mmu-miR-302c	108	104	228	93	102	116	137	135	131	231	129	150	297	147	445	90	108	93	107	140	103	107	92	76	113	108	70	92	101	80	76	115	113	85	124
1773	8	2	10	hsa-miR-302d*	96	91	137	81	95	105	103	115	116	253	152	165	192	112	396	75	85	82	91	106	129	141	106	85	115	79	63	85	98	75	74	89	96	75	108
1774	20	2	10	hsa-miR-302d*	96	89	125	81	91	95	101	117	109	246	130	168	233	108	372	76	85	77	90	104	122	115	110	80	109	84	63	91	93	74	71	93	90	75	111
1775	32	2	10	hsa-miR-302d*	90	87	129	74	83	97	101	107	98	228	134	155	262	117	421	77	87	76	89	104	113	118	103	73	108	81	65	85	89	73	66	89	89	74	135
1776	44	2	10	hsa-miR-302d*	95	95	182	80	83	97	103	114	97	223	123	150	220	118	385	73	92	78	99	113	119	108	96	72	103	80	62	87	98	78	64	88	86	73	106
1777	10	6	3	hsa-miR-302d/mmu-miR-302d	122	110	200	86	106	116	130	153	137	254	110	148	241	111	369	76	95	73	84	111	97	90	96	84	113	106	77	121	108	90	79	104	111	92	138
1778	22	6	3	hsa-miR-302d/mmu-miR-302d	124	116	147	88	102	103	125	138	120	217	97	161	212	133	434	86	95	89	103	125	95	96	104	84	114	101	78	134	104	90	79	112	103	89	127
1779	34	6	3	hsa-miR-302d/mmu-miR-302d	124	118	182	98	96	115	117	122	126	233	100	118	237	111	489	80	94	88	97	127	121	92	82	84	110	111	74	114	113	87	81	100	114	90	115
1780	46	6	3	hsa-miR-302d/mmu-miR-302d	104	96	153	82	94	110	110	128	126	206	90	109	263	110	489	88	106	94	118	143	94	89	79	86	106	116	73	114	125	78	76	102	101	89	121
1781	5	9	12	hsa-miR-302e	142	181	181	98	103	209	119	130	102	308	128	142	176	159	309	97	90	111	140	223	137	143	138	133	124	104	98	138	261	115	89	119	98	112	156
1782	17	9	12	hsa-miR-302e	148	171	178	89	94	203	122	115	97	292	123	146	205	155	323	92	92	89	128	205	137	151	130	134	119	110	101	141	283	115	93	111	111	88	145
1783	29	9	12	hsa-miR-302e	146	167	183	89	90	174	114	106	90	280	122	149	282	156	320	82	98	88	124	204	131	144	131	124	119	99	86	146	216	104	84	117	109	97	145
1784	41	9	12	hsa-miR-302e	153	141	225	82	92	151	113	103	95	254	124	142	255	161	369	76	88	81	167	275	130	135	121	120	129	112	96	136	263	99	82	142	100	99	127
1785	11	11	9	hsa-miR-302f	88	94	123	77	87	100	101	109	157	240	118	171	186	129	333	73	79	70	80	101	128	123	114	78	111	76	65	95	104	80	66	85	90	77	99
1786	23	11	9	hsa-miR-302f	87	86	145	73	78	101	108	107	96	259	129	164	228	113	377	74	86	75	81	89	125	127	106	78	117	81	63	96	93	74	67	88	86	75	109
1787	35	11	9	hsa-miR-302f	90	95	149	70	74	98	100	117	92	240	101	150	222	113	372	135	83	75	90	96	130	120	101	79	106	85	60	90	75	77	68	83	80	71	98
1788	47	11	9	hsa-miR-302f	85	87	144	66	81	97	108	106	98	224	119	146	206	142	413	77	87	80	92	111	113	107	98	76	121	71	62	103	99	72	66	80	86	72	107
1789	7	4	2	hsa-miR-30a*/mmu-miR-30a*/rno-miR-30a*	137	118	226	108	103	115	146	118	108	245	102	142	196	140	320	86	82	83	115	138	122	102	117	96	127	105	80	151	160	127	95	130	110	84	120
1790	19	4	2	hsa-miR-30a*/mmu-miR-30a*/rno-miR-30a*	123	113	175	105	91	94	135	140	115	236	124	145	214	144	353	106	81	84	125	120	126	120	112	90	124	114	80	147	145	124	88	124	111	88	136
1791	31	4	2	hsa-miR-30a*/mmu-miR-30a*/rno-miR-30a*	123	125	178	109	88	126	113	127	106	262	112	136	223	131	360	76	85	71	106	95	123	99	117	93	126	104	83	126	161	128	83	140	104	88	133
1792	43	4	2	hsa-miR-30a*/mmu-miR-30a*/rno-miR-30a*	125	143	189	83	86	114	120	146	89	248	93	120	220	121	363	83	86	75	95	116	133	102	104	97	120	103	73	150	121	116	81	123	101	79	129
1793	6	6	2	hsa-miR-30a/mmu-miR-30a/rno-miR-30a	6534	7923	4754	5306	3527	5541	6171	3973	1291	14906	1250	2354	2559	4784	2518	3090	2918	4385	5865	6036	6318	3120	5365	3936	4384	5375	3832	6227	9112	7501	4401	6681	3326	2730	6175
1794	18	6	2	hsa-miR-30a/mmu-miR-30a/rno-miR-30a	6630	8145	8871	5934	3534	5365	6151	4090	1247	16227	1364	2369	3387	5453	2342	3185	2970	4326	6503	6179	6494	3425	5419	4219	4500	5483	4247	6651	9816	7783	4640	8362	3538	3033	6206
1795	30	6	2	hsa-miR-30a/mmu-miR-30a/rno-miR-30a	7421	7545	9113	5881	3180	5127	5532	4440	1099	17391	1368	2426	3459	5289	2373	2875	2662	4070	6442	5943	6422	3471	5160	4546	4508	5856	3941	7131	9353	7771	4694	7973	3779	2728	6293
1796	42	6	2	hsa-miR-30a/mmu-miR-30a/rno-miR-30a	7662	6052	8787	4746	3052	5501	4616	3871	959	17170	1361	2171	1961	4138	1801	2342	2040	1344	5348	4876	5544	3088	4470	4457	4729	5348	3731	6963	8098	7052	3463	7430	3745	2771	6015
1797	6	12	11	hsa-miR-30b*	91	94	178	79	84	104	117	115	107	343	176	198	166	114	421	91	89	79	91	113	163	166	131	75	160	73	69	94	121	79	77	88	93	69	104
1798	18	12	11	hsa-miR-30b*	105	84	143	76	86	88	103	108	90	338	182	200	171	104	448	85	92	87	88	102	154	149	149	82	151	80	66	96	97	80	65	87	84	73	95
1799	30	12	11	hsa-miR-30b*	103	97	142	70	76	91	97	114	91	333	178	208	183	107	440	85	111	80	93	97	163	171	134	82	149	70	60	143	102	75	61	83	86	70	94
1800	42	12	11	hsa-miR-30b*	92	96	162	74	77	93	94	128	91	298	166	194	170	113	495	93	101	99	107	116	168	164	132	78	140	66	62	102	89	72	62	80	82	75	95
1801	1	4	3	hsa-miR-30b/mmu-miR-30b/rno-miR-30b-5p	8656	13737	17772	8787	6449	9774	12165	5245	2279	13196	912	2214	3162	6810	2558	5193	4378	5654	6673	6088	6252	4261	5981	8589	5402	6300	6345	8871	17228	13285	7715	13433	4548	5605	10508
1802	13	4	3	hsa-miR-30b/mmu-miR-30b/rno-miR-30b-5p	9610	15358	21600	10466	6230	11708	13012	7210	3516	14890	1015	2532	4113	7599	2957	5910	5168	6410	7554	6253	7157	5009	7557	9375	5663	8089	7493	10685	18981	14586	9535	14586	7133	6182	13669
1803	25	4	3	hsa-miR-30b/mmu-miR-30b/rno-miR-30b-5p	11500	14667	14636	12004	5774	12291	13347	8188	3466	16112	1060	2518	3728	9785	3041	5842	5111	5421	8147	6817	7017	5319	7681	9716	5058	8540	7953	12404	18146	12766	9988	11755	7911	5617	12498
1804	37	4	3	hsa-miR-30b/mmu-miR-30b/rno-miR-30b-5p	12367	14692	18526	11420	5680	11503	11505	7725	3284	16659	1073	2692	3631	8303	2974	5747	4462	5953	8778	6915	6983	5331	6194	10890	5548	9071	7491	13376	16817	10916	9665	12567	8270	5530	11302
1805	2	11	5	hsa-miR-30c/mmu-miR-30c/rno-miR-30c	7493	9648	10149	6601	4428	6267	8488	3764	1284	16965	1008	2717	2149	6375	2434	4720	4459	6132	8497	7332	6706	4482	7942	4678	5463	6781	4615	5845	10200	8201	4706	8537	3589	3741	9122
1806	14	11	5	hsa-miR-30c/mmu-miR-30c/rno-miR-30c	7863	8371	11546	7038	4454	6636	9022	4357	1526	20566	1172	2984	2752	5850	2554	5257	4499	7376	10048	8044	8054	5283	8919	5037	5787	7314	4534	6202	10673	8382	5011	10884	4085	3834	8297
1807	26	11	5	hsa-miR-30c/mmu-miR-30c/rno-miR-30c	8074	7522	11646	7549	3872	6407	7920	4681	1335	22660	1199	2840	3479	7549	2409	4987	4281	6703	10996	8755	7816	5332	8388	5806	6613	7623	4503	6807	10270	8190	6270	7960	4256	3361	8906
1808	38	11	5	hsa-miR-30c/mmu-miR-30c/rno-miR-30c	9137	338	10270	6614	3828	6378	7015	3838	1386	23196	1223	2695	2558	6512	2110	4544	3538	5538	10238	7730	7464	5110	7531	5970	7137	7701	3955	8195	9201	9028	4830	7814	5075	3107	8169
1809	2	14	4	hsa-miR-30c-1*/mmu-miR-30c-1*/rno-miR-30c-1*	117	133	296	99	99	127	126	116	121	234	111	138	169	142	373	91	105	85	116	143	129	108	117	109	110	109	74	105	132	106	76	116	103	91	123
1810	14	14	4	hsa-miR-30c-1*/mmu-miR-30c-1*/rno-miR-30c-1*	158	107	162	91	93	119	123	114	107	261	98	143	289	161	373	87	97	79	115	110	117	128	122	113	115	96	72	110	167	92	77	105	101	84	121
1811	26	14	4	hsa-miR-30c-1*/mmu-miR-30c-1*/rno-miR-30c-1*	128	112	195	102	89	133	122	138	113	250	103	143	182	140	375	81	99	74	92	103	120	128	109	111	101	111	83	123	176	96	79	105	96	78	115
1812	38	14	4	hsa-miR-30c-1*/mmu-miR-30c-1*/rno-miR-30c-1*	117	105	170	86	81	129	109	110	94	255	119	146	218	113	406	95	97	91	123	113	111	122	114	108	125	98	82	113	169	94	78	117	90	78	109
1813	6	11	9	hsa-miR-30c-2*/mmu-miR-30c-2*/rno-miR-30c-2*	122	116	273	91	93	126	124	147	107	324	147	176	196	155	366	102	107	89	116	118	147	166	137	78	137	107	72	116	153	102	84	103	94	82	110
1814	18	11	9	hsa-miR-30c-2*/mmu-miR-30c-2*/rno-miR-30c-2*	120	116	171	85	90	105	108	124	95	315	148	172	212	152	379	89	100	88	117	116	155	155	143	105	130	107	77	124	140	115	80	110	95	83	137
1815	30	11	9	hsa-miR-30c-2*/mmu-miR-30c-2*/rno-miR-30c-2*	134	118	160	87	87	104	115	114	82	305	136	175	227	144	388	89	96	101	124	142	149	156	143	94	138	100	70	122	152	91	80	105	91	80	117
1816	42	11	9	hsa-miR-30c-2*/mmu-miR-30c-2*/rno-miR-30c-2*	130	108	197	87	92	100	102	114	107	287	135	168	180	135	389	95	100	88	137	136	135	139	133	110	142	97	67	136	124	84	72	95	91	78	112
1817	5	3	2	hsa-miR-30d*/rno-miR-30d*	92	82	306	92	93	119	138	117	129	161	93	123	200	122	348	76	82	70	78	94	100	96	82	76	103	76	66	106	113	78	78	100	98	81	103
1818	17	3	2	hsa-miR-30d*/rno-miR-30d*	91	90	155	86	94	107	113	114	113	199	102	120	234	120	331	74	80	66	82	94	102	99	82	85	99	82	66	91	113	76	67	85	90	71	97
1819	29	3	2	hsa-miR-30d*/rno-miR-30d*	100	101	191	74	76	102	109	111	114	212	101	112	359	106	333	67	73	67	76	106	106	101	86	74	105	89	64	99	114	77	67	87	92	80	111
1820	41	3	2	hsa-miR-30d*/rno-miR-30d*	98	105	152	82	79	103	97	105	114	182	102	128	348	132	362	70	88	71	122	134	89	89	83	87	99	81	68	102	129	71	69	88	96	76	110
1821	6	4	2	hsa-miR-30d/mmu-miR-30d/rno-miR-30d	884	1133	1088	870	585	933	838	756	424	1682	240	413	507	559	705	534	446	612	849	805	675	436	573	857	746	834	512	1084	1313	1098	704	1129	531	499	841
1822	18	4	2	hsa-miR-30d/mmu-miR-30d/rno-miR-30d	874	1035	1195	822	543	820	818	768	382	1676	239	380	544	596	715	503	436	606	885	763	665	456	577	883	705	945	561	1102	1381	1065	722	1084	584	466	850
1823	30	4	2	hsa-miR-30d/mmu-miR-30d/rno-miR-30d	889	1099	1147	789	514	788	767	717	369	1800	235	363	546	557	684	494	423	546	855	717	674	462	588	899	710	861	507	1063	1392	1086	696	1098	552	451	812
1824	42	4	2	hsa-miR-30d/mmu-miR-30d/rno-miR-30d	859	1042	1329	673	509	806	666	650	348	1729	233	358	423	464	673	456	399	116	785	662	611	426	543	905	745	899	506	1036	1254	977	646	1119	563	506	860
1825	4	8	2	hsa-miR-30e*/mmu-miR-30e*/rno-miR-30e*	508	421	724	398	274	400	482	322	223	939	181	299	366	426	683	259	221	284	414	438	502	271	418	207	292	396	278	397	650	490	284	566	321	270	584
1826	16	8	2	hsa-miR-30e*/mmu-miR-30e*/rno-miR-30e*	475	469	658	429	275	441	548	357	198	1114	181	295	420	487	627	253	232	298	469	418	587	310	472	293	390	381	303	481	731	598	299	596	336	263	610
1827	28	8	2	hsa-miR-30e*/mmu-miR-30e*/rno-miR-30e*	520	464	719	420	275	434	507	371	187	1104	194	290	498	505	650	249	235	283	477	415	562	305	448	339	387	407	277	556	662	525	335	558	335	226	618
1828	40	8	2	hsa-miR-30e*/mmu-miR-30e*/rno-miR-30e*	556	549	824	357	256	423	499	346	172	1071	200	294	406	440	687	234	226	289	474	410	545	307	440	330	422	409	280	528	653	545	323	565	340	230	592
1829	3	15	3	hsa-miR-30e/mmu-miR-30e/rno-miR-30e	2823	2801	2937	2365	1620	2168	2682	1576	421	4433	421	730	1328	2369	781	727	635	1132	2322	2236	2656	1511	2365	1558	1853	2437	1752	3074	4421	3612	1858	3695	1694	1497	2827
1830	15	15	3	hsa-miR-30e/mmu-miR-30e/rno-miR-30e	2802	2612	3406	2320	1515	1935	2721	1640	397	5555	512	803	1655	2598	702	617	593	1062	2285	2078	2969	1689	2711	1748	2144	2641	1744	3413	4664	3802	2197	3718	1837	1295	3126
1831	27	15	3	hsa-miR-30e/mmu-miR-30e/rno-miR-30e	2337	2430	3575	2349	1282	1827	2683	1347	366	5906	500	822	1604	2622	638	608	576	932	2007	1984	2953	1758	2707	1882	2293	2612	1487	3584	4529	4000	2136	3663	1737	1237	3163
1832	39	15	3	hsa-miR-30e/mmu-miR-30e/rno-miR-30e	3129	2777	4386	2147	1299	1880	2160	1604	360	5889	503	770	1570	2343	683	555	505	843	1842	1565	2881	1624	2463	1838	2439	2483	1362	3571	4259	3687	2059	3256	1539	1144	3075
1833	10	14	10	hsa-miR-31*/mmu-miR-31*	138	116	191	97	120	130	120	133	101	279	124	178	212	139	257	87	127	97	135	164	155	116	124	105	129	127	96	96	144	131	87	138	91	95	125
1834	22	14	10	hsa-miR-31*/mmu-miR-31*	154	113	167	99	104	118	115	120	104	263	126	175	222	148	309	84	111	87	135	160	150	120	118	77	134	111	91	119	144	137	91	136	100	92	113
1835	34	14	10	hsa-miR-31*/mmu-miR-31*	135	124	278	96	94	121	106	124	101	295	110	169	314	141	315	80	122	96	130	152	143	110	116	85	140	116	98	128	134	116	87	142	86	86	109
1836	46	14	10	hsa-miR-31*/mmu-miR-31*	148	134	196	86	100	113	100	137	95	267	107	161	185	135	304	70	106	84	130	159	94	107	91	110	156	110	90	124	136	123	85	110	92	89	116
1837	5	6	2	hsa-miR-31/mmu-miR-31/rno-miR-31	151	111	203	115	135	144	159	159	148	276	114	179	276	164	375	107	127	116	173	217	157	126	156	123	194	158	101	170	192	167	97	184	110	124	173
1838	17	6	2	hsa-miR-31/mmu-miR-31/rno-miR-31	143	149	248	112	112	137	142	171	112	284	125	184	316	174	347	101	156	117	184	215	149	130	164	119	179	169	110	158	183	161	101	182	114	107	146
1839	29	6	2	hsa-miR-31/mmu-miR-31/rno-miR-31	157	157	218	100	107	117	134	151	106	313	120	172	346	164	369	97	139	96	173	213	148	124	156	126	162	169	100	155	208	155	86	170	112	107	165
1840	41	6	2	hsa-miR-31/mmu-miR-31/rno-miR-31	162	157	231	100	94	128	117	155	118	285	118	179	273	166	399	100	147	115	186	217	143	130	136	129	161	182	105	162	171	147	105	168	99	115	145
1841	8	9	4	hsa-miR-32*	1515	1625	1765	792	794	3325	712	587	321	2331	252	477	636	1697	710	549	789	1069	870	2010	900	1004	1315	2961	528	1746	586	750	4798	845	848	716	876	920	1735
1842	20	9	4	hsa-miR-32*	1539	1985	2001	775	799	3323	923	494	335	2617	283	452	684	1929	724	580	787	1128	888	2142	903	1054	1307	3456	613	1732	659	849	4771	885	880	794	969	883	1843
1843	32	9	4	hsa-miR-32*	1552	2045	2302	736	670	3354	860	576	320	2562	258	448	696	1971	745	557	809	1006	909	2105	910	1123	1257	3745	611	1718	619	836	4462	894	935	750	931	793	1712
1844	44	9	4	hsa-miR-32*	1518	1961	2116	689	708	2994	827	582	313	2544	274	431	630	1671	671	585	733	946	914	1985	814	1039	1153	3829	591	1642	578	816	4186	836	723	711	932	723	1580
1845	8	14	2	hsa-miR-32/mmu-miR-32/rno-miR-32	272	315	456	217	229	315	256	235	147	879	171	221	282	312	453	199	197	160	260	594	398	188	245	150	206	275	278	287	360	302	198	285	215	158	305
1846	20	14	2	hsa-miR-32/mmu-miR-32/rno-miR-32	312	342	536	233	213	286	271	240	129	970	199	229	408	285	525	163	208	212	272	565	429	198	247	242	222	269	284	301	404	312	210	278	226	153	264
1847	32	14	2	hsa-miR-32/mmu-miR-32/rno-miR-32	311	344	603	202	222	259	269	273	155	1004	194	224	428	309	515	146	195	194	258	551	397	197	258	258	226	292	252	323	377	320	215	291	221	203	323
1848	44	14	2	hsa-miR-32/mmu-miR-32/rno-miR-32	301	385	624	198	182	256	248	231	127	1028	179	213	388	316	486	152	175	182	239	486	379	177	231	227	236	270	263	317	376	302	205	244	220	154	230
1849	6	6	3	hsa-miR-320a/mmu-miR-320/rno-miR-320	710	1050	1123	652	619	785	812	554	403	1605	181	433	406	506	519	425	537	578	639	822	587	337	481	694	414	710	504	670	1008	841	425	896	385	478	783
1850	18	6	3	hsa-miR-320a/mmu-miR-320/rno-miR-320	775	1182	1357	720	656	874	674	674	442	1813	196	432	524	591	509	449	547	598	741	865	574	396	495	689	445	776	525	734	1155	853	473	903	482	485	741
1851	30	6	3	hsa-miR-320a/mmu-miR-320/rno-miR-320	829	1120	1256	737	545	831	796	706	435	1959	197	424	514	589	529	421	522	540	768	852	591	386	465	744	492	829	506	854	1090	693	503	829	493	426	763
1852	42	6	3	hsa-miR-320a/mmu-miR-320/rno-miR-320	897	759	1313	684	587	774	702	630	393	1982	200	366	412	491	513	391	424	147	742	803	542	355	394	828	477	851	479	814	885	683	464	825	494	418	680
1853	3	13	12	hsa-miR-320b	895	785	1475	699	712	894	833	509	414	1533	189	415	358	532	541	437	576	622	729	858	598	359	497	603	359	797	562	602	1310	853	457	1012	437	553	932
1854	15	13	12	hsa-miR-320b	859	1266	1536	774	730	952	898	654	399	1799	209	455	548	651	502	422	582	651	863	983	672	403	544	708	416	880	569	796	1275	924	538	1047	541	562	927
1855	27	13	12	hsa-miR-320b	1007	1262	1535	802	648	960	874	709	407	2023	210	453	515	670	534	435	552	576	850	967	638	391	504	871	488	955	588	873	1170	863	535	1018	505	413	851
1856	39	13	12	hsa-miR-320b	854	1207	1469	750	633	899	770	738	393	1898	209	408	508	479	483	407	469	526	863	919	585	407	437	954	530	921	525	885	1083	751	543	893	571	436	777
1857	4	13	11	hsa-miR-320c	610	736	919	507	495	569	559	397	252	1048	169	294	323	370	435	265	342	360	527	586	404	297	359	265	196	511	371	430	767	589	305	677	310	357	592
1858	16	13	11	hsa-miR-320c	625	741	1059	542	523	610	582	475	245	1112	170	307	370	398	454	279	325	351	559	597	423	312	383	447	286	557	400	565	840	643	345	698	373	388	648
1859	28	13	11	hsa-miR-320c	705	774	926	523	475	621	588	515	269	1186	180	287	455	419	439	265	321	322	521	652	437	296	346	498	300	552	385	600	765	592	386	669	401	333	570
1860	40	13	11	hsa-miR-320c	690	817	1068	510	463	623	513	520	250	1177	176	291	442	404	434	243	304	314	524	598	400	267	339	479	325	573	339	554	682	567	368	585	384	316	582
1861	7	7	11	hsa-miR-320d	495	438	655	374	340	445	288	327	162	740	138	215	290	319	351	204	255	301	404	541	353	239	292	334	231	332	287	431	705	449	217	502	263	278	459
1862	19	7	11	hsa-miR-320d	340	541	645	397	361	336	394	328	163	800	146	236	332	329	321	206	266	281	441	528	330	221	278	355	214	375	303	458	530	500	288	471	309	236	478
1863	31	7	11	hsa-miR-320d	528	500	765	359	314	390	396	347	145	824	149	239	327	298	346	173	215	244	376	459	378	237	281	378	239	367	288	451	615	465	296	462	278	236	440
1864	43	7	11	hsa-miR-320d	512	598	750	315	275	407	317	306	192	738	129	223	268	273	341	169	193	229	351	425	333	226	251	377	245	362	265	521	555	444	281	381	259	236	424
1865	7	13	6	hsa-miR-323-3p/mmu-miR-323-3p/rno-miR-323	112	111	168	102	99	170	138	116	98	259	84	109	169	148	285	97	85	92	147	119	123	122	139	123	101	129	85	128	196	135	91	139	106	94	139
1866	19	13	6	hsa-miR-323-3p/mmu-miR-323-3p/rno-miR-323	134	106	147	106	93	134	122	111	89	255	90	102	188	160	261	79	85	82	146	131	125	121	140	110	101	121	82	146	202	134	86	143	98	82	141
1867	31	13	6	hsa-miR-323-3p/mmu-miR-323-3p/rno-miR-323	122	108	191	98	82	133	122	111	99	241	88	101	180	157	307	82	81	87	126	118	123	124	118	106	100	124	82	131	185	122	89	133	94	80	129
1868	43	13	6	hsa-miR-323-3p/mmu-miR-323-3p/rno-miR-323	133	118	200	95	83	139	118	101	84	238	73	90	172	128	262	78	83	78	126	115	121	109	130	92	110	126	78	137	189	108	78	125	91	81	116
1869	6	3	5	hsa-miR-323-5p/mmu-miR-323-5p/rno-miR-323*	99	95	200	91	92	100	115	121	128	222	108	145	178	119	374	84	94	74	97	107	112	114	114	75	113	78	68	103	105	72	74	89	97	97	115
1870	18	3	5	hsa-miR-323-5p/mmu-miR-323-5p/rno-miR-323*	99	89	164	79	77	101	100	109	108	216	112	153	240	117	355	82	83	71	95	100	116	117	111	87	109	75	68	106	102	76	77	85	81	75	110
1871	30	3	5	hsa-miR-323-5p/mmu-miR-323-5p/rno-miR-323*	91	105	158	74	85	109	94	104	93	227	116	146	226	139	409	79	87	73	86	96	119	115	105	78	106	90	65	174	98	75	65	83	89	72	103
1872	42	3	5	hsa-miR-323-5p/mmu-miR-323-5p/rno-miR-323*	102	98	157	80	76	109	98	100	102	226	113	146	255	156	387	83	90	77	96	118	101	101	91	82	100	79	62	100	112	72	67	82	86	73	100
1873	7	6	4	hsa-miR-324-3p/mmu-miR-324-3p/rno-miR-324-3p	132	114	305	105	121	133	149	157	151	263	132	186	253	184	439	94	94	101	118	142	132	134	125	103	131	122	79	163	124	108	87	125	112	97	141
1874	19	6	4	hsa-miR-324-3p/mmu-miR-324-3p/rno-miR-324-3p	125	114	178	97	100	118	141	155	138	260	135	165	242	141	451	89	94	86	102	127	131	135	122	109	116	120	74	111	111	110	91	122	114	92	138
1875	31	6	4	hsa-miR-324-3p/mmu-miR-324-3p/rno-miR-324-3p	121	122	207	111	95	120	133	153	142	258	141	164	282	139	413	81	95	82	97	113	135	128	124	105	126	120	76	126	119	93	81	117	115	87	149
1876	43	6	4	hsa-miR-324-3p/mmu-miR-324-3p/rno-miR-324-3p	121	126	177	98	97	109	129	167	135	261	130	164	229	119	467	86	114	88	121	185	140	113	115	97	121	119	80	134	113	88	84	110	106	85	128
1877	12	3	5	hsa-miR-324-5p/mmu-miR-324-5p/rno-miR-324-5p	121	99	169	97	99	109	131	129	107	327	100	140	196	145	380	88	101	90	129	136	145	133	142	105	181	154	72	117	141	117	84	114	99	80	139
1878	24	3	5	hsa-miR-324-5p/mmu-miR-324-5p/rno-miR-324-5p	121	106	209	95	96	101	120	131	108	321	99	133	223	150	354	89	93	88	117	139	131	140	137	111	170	166	75	133	137	102	86	118	101	79	121
1879	36	3	5	hsa-miR-324-5p/mmu-miR-324-5p/rno-miR-324-5p	125	92	184	90	90	107	116	118	109	321	105	136	242	152	361	93	87	89	123	128	133	134	141	112	166	157	74	129	126	103	83	113	98	84	136
1880	48	3	5	hsa-miR-324-5p/mmu-miR-324-5p/rno-miR-324-5p	114	100	188	82	80	104	116	114	97	296	98	122	226	139	388	79	98	87	114	119	126	115	128	96	187	152	77	138	139	99	75	106	102	84	117
1881	7	14	2	hsa-miR-325	105	89	166	86	93	109	110	119	124	231	96	140	196	121	381	80	94	88	104	123	104	98	94	88	106	106	68	103	115	94	84	96	94	81	120
1882	19	14	2	hsa-miR-325	98	81	150	88	83	109	111	121	101	236	102	150	228	149	386	79	89	89	91	105	99	99	85	87	109	88	67	102	110	86	76	95	104	81	114
1883	31	14	2	hsa-miR-325	100	91	154	75	79	110	101	113	107	209	106	142	217	118	408	77	90	79	93	101	99	99	88	79	109	85	66	95	108	79	71	95	97	80	161
1884	43	14	2	hsa-miR-325	93	95	158	75	84	117	111	130	100	207	97	124	176	131	419	76	88	81	93	113	100	98	92	73	102	82	67	100	101	73	70	89	96	77	122
1885	2	12	3	hsa-miR-326/mmu-miR-326/rno-miR-326	258	267	473	190	171	246	229	194	180	397	132	173	246	233	404	119	115	112	150	170	186	172	177	197	182	212	128	217	355	236	157	214	167	125	255
1886	14	12	3	hsa-miR-326/mmu-miR-326/rno-miR-326	263	251	390	194	147	222	225	187	118	392	134	175	354	227	365	114	116	111	149	162	187	164	177	222	188	212	127	217	350	232	150	232	166	142	249
1887	26	12	3	hsa-miR-326/mmu-miR-326/rno-miR-326	258	254	456	183	174	260	226	173	135	415	142	176	257	252	376	104	116	107	149	164	205	175	182	217	184	219	127	202	356	227	155	216	147	138	226
1888	38	12	3	hsa-miR-326/mmu-miR-326/rno-miR-326	226	83	330	164	123	243	222	178	110	381	128	184	270	220	390	97	109	109	151	169	175	157	163	226	182	219	131	225	333	201	148	202	152	120	231
1889	6	10	9	hsa-miR-328/mmu-miR-328/rno-miR-328	164	166	416	122	127	154	183	156	133	412	156	200	227	192	384	109	109	122	167	176	190	207	201	129	179	155	108	180	236	163	133	198	129	120	171
1890	18	10	9	hsa-miR-328/mmu-miR-328/rno-miR-328	173	158	509	123	106	168	155	147	116	408	160	199	253	179	354	125	112	107	172	172	215	197	184	133	172	151	98	184	249	168	110	184	136	95	192
1891	30	10	9	hsa-miR-328/mmu-miR-328/rno-miR-328	166	193	210	110	126	128	167	145	97	413	160	197	272	174	424	101	116	109	157	165	202	200	188	119	180	157	96	197	236	175	109	180	132	89	169
1892	42	10	9	hsa-miR-328/mmu-miR-328/rno-miR-328	164	102	256	102	89	134	121	188	108	386	152	194	232	180	406	108	112	116	170	193	190	175	173	114	177	159	96	193	229	164	95	169	138	90	166
1893	6	14	2	hsa-miR-329	94	101	176	79	91	109	115	103	113	165	85	102	163	121	325	72	91	72	81	94	87	104	109	85	107	77	62	100	126	80	71	87	94	79	114
1894	18	14	2	hsa-miR-329	130	94	125	73	78	94	93	102	94	167	80	110	193	114	329	73	81	75	84	88	96	117	105	99	103	93	67	104	99	84	74	89	82	75	105
1895	30	14	2	hsa-miR-329	94	97	319	71	82	91	99	98	98	164	89	109	205	129	347	75	79	77	85	87	97	110	102	84	106	82	63	99	140	82	66	89	84	73	101
1896	42	14	2	hsa-miR-329	108	98	149	75	74	95	92	101	89	140	87	106	182	108	380	85	87	76	95	120	98	100	92	82	107	72	69	107	123	80	72	84	82	73	98
1897	5	14	2	hsa-miR-330-3p	80	76	235	69	80	98	98	97	83	138	73	84	140	97	247	63	71	63	76	83	78	71	66	70	105	68	64	80	99	67	63	78	80	72	93
1898	17	14	2	hsa-miR-330-3p	89	80	124	66	67	102	91	88	81	124	75	81	179	108	205	61	69	61	66	79	73	74	67	69	100	71	59	86	102	64	59	75	70	62	81
1899	29	14	2	hsa-miR-330-3p	86	90	117	62	128	98	79	88	76	116	72	84	180	103	245	64	66	61	75	77	72	78	68	71	97	69	58	88	89	65	60	72	72	65	86
1900	41	14	2	hsa-miR-330-3p	83	93	122	62	70	94	74	80	78	131	70	77	157	99	255	62	70	60	75	85	71	72	65	66	100	74	56	112	93	62	60	71	68	63	88
1901	5	1	5	hsa-miR-330-5p/mmu-miR-330/rno-miR-330	161	195	255	145	120	152	211	152	193	367	135	161	256	222	422	130	103	140	185	180	165	187	188	138	171	180	107	217	252	166	133	208	144	99	204
1902	17	1	5	hsa-miR-330-5p/mmu-miR-330/rno-miR-330	181	207	298	160	102	160	211	173	136	388	125	148	296	227	400	127	116	128	191	173	182	191	173	150	179	197	109	203	223	172	128	204	154	98	198
1903	29	1	5	hsa-miR-330-5p/mmu-miR-330/rno-miR-330	171	192	242	124	104	151	154	153	143	388	130	147	338	213	379	120	116	112	189	169	170	198	190	135	179	201	102	204	239	180	118	199	152	102	191
1904	41	1	5	hsa-miR-330-5p/mmu-miR-330/rno-miR-330	200	175	272	125	102	150	148	142	120	380	121	154	346	191	441	121	118	127	238	175	163	168	179	141	171	197	106	211	235	153	122	190	153	105	181
1905	6	10	5	hsa-miR-331-3p/mmu-miR-331-3p/rno-miR-331	302	341	358	264	183	268	280	223	144	752	114	205	281	301	361	164	163	216	339	285	321	240	332	204	272	288	163	349	464	292	223	345	171	164	309
1906	18	10	5	hsa-miR-331-3p/mmu-miR-331-3p/rno-miR-331	284	325	422	257	171	252	245	235	127	783	123	217	314	314	352	166	169	211	327	282	334	253	335	220	294	302	195	321	491	338	213	346	201	140	303
1907	30	10	5	hsa-miR-331-3p/mmu-miR-331-3p/rno-miR-331	328	293	369	224	148	216	254	215	115	743	119	206	308	315	368	146	148	187	319	258	322	249	332	207	335	302	173	359	477	337	195	339	185	148	315
1908	42	10	5	hsa-miR-331-3p/mmu-miR-331-3p/rno-miR-331	316	109	378	181	147	235	194	196	116	776	113	193	249	236	324	135	133	149	266	231	288	213	287	221	294	246	166	355	416	331	188	315	192	144	259
1909	8	5	3	hsa-miR-331-5p/mmu-miR-331-5p	99	87	167	84	93	103	114	113	102	179	77	108	221	114	377	65	71	76	84	96	83	77	73	74	80	76	65	89	107	76	70	83	94	81	113
1910	20	5	3	hsa-miR-331-5p/mmu-miR-331-5p	99	87	121	75	85	99	102	106	103	162	87	97	244	90	371	72	91	66	101	93	78	84	74	73	75	78	66	82	103	85	69	88	93	75	100
1911	32	5	3	hsa-miR-331-5p/mmu-miR-331-5p	99	85	153	73	82	108	98	107	103	183	83	107	217	120	364	72	76	67	80	93	85	79	70	71	74	83	66	111	97	77	66	88	88	71	113
1912	44	5	3	hsa-miR-331-5p/mmu-miR-331-5p	102	91	173	78	81	98	110	117	97	177	75	92	278	102	356	64	85	65	85	91	81	84	73	74	82	80	64	83	111	73	65	81	97	72	106
1913	4	9	1	hsa-miR-335*/mmu-miR-335-3p	178	160	915	120	172	159	185	213	235	265	150	180	274	155	808	140	143	132	181	227	151	129	131	145	133	141	96	121	134	110	95	186	158	106	182
1914	16	9	1	hsa-miR-335*/mmu-miR-335-3p	142	139	320	118	116	157	157	175	154	280	150	166	318	136	741	200	166	134	190	187	131	142	115	114	130	148	89	130	128	111	94	120	129	97	152
1915	28	9	1	hsa-miR-335*/mmu-miR-335-3p	142	131	185	113	125	156	168	175	155	294	141	171	344	161	710	117	148	128	177	186	124	142	116	110	120	132	97	159	144	113	92	136	135	95	137
1916	40	9	1	hsa-miR-335*/mmu-miR-335-3p	146	124	230	122	111	168	151	171	139	248	145	158	295	146	703	126	143	133	195	208	122	139	85	111	118	135	88	131	136	102	92	129	115	100	148
1917	12	11	1	hsa-miR-335/mmu-miR-335-5p/rno-miR-335	1090	1130	1416	1102	571	966	1183	510	251	2469	240	591	475	1263	602	713	454	867	1393	915	1221	836	1637	710	904	1279	539	913	1777	1369	815	1481	653	471	1411
1918	24	11	1	hsa-miR-335/mmu-miR-335-5p/rno-miR-335	981	1186	1651	1082	504	993	1245	564	256	2697	253	578	610	1365	652	678	436	830	1465	932	1256	887	1520	901	1135	1381	523	1230	1731	1402	868	1532	722	420	1520
1919	36	11	1	hsa-miR-335/mmu-miR-335-5p/rno-miR-335	1213	1303	1873	1091	489	997	1217	613	247	2768	286	558	583	1359	582	660	444	776	1508	946	1270	884	1490	992	1282	1402	493	1331	1575	1307	864	1510	795	370	1406
1920	48	11	1	hsa-miR-335/mmu-miR-335-5p/rno-miR-335	1174	1292	1616	1017	479	959	1037	585	240	2537	247	479	501	987	573	631	376	619	1422	869	1071	811	1175	1047	1317	1423	435	1292	1400	1195	797	1315	753	348	1205
1921	9	5	4	hsa-miR-337-3p	124	116	256	94	98	140	144	128	118	251	115	128	196	147	333	88	91	77	126	121	115	118	113	106	105	103	89	124	181	93	83	104	103	82	130
1922	21	5	4	hsa-miR-337-3p	123	118	170	88	92	135	123	122	119	238	107	129	226	147	345	84	91	81	123	119	111	111	110	113	106	110	88	141	160	93	85	120	105	88	117
1923	33	5	4	hsa-miR-337-3p	119	120	231	85	87	126	116	85	106	235	100	120	220	142	354	82	91	88	127	127	115	115	101	105	109	122	82	128	170	101	84	114	89	85	129
1924	45	5	4	hsa-miR-337-3p	116	123	191	76	90	133	127	98	98	227	108	121	241	150	417	86	99	90	148	218	100	100	96	79	113	110	86	118	154	87	78	109	94	85	123
1925	3	4	2	hsa-miR-337-5p	96	103	395	79	92	117	92	105	108	169	102	126	181	135	319	70	79	65	77	100	92	97	86	80	86	77	63	96	108	76	68	80	94	71	110
1926	15	4	2	hsa-miR-337-5p	88	83	135	70	74	111	98	104	97	186	99	131	208	107	327	69	82	67	81	94	101	94	90	87	91	84	57	94	97	82	65	82	89	76	101
1927	27	4	2	hsa-miR-337-5p	91	89	153	69	73	102	94	110	93	194	142	121	198	120	335	72	80	70	80	90	101	97	83	80	85	78	63	88	108	73	66	83	84	71	105
1928	39	4	2	hsa-miR-337-5p	91	85	130	65	77	97	90	96	88	246	100	115	200	112	338	70	76	74	86	91	101	88	84	83	96	75	60	91	104	71	66	81	83	70	101
1929	10	10	3	hsa-miR-338-3p/mmu-miR-338-3p/rno-miR-338	2608	2948	3810	1967	1483	2414	2596	1181	316	4657	322	576	996	1508	1102	920	803	1545	2154	2183	2092	862	1439	1882	930	1746	2563	3076	4493	3046	2211	3159	1522	1207	2677
1930	22	10	3	hsa-miR-338-3p/mmu-miR-338-3p/rno-miR-338	2580	2636	4344	2321	1363	2176	2364	1185	276	4583	312	555	883	1614	1040	902	798	1419	2185	2112	1994	886	1407	2060	879	1653	2518	3134	4548	3574	2107	3047	1400	1107	2379
1931	34	10	3	hsa-miR-338-3p/mmu-miR-338-3p/rno-miR-338	2745	2482	5190	1938	1312	1943	2025	1055	262	4737	316	542	831	1478	996	789	661	1183	1763	1797	1857	873	1342	2034	947	1756	2283	2971	4158	3902	1936	2877	1428	1062	2444
1932	46	10	3	hsa-miR-338-3p/mmu-miR-338-3p/rno-miR-338	2808	3111	4053	1591	1120	1950	1859	977	249	4055	295	439	834	1552	837	646	542	961	1422	1288	1500	702	1129	1806	948	1525	2107	3086	3904	3604	1966	2827	1411	1059	2558
1933	2	5	3	hsa-miR-338-5p/mmu-miR-338-5p/rno-miR-338*	648	865	909	532	382	681	764	359	202	1633	182	281	328	496	557	360	337	535	682	564	646	337	545	448	451	515	387	578	886	691	402	830	355	351	777
1934	14	5	3	hsa-miR-338-5p/mmu-miR-338-5p/rno-miR-338*	653	851	1040	583	352	686	778	371	196	1963	195	304	364	516	541	366	343	530	735	607	710	395	601	498	502	652	426	605	955	721	457	790	471	309	803
1935	26	5	3	hsa-miR-338-5p/mmu-miR-338-5p/rno-miR-338*	719	880	951	572	340	661	749	393	170	2177	200	292	385	592	519	355	335	514	741	594	711	414	571	521	533	636	404	691	824	705	490	780	457	309	779
1936	38	5	3	hsa-miR-338-5p/mmu-miR-338-5p/rno-miR-338*	736	794	774	538	318	606	619	363	166	2080	189	275	377	526	569	319	271	432	690	545	690	400	517	544	568	638	401	690	827	667	473	755	441	311	756
1937	12	10	5	hsa-miR-339-3p/rno-miR-339-3p	99	103	160	83	89	94	114	118	103	225	94	124	224	108	379	166	81	73	90	102	119	102	102	73	118	101	75	95	101	84	68	95	90	81	123
1938	24	10	5	hsa-miR-339-3p/rno-miR-339-3p	102	84	210	83	89	94	108	118	109	212	97	120	232	124	327	79	76	68	88	95	106	101	105	77	122	93	69	118	103	89	73	98	87	75	107
1939	36	10	5	hsa-miR-339-3p/rno-miR-339-3p	93	80	173	78	81	96	96	143	105	214	98	131	241	125	335	70	78	69	87	96	113	98	101	76	102	98	65	92	99	89	68	96	84	74	109
1940	48	10	5	hsa-miR-339-3p/rno-miR-339-3p	95	100	167	75	83	106	99	126	106	197	84	120	243	103	349	65	88	72	94	141	98	98	99	76	109	93	65	99	92	88	67	91	118	75	110
1941	9	12	3	hsa-miR-339-5p/mmu-miR-339-5p/rno-miR-339-5p	293	333	469	224	234	246	256	332	218	747	145	328	453	281	418	173	234	266	360	491	363	285	376	260	380	404	211	237	366	267	172	324	199	211	335
1942	21	12	3	hsa-miR-339-5p/mmu-miR-339-5p/rno-miR-339-5p	322	350	390	219	227	274	229	332	177	781	134	297	415	325	468	168	233	233	351	462	347	278	343	248	422	380	171	267	347	249	167	305	173	201	310
1943	33	12	3	hsa-miR-339-5p/mmu-miR-339-5p/rno-miR-339-5p	341	330	396	184	193	223	203	287	171	728	143	274	400	300	454	166	226	216	334	453	351	275	357	299	428	401	208	277	336	260	180	286	207	195	292
1944	45	12	3	hsa-miR-339-5p/mmu-miR-339-5p/rno-miR-339-5p	340	377	446	173	184	214	196	216	179	689	133	288	408	279	463	142	179	178	267	400	316	229	278	229	354	390	195	262	358	243	146	276	202	197	270
1945	6	12	3	hsa-miR-33a	1096	1544	1273	1025	472	827	814	406	194	2509	275	343	390	657	711	415	353	693	670	690	895	374	565	833	495	824	867	884	1530	1364	711	1004	487	392	799
1946	18	12	3	hsa-miR-33a	1200	1482	1464	1081	487	825	848	394	140	2577	270	346	399	663	680	456	355	627	724	668	942	399	604	878	489	889	916	916	1741	1454	796	1085	496	348	818
1947	30	12	3	hsa-miR-33a	1230	1193	1408	906	444	813	873	432	170	2740	271	341	418	645	740	462	307	562	658	598	893	384	587	885	507	946	821	884	1662	1496	747	1037	430	337	717
1948	42	12	3	hsa-miR-33a	1329	1235	1559	760	411	711	703	337	158	2453	277	343	310	405	679	352	268	435	547	487	782	347	514	836	528	848	784	887	1441	1418	679	818	413	320	756
1949	1	11	5	hsa-miR-33a*/mmu-miR-33*	100	99	304	84	94	106	119	130	138	150	91	107	192	130	360	75	81	87	84	117	84	91	85	75	101	88	68	99	92	93	76	93	102	77	101
1950	13	11	5	hsa-miR-33a*/mmu-miR-33*	86	82	227	80	83	94	98	105	128	202	104	145	223	136	324	72	72	67	80	102	94	93	80	79	86	79	68	102	87	75	67	95	87	77	100
1951	25	11	5	hsa-miR-33a*/mmu-miR-33*	95	91	130	71	78	89	102	103	115	182	94	108	274	119	311	69	74	69	78	93	101	91	85	71	98	79	63	165	86	78	67	87	85	74	101
1952	37	11	5	hsa-miR-33a*/mmu-miR-33*	94	86	151	72	77	92	97	98	103	174	100	130	398	123	366	70	80	67	89	93	95	92	80	68	92	79	62	93	87	76	68	88	79	72	105
1953	7	12	3	hsa-miR-33b	99	99	201	82	105	103	114	126	125	233	100	149	210	110	471	63	80	88	99	131	114	95	97	78	96	111	68	102	104	99	79	104	103	83	115
1954	19	12	3	hsa-miR-33b	107	96	201	90	101	92	118	128	118	222	99	152	272	138	479	65	67	72	106	95	104	96	79	77	105	91	68	99	89	82	74	96	107	79	122
1955	31	12	3	hsa-miR-33b	103	99	145	85	75	101	111	102	119	211	108	134	229	116	468	61	65	67	104	93	95	96	76	71	101	85	65	134	94	77	73	90	94	81	133
1956	43	12	3	hsa-miR-33b	99	101	223	78	86	116	115	121	115	209	98	112	254	113	461	65	73	63	112	150	98	88	79	74	104	80	69	102	92	74	71	86	87	83	109
1957	2	4	6	hsa-miR-33b*	87	93	236	82	82	84	91	114	129	169	89	117	157	98	300	77	78	66	75	97	91	92	80	64	95	73	61	86	78	75	63	78	95	72	88
1958	14	4	6	hsa-miR-33b*	78	79	252	71	73	88	97	98	104	190	104	124	203	104	330	99	76	62	72	88	96	94	87	63	98	74	58	91	76	71	63	80	80	66	93
1959	26	4	6	hsa-miR-33b*	84	85	136	65	74	84	101	90	92	169	98	125	193	102	275	72	72	68	72	85	95	93	85	63	93	70	57	86	83	69	59	85	72	66	97
1960	38	4	6	hsa-miR-33b*	83	78	158	68	69	84	94	86	89	177	94	117	249	109	341	66	79	69	80	85	89	89	78	63	97	75	54	89	84	66	62	76	76	67	91
1961	6	2	5	hsa-miR-340	786	912	1085	573	506	815	719	617	248	1407	188	329	625	683	548	432	480	558	854	930	679	404	697	648	558	683	463	849	1233	782	506	797	453	474	829
1962	18	2	5	hsa-miR-340	827	856	989	576	502	766	683	598	243	1477	200	319	676	767	513	418	466	562	868	865	673	443	671	613	538	739	465	840	1221	799	516	804	479	470	872
1963	30	2	5	hsa-miR-340	849	852	1041	528	449	718	653	566	222	1468	188	329	665	736	543	391	440	487	823	900	693	441	618	663	527	736	441	890	1207	795	516	794	451	454	895
1964	42	2	5	hsa-miR-340	865	873	1132	489	454	709	561	530	211	1499	186	274	452	609	511	349	374	207	809	752	594	387	521	639	562	732	397	806	1045	733	484	738	441	465	775
1965	10	12	3	hsa-miR-340*/mmu-miR-340-3p/rno-miR-340-3p	215	247	341	163	160	231	223	186	118	544	138	223	277	243	421	143	151	181	226	233	311	192	241	219	229	223	139	249	378	228	154	234	157	134	279
1966	22	12	3	hsa-miR-340*/mmu-miR-340-3p/rno-miR-340-3p	220	220	277	163	155	231	223	207	127	573	140	210	263	245	392	145	141	173	243	236	292	195	256	223	236	208	141	233	404	223	157	225	174	143	268
1967	34	12	3	hsa-miR-340*/mmu-miR-340-3p/rno-miR-340-3p	247	225	292	155	140	229	208	180	126	620	130	196	261	243	462	130	132	159	219	227	306	191	224	233	246	209	122	265	358	227	139	220	156	133	237
1968	46	12	3	hsa-miR-340*/mmu-miR-340-3p/rno-miR-340-3p	217	243	307	137	126	224	180	186	129	512	127	193	249	245	459	88	132	138	201	230	235	176	189	210	260	201	128	268	301	209	125	188	158	125	263
1969	3	10	4	hsa-miR-342-3p/mmu-miR-342-3p/rno-miR-342-3p	463	546	538	480	332	444	558	333	182	1023	124	293	330	507	425	277	269	407	684	478	499	355	588	331	378	492	313	472	774	651	336	684	300	312	635
1970	15	10	4	hsa-miR-342-3p/mmu-miR-342-3p/rno-miR-342-3p	520	487	782	494	329	442	564	368	166	1261	136	291	430	535	397	285	271	420	685	531	541	392	605	363	408	546	294	551	817	678	347	684	375	301	640
1971	27	10	4	hsa-miR-342-3p/mmu-miR-342-3p/rno-miR-342-3p	533	477	756	517	309	425	547	422	180	1377	146	325	427	602	394	264	240	376	692	528	538	408	598	428	472	584	304	601	740	702	399	691	352	267	643
1972	39	10	4	hsa-miR-342-3p/mmu-miR-342-3p/rno-miR-342-3p	560	385	895	446	277	426	457	387	165	1319	135	289	423	522	410	251	207	327	647	483	545	373	530	442	521	552	305	604	661	641	371	650	347	242	597
1973	5	3	4	hsa-miR-342-5p/mmu-miR-342-5p/rno-miR-342-5p	91	84	178	88	93	127	123	110	116	173	91	103	160	129	302	67	68	68	77	94	95	101	88	76	112	84	75	120	188	92	80	88	95	78	112
1974	17	3	4	hsa-miR-342-5p/mmu-miR-342-5p/rno-miR-342-5p	99	98	170	76	81	118	97	107	106	192	81	117	220	141	320	78	67	64	78	86	89	91	101	68	102	96	74	110	195	77	75	89	94	68	107
1975	29	3	4	hsa-miR-342-5p/mmu-miR-342-5p/rno-miR-342-5p	104	110	220	74	75	107	100	98	109	173	80	97	358	135	279	68	71	63	98	105	93	103	87	90	104	94	68	115	174	95	72	99	98	80	103
1976	41	3	4	hsa-miR-342-5p/mmu-miR-342-5p/rno-miR-342-5p	109	111	163	74	77	115	102	100	136	181	86	100	338	139	313	66	70	67	114	121	91	84	94	105	106	101	74	112	185	78	69	109	88	80	112
1977	2	13	6	hsa-miR-345	116	113	246	94	104	123	121	126	132	191	107	135	216	121	361	115	96	83	114	120	98	105	98	91	101	107	71	119	105	99	74	108	114	93	133
1978	14	13	6	hsa-miR-345	120	109	169	86	96	115	126	126	110	204	108	128	220	135	340	94	104	82	112	123	109	103	100	90	97	95	76	121	110	93	80	98	104	89	116
1979	26	13	6	hsa-miR-345	121	103	205	90	92	116	124	124	122	217	102	135	163	122	358	83	94	84	102	107	107	106	100	89	97	91	70	125	123	93	77	97	90	89	108
1980	38	13	6	hsa-miR-345	118	90	154	86	89	116	116	120	104	188	108	135	169	112	366	81	93	83	106	118	105	101	94	88	109	91	80	122	128	88	75	97	88	82	120
1981	2	13	3	hsa-miR-346	99	106	344	77	91	93	97	105	118	186	94	115	153	106	325	83	81	67	88	97	90	105	83	65	96	74	65	92	75	77	67	82	94	78	105
1982	14	13	3	hsa-miR-346	92	84	163	69	80	92	104	105	98	194	96	112	268	115	325	75	81	68	82	90	96	89	87	66	91	74	63	87	82	77	65	75	91	79	95
1983	26	13	3	hsa-miR-346	105	80	246	74	91	92	101	101	108	195	95	114	153	109	312	72	78	70	82	92	100	89	83	65	97	83	62	86	92	74	63	79	73	70	91
1984	38	13	3	hsa-miR-346	91	77	212	69	72	86	95	94	91	199	106	121	176	96	372	80	84	75	90	95	88	91	85	66	91	70	59	98	86	69	63	81	82	70	83
1985	3	12	12	hsa-miR-34a*	134	117	237	113	94	122	112	114	92	291	111	130	171	171	323	108	89	99	156	135	140	128	140	104	134	126	81	132	178	134	107	146	108	85	137
1986	15	12	12	hsa-miR-34a*	131	113	182	128	86	120	139	109	95	322	109	133	208	171	282	109	88	111	155	130	141	131	142	109	130	141	86	127	167	143	97	164	113	86	124
1987	27	12	12	hsa-miR-34a*	131	107	184	119	85	113	128	116	90	345	111	134	210	158	293	102	93	106	145	131	141	134	135	116	127	143	91	125	162	133	100	157	104	80	121
1988	39	12	12	hsa-miR-34a*	125	99	232	95	87	116	118	103	92	325	109	115	207	144	312	88	86	96	149	118	139	124	123	118	130	135	86	136	132	126	97	119	90	78	132
1989	5	12	2	hsa-miR-34a/mmu-miR-34a/rno-miR-34a	2283	2347	2924	1936	865	1553	2427	1304	597	5272	384	1010	1524	2041	992	1304	774	1767	2894	1540	2093	2281	3985	1557	3305	2724	1089	3025	3973	3079	1718	3266	1396	1013	2821
1990	17	12	2	hsa-miR-34a/mmu-miR-34a/rno-miR-34a	2335	2511	2916	2028	849	1670	2507	1280	504	5628	431	982	1656	2308	1079	1404	770	1672	3004	1471	2153	2485	4017	1515	3417	2982	1139	3088	4037	3023	1896	3270	1467	956	2588
1991	29	12	2	hsa-miR-34a/mmu-miR-34a/rno-miR-34a	2307	1941	2048	1750	781	1581	2039	1243	425	6007	439	961	1734	2219	944	1205	725	1616	2957	1444	2173	2740	4087	1640	3038	3131	1133	3232	3767	2998	1867	3325	1362	921	2676
1992	41	12	2	hsa-miR-34a/mmu-miR-34a/rno-miR-34a	2734	2276	2819	1577	699	1478	1795	1068	377	5837	385	951	1259	1956	778	1038	556	1303	2623	1359	1989	2284	3559	1474	3623	2890	1068	3128	3644	2752	1766	2971	1496	906	2537
1993	11	11	1	hsa-miR-34b*	95	105	150	83	89	91	100	115	115	190	107	120	215	136	355	78	89	81	87	107	107	107	96	78	107	87	67	102	108	90	75	97	100	83	110
1994	23	11	1	hsa-miR-34b*	95	91	150	77	81	88	104	117	100	200	108	127	225	132	351	75	84	79	90	92	99	107	104	86	106	88	67	105	101	83	71	100	95	73	111
1995	35	11	1	hsa-miR-34b*	93	96	152	77	89	101	108	114	91	195	99	116	223	129	389	74	84	75	102	110	110	105	90	83	102	89	65	94	101	86	69	92	89	73	101
1996	47	11	1	hsa-miR-34b*	98	89	155	74	81	98	105	101	102	184	98	116	236	123	396	78	90	77	116	120	112	98	89	79	110	89	62	111	94	85	70	136	89	74	112
1997	5	6	4	hsa-miR-34b/mmu-miR-34b-3p	706	683	887	507	442	992	735	411	182	1348	137	256	540	699	367	352	344	401	702	856	483	462	573	696	456	570	437	796	1447	709	508	751	394	401	651
1998	17	6	4	hsa-miR-34b/mmu-miR-34b-3p	706	724	762	616	399	897	540	425	168	1333	145	252	531	795	343	319	338	379	642	579	489	450	625	656	434	571	442	689	1431	711	503	731	417	407	692
[truncated: 5,093 more rows]

## Sheet: vsn normalized data & filters
Probe data					Individuals (experimental groupXindividual code, CT=control, IN#=sampled # days post injury, SH#=sampled # days post sham surgery)																																				FILTERS
ID	Blk	Col	Row	miRNA ID	CTX381	CTX505	CTX209	CTX883	CTX378	IN1X389	IN1X390	IN1X380	IN1X884	IN1X367	SH1X885	SH1X882	SH1X369	SH1X370	SH1X374	IN3X385	IN3X886	IN3X210	IN3X213	IN3X376	SH3X212	SH3X584	SH3X679	SH3X368	SH3X372	IN7X382	IN7X379	IN7X887	IN7X504	IN7X208	SH7X391	SH7X384	SH7X211	SH7X371	SH7X373		D.F.	IQR>0.5	Both
1	8	8	11	5SrRNA-3	5.9722	5.8359	7.10272	6.24531	6.06633	6.05134	6.13219	6.1891	6.48689	6.29704	6.42568	6.35805	6.0858	6.3591	6.07837	5.92863	6.96737	6.38269	6.20106	6.04865	6.35377	6.27892	6.11544	6.04446	5.9399	5.92343	6.0364	6.8854	5.65835	6.63092	6.256	5.83573	6.39472	6.12937	5.99046		NO	NO	NO
2	20	8	11	5SrRNA-3	6.02633	5.92756	6.29607	6.36628	5.86872	5.9827	6.14656	6.1891	6.17398	6.2082	6.37875	6.35805	6.0858	6.33815	6.07837	5.96373	6.88565	6.00074	6.21361	5.94015	6.28538	6.30283	6.26516	6.07815	6.04236	5.92343	5.91181	6.8854	5.4331	6.75098	6.73387	5.94	6.21343	6.0686	6.07978		NO	NO	NO
3	32	8	11	5SrRNA-3	6.22457	5.90519	6.32946	6.22717	5.9309	5.94711	6.16079	6.17833	6.24223	6.24216	6.40575	6.27147	5.91605	6.37974	5.75753	5.85574	7.00656	6.56625	6.23839	5.863	6.09874	6.07184	6.13503	6.07815	6.04236	6.07422	5.99605	6.82009	6.19413	6.91761	5.89143	6.03723	6.24077	6.0686	6.03581		NO	NO	NO
4	44	8	11	5SrRNA-3	6.0785	5.71247	6.32946	6.11326	5.88975	5.96501	6.13219	6.08915	6.2588	6.17343	6.258	6.29361	6.16372	6.33815	6.88844	5.998	6.6084	6.61467	6.31027	5.94015	6.31998	6.12646	6.11544	6.00996	5.97487	6.28685	5.57089	6.58477	5.96976	6.79634	5.69238	6.06824	6.3198	6.08914	6.47501		NO	NO	NO
5	12	15	12	5SrRNA-5	11.8155	12.0449	11.8305	12.8615	11.5662	11.3397	10.9724	10.7517	11.9642	10.4614	12.3628	13.0907	12.2794	11.2303	11.874	12.4077	11.0995	12.248	12.2215	12.4807	12.5131	12.3938	12.7256	11.8695	12.0655	11.7931	10.9225	10.8319	11.7932	9.40067	11.3675	11.8599	11.9148	11.9688	11.9988		YES	YES	YES
6	24	15	12	5SrRNA-5	11.7716	12.1669	11.7883	12.7716	11.6199	11.4539	10.9769	10.7549	11.9518	11.1899	12.3433	13.0279	12.3025	11.1557	11.8278	12.3471	11.1209	12.2195	12.1539	12.4868	12.4204	12.1946	12.7836	11.8477	12.0711	11.7766	10.8592	10.8697	11.5732	9.38095	11.4674	11.7602	11.8837	11.9939	12.0355		YES	YES	YES
7	36	15	12	5SrRNA-5	11.6214	12.0718	11.727	12.8333	11.5861	11.4833	11.1321	10.6714	11.9229	11.2051	12.2768	13.0067	12.2293	11.1149	11.7566	12.2366	11.0916	12.1317	12.1084	12.4189	12.3912	12.1429	12.7252	11.7518	12.0635	11.6929	10.7649	10.8047	11.6535	9.34069	11.7145	11.6746	11.7252	12.0348	11.9295		YES	YES	YES
8	48	15	12	5SrRNA-5	11.5225	11.8137	11.5302	12.5941	11.4692	11.3385	11.2816	10.6472	11.7557	10.9975	12.2546	12.8658	12.2392	11.1394	11.8135	12.0909	10.9429	12.0103	11.8413	12.3926	12.2241	12.3019	12.6709	11.7141	11.9031	11.5573	10.702	10.6442	11.5573	9.09361	11.7249	11.363	11.558	11.9105	11.9079		YES	YES	YES
9	8	9	2	ebv-miR-BART10	6.24754	5.90519	6.11647	5.94588	6.15583	6.26875	6.21635	6.17833	5.88476	6.33949	6.21285	5.94769	6.00342	6.33287	6.22994	6.62088	6.05662	5.96383	5.93917	6.30349	6.09874	6.07184	6.21082	6.11107	6.31221	6.53589	6.64425	6.09836	6.28697	6.60566	6.07893	6.26843	6.48892	6.14907	6.05796		NO	NO	NO
10	20	9	2	ebv-miR-BART10	6.20123	5.9713	5.95472	5.90081	6.1207	6.1328	6.16079	6.26232	5.92684	6.26436	6.11808	5.80086	6.10568	6.34342	6.17121	6.2463	6.12943	5.67508	6.01283	5.97723	5.88431	6.17909	6.26516	6.14326	6.19846	6.38246	6.41863	6.27933	6.4959	6.96472	6.09144	6.29489	5.90715	6.24372	6.2815		NO	NO	NO
11	32	9	2	ebv-miR-BART10	6.22457	6.19067	6.03786	5.83046	6.13837	6.1328	6.16079	6.25208	5.81925	6.24216	6.01664	5.97535	6.00342	6.37461	6.07837	6.12749	5.97994	5.92595	6.01283	6.14957	5.97394	5.72771	6.17342	6.11107	6.13803	6.4054	6.38778	5.89138	6.92942	6.72775	5.65917	6.42036	5.80098	6.1685	6.26256		NO	NO	NO
12	44	9	2	ebv-miR-BART10	6.12885	5.33122	5.82028	5.78157	6.1207	6.10077	6.26985	6.1891	5.84142	6.31842	5.90752	5.60232	6.0858	6.34342	6.22994	6.12749	6.01879	6.23562	6.04127	6.18169	5.9955	5.82999	6.13503	6.11107	6.04236	6.83527	6.15108	5.79269	6.81974	6.91761	5.89143	6.46765	5.97383	6.04776	6.20416		NO	NO	NO
13	2	9	3	ebv-miR-BART10*	6.71125	6.66026	6.89542	6.67812	6.4946	6.59045	6.77437	6.4884	6.38491	6.32899	6.50897	6.77483	6.68357	6.45949	6.90655	6.72686	7.11811	6.79359	6.60517	6.61718	6.55597	6.81622	6.33456	6.40458	6.3393	6.88509	7.56012	7.14744	5.89307	7.40625	7.18267	6.70318	6.72014	6.41622	6.37269		YES	NO	NO
14	14	9	3	ebv-miR-BART10*	6.79159	6.63329	6.73027	6.6647	6.3804	6.48272	6.40751	6.47966	6.59524	6.54391	6.62265	6.55419	6.47013	6.46433	6.51612	6.59872	7.15346	7.21077	6.52688	6.49465	6.59887	6.65836	6.4795	6.48213	6.51589	6.78366	6.97003	7.29894	6.85049	7.40625	7.32713	6.53579	6.53381	6.55559	6.49138		YES	NO	NO
15	26	9	3	ebv-miR-BART10*	6.59068	6.54921	6.42521	6.52319	6.35038	6.2973	6.49996	6.37035	6.73206	6.40091	6.76499	6.75901	6.39133	6.46915	6.87009	6.62088	7.34908	6.98993	6.46524	6.54492	6.45062	6.7826	6.4641	6.50708	6.36589	6.51495	7.20055	7.39177	6.50881	7.51425	6.26706	6.39613	6.53381	6.34968	6.2815		YES	NO	NO
16	38	9	3	ebv-miR-BART10*	6.5543	6.01374	6.85013	6.56712	6.45283	6.87243	6.25666	6.4884	6.59524	6.38072	6.6284	6.72683	6.51542	6.41517	6.22994	6.27454	7.11811	6.85535	6.67035	6.41581	6.66764	6.73066	6.38451	6.32262	6.2846	6.42798	6.97003	7.18683	6.62007	7.69677	6.48176	6.3464	6.77727	6.27991	6.31867		YES	NO	NO
17	11	4	5	ebv-miR-BART11-3p	6.27015	6.45992	6.11647	6.03199	6.19014	6.19481	6.40751	6.3513	6.10235	6.29704	6.11808	6.02912	6.18256	6.43996	6.36709	6.18812	6.26489	6.23562	6.13662	6.21312	6.09874	5.82999	6.40078	6.11107	6.10684	6.21074	6.38778	6.30343	6.34571	6.50907	5.86254	6.12833	6.00605	6.18768	6.16388		NO	NO	NO
18	23	4	5	ebv-miR-BART11-3p	6.29241	6.26284	6.0777	6.05274	6.42429	6.22484	6.25666	6.37035	5.98775	6.38072	6.11808	6.05527	6.12528	6.46915	6.07837	6.18812	6.16451	6.07184	6.02712	6.14957	6.01675	5.98583	6.21082	6.20556	6.25645	6.13039	6.32402	5.9536	5.98832	6.63924	5.84787	6.32087	5.97383	6.24372	6.20416		NO	NO	NO
19	35	4	5	ebv-miR-BART11-3p	6.10389	6.38105	6.22689	6.01094	6.06633	6.22484	6.28293	6.41691	5.98775	6.29704	6.05978	5.86139	6.0858	6.43996	6.22994	6.0642	6.05662	6.10611	6.09652	6.21312	6.05833	5.98583	6.22916	6.07815	6.25645	5.85841	6.22276	5.89138	6.37421	6.74328	5.96123	6.12833	6.18557	6.14907	6.07978		NO	NO	NO
20	47	4	5	ebv-miR-BART11-3p	6.20123	6.66026	6.26189	5.96789	6.19014	6.22484	6.18884	6.30254	6.02697	6.31842	5.90752	5.89074	6.37504	6.43504	6.25844	6.12749	6.01879	6.32564	6.26275	6.21312	6.24994	6.17909	6.11544	6.17475	6.22775	6.49369	6.15108	5.82634	6.07766	6.84751	6.04075	6.29489	6.15716	6.14907	6.16388		NO	NO	NO
21	10	1	3	ebv-miR-BART11-5p	6.3572	6.33157	5.99689	6.13288	6.48081	6.3797	6.24335	6.34168	6.19135	6.34991	6.40575	6.22615	6.21952	6.44976	6.81361	6.48249	6.82117	6.32564	5.92398	6.44257	6.03769	6.48107	6.26516	6.40458	6.31221	6.65555	7.0312	6.71622	6.80934	7.15666	6.66861	6.3464	6.00605	6.49531	6.53941		NO	NO	NO
22	22	1	3	ebv-miR-BART11-5p	6.4393	6.52006	6.15422	5.96789	6.39518	6.33908	6.37125	6.34168	6.17398	6.34991	6.34427	5.97535	6.32504	6.36946	6.49233	6.40798	6.3887	6.7724	6.11001	6.41581	6.54138	6.37228	6.44853	6.37778	6.58542	6.35914	6.56372	6.78629	6.78832	7.01675	6.57376	6.49072	6.24077	6.52576	6.14331		NO	NO	NO
23	34	1	3	ebv-miR-BART11-5p	6.29241	6.53471	6.65326	6.4311	6.25639	6.3797	6.57627	6.40771	5.90596	6.38072	6.33728	5.705	6.25556	6.45949	6.49233	6.35607	6.96737	6.23562	6.22605	6.44257	6.31998	6.41678	6.40078	6.11107	6.36589	6.78366	7.30333	6.99303	6.44308	7.04208	6.40369	6.55781	6.34521	6.27991	6.18416		NO	NO	NO
24	46	1	3	ebv-miR-BART11-5p	6.4393	6.33157	6.26189	6.19019	6.24011	6.28309	6.33406	6.4884	5.98775	6.42081	6.28006	5.91949	6.51542	6.54879	6.51612	6.35607	6.16451	6.54141	6.59561	6.49465	6.49672	6.45996	6.40078	6.29424	6.25645	6.81827	6.8393	6.69816	6.62007	7.43042	6.3105	6.21401	6.75848	6.14907	6.52358		NO	NO	NO
25	1	6	1	ebv-miR-BART12	7.03546	6.72557	7.10272	6.70458	6.83529	6.92825	7.21037	6.78666	6.58213	6.98601	6.09338	6.31541	6.88105	6.9757	6.79428	7.30774	7.02576	6.68439	7.02388	7.20678	6.70739	6.86522	6.78243	6.98668	6.94418	7.47884	7.64084	7.05111	6.74534	7.15666	7.23995	6.87085	6.59863	6.96421	6.97153		YES	NO	NO
26	13	6	1	ebv-miR-BART12	6.89704	6.78804	6.70505	6.70458	6.81345	6.55542	6.71774	6.68381	6.55555	6.93847	6.58771	6.82129	7.02371	7.00257	6.67252	6.91797	7.2049	6.61467	6.51679	6.61718	6.49672	6.91261	6.78243	6.81748	6.56262	7.30672	7.38371	6.99303	7.68257	7.09749	6.87074	6.57949	6.24077	6.52576	6.53941		YES	NO	NO
27	25	6	1	ebv-miR-BART12	6.60854	6.98224	6.22689	6.80584	6.61311	6.7331	6.70809	6.65303	6.44406	6.97259	6.5818	6.71046	7.01323	7.00921	6.97683	6.62088	7.11811	6.87536	6.29853	6.52	6.66764	6.86522	6.74468	6.69253	6.73571	7.09723	7.1646	6.90128	7.62445	7.02313	6.71783	6.60086	6.18557	6.49531	6.42476		YES	NO	NO
28	37	6	1	ebv-miR-BART12	6.67782	6.81229	6.32946	6.67812	6.50826	6.78442	6.63861	6.71395	6.68379	7.07034	6.56992	6.743	6.9705	6.95521	6.81361	6.53011	7.22165	6.26626	6.61466	6.49465	6.66764	7.04611	6.85509	6.85683	6.71518	6.97985	6.56372	6.93251	7.4877	7.01675	6.90657	6.64266	6.2676	6.43239	6.77159		YES	NO	NO
29	12	9	1	ebv-miR-BART13	7.86539	7.54936	8.39284	7.3825	7.28744	7.61288	7.79333	8.0082	7.58493	7.69884	7.93279	7.59337	7.31593	7.58582	7.67109	7.70007	7.18796	7.80833	7.5043	7.43716	7.78742	7.07417	7.51611	7.90153	7.48277	7.71755	7.08989	6.8854	7.18401	7.62734	7.1591	7.61113	7.80243	7.41023	7.65557		YES	NO	NO
30	24	9	1	ebv-miR-BART13	7.54218	7.6604	7.84188	7.34093	7.45902	7.48222	7.66442	7.9042	7.52455	7.50267	7.88081	7.71319	7.43857	7.47267	7.60606	7.64706	6.88565	7.829	7.4093	7.39667	7.95639	7.00297	7.61008	7.88258	7.57682	7.72668	6.99071	6.99303	7.20002	7.61051	7.40433	7.45565	7.9505	7.41837	7.7402		YES	NO	NO
31	36	9	1	ebv-miR-BART13	7.65815	7.53486	7.80675	7.30679	7.58037	7.64099	7.7327	7.85432	7.56508	7.64485	7.74733	7.51073	7.48484	7.54756	7.80267	7.73096	6.92709	7.93768	7.48373	7.38292	7.71778	7.04611	7.54568	7.71066	7.49487	7.47884	6.79295	6.8854	7.65961	7.41596	7.22868	7.51312	7.65783	7.25526	7.59626		YES	NO	NO
32	48	9	1	ebv-miR-BART13	7.50454	7.47535	7.6701	7.23598	7.11069	7.41868	7.55014	7.83731	7.48285	7.57994	7.70176	7.51073	7.34967	7.50826	7.79296	7.37449	6.94737	7.78736	7.4681	7.43716	7.83605	7.1287	7.47058	7.82421	7.40798	7.56287	6.81631	6.8367	6.96732	7.32087	7.32183	7.432	7.18162	7.08162	7.58105		YES	NO	NO
33	8	10	5	ebv-miR-BART13*	6.4393	6.09507	7.57587	6.09337	6.36547	6.28309	6.29588	6.27248	6.22547	6.24216	6.29458	6.13099	6.14463	6.37974	6.62954	6.68539	6.68287	6.46423	6.81738	6.18169	6.41905	6.30283	6.17342	6.17475	6.13803	6.45022	6.90615	6.66134	6.91009	7.37669	6.76543	6.49072	6.29393	6.2066	6.31867		NO	NO	NO
35	32	10	5	ebv-miR-BART13*	6.39884	6.29761	6.26189	6.0732	6.20699	6.19481	6.26985	6.29259	6.1564	6.38072	6.37875	6.51704	6.12528	6.4001	6.17121	6.30223	6.41807	6.32564	6.20106	6.21312	6.09874	6.22987	6.28282	6.32262	6.2846	6.35914	6.88421	6.69816	7.75479	7.21906	6.00154	6.4442	6.12818	6.22528	6.45846		NO	NO	NO
34	20	10	5	ebv-miR-BART13*	6.4393	6.24513	6.45577	6.36628	6.02892	6.17956	6.25666	6.28257	6.1564	6.36025	6.37875	6.27147	6.14463	6.35389	6.36709	6.45808	6.92709	6.51614	6.35627	6.21312	6.55597	6.37228	6.13503	6.23573	6.04236	6.57689	6.79295	6.67987	8.10009	7.25741	6.70161	6.42036	6.12818	6.22528	6.35491		YES	NO	NO
36	44	10	5	ebv-miR-BART13*	6.24754	6.19067	6.11647	6.11326	6.19014	6.2099	6.40751	6.30254	6.06515	6.32899	6.39905	6.24898	6.04519	6.38486	6.25844	6.40798	6.32812	6.00074	7.17912	6.18169	5.95205	6.43853	6.43279	6.14326	6.13803	6.42798	6.6179	6.62356	7.56389	7.50062	6.50998	6.39613	6.18557	6.0686	6.12244		YES	NO	NO
37	4	7	1	ebv-miR-BART1-3p	7.1496	6.76337	7.19617	6.52319	7.10171	6.8242	6.94031	6.57306	6.69601	6.97259	6.73337	6.71046	6.47013	6.54423	7.27058	7.53482	7.15346	7.24194	6.67943	7.04154	7.03348	6.6208	7.05339	6.91392	6.62998	7.61301	8.01857	6.8854	7.1432	7.82633	7.49654	6.97269	6.91938	6.9418	6.91197		YES	NO	NO
38	16	7	1	ebv-miR-BART1-3p	7.125	6.57778	7.38266	6.60975	6.81345	6.76411	6.61812	6.64523	6.45848	6.60608	6.83619	6.77483	6.69674	6.63289	7.35216	7.02156	6.92709	7.21077	6.76718	6.56941	7.25527	6.43853	7.09398	6.73539	6.69435	7.02499	7.23563	6.97813	7.40034	7.66043	7.02211	6.95621	7.0944	6.64155	6.68884		YES	NO	NO
39	28	7	1	ebv-miR-BART1-3p	7.04859	6.83614	7.3505	6.2984	6.699	6.80444	6.59735	6.63738	6.29137	6.57088	6.87536	6.4981	6.86947	6.52582	6.58524	6.95334	6.79902	7.24194	6.67943	6.52	6.84441	6.27892	7.07383	6.81748	6.62998	7.26969	7.23563	6.75168	7.64798	7.81535	6.61765	6.83523	6.9362	6.77432	6.88744		YES	NO	NO
40	40	7	1	ebv-miR-BART1-3p	6.89704	6.67356	6.77942	6.47788	6.878	6.64699	6.51111	6.54818	6.36974	6.37053	6.83619	6.29361	6.48538	6.60686	7.04384	6.66421	6.65847	7.19494	6.74141	6.66342	7.18193	6.22987	6.92426	6.67061	6.71518	7.05432	7.2867	6.60429	7.64798	7.83722	6.65182	6.88833	6.81413	6.58482	6.40761		YES	NO	NO
41	12	1	2	ebv-miR-BART14	6.77588	6.29761	6.80338	6.31567	6.66281	6.3797	6.38343	6.4884	6.36974	6.57976	6.36506	6.43973	6.72272	6.53044	6.79428	6.93576	6.52988	6.79359	6.55674	6.38854	6.54138	6.56257	6.62512	6.40458	6.58542	7.05432	7.14628	6.69816	6.42956	6.88299	6.82655	6.74216	6.41885	6.62757	6.61605		NO	NO	NO
43	36	1	2	ebv-miR-BART14	6.95401	6.28033	6.32946	6.13288	6.36547	6.48272	6.13219	6.47966	6.20851	6.44045	6.30895	6.4981	6.47013	6.50718	6.71426	6.66421	6.73046	6.41038	6.37873	6.54492	6.49672	6.41678	6.4795	6.35046	6.392	6.86867	7.50368	6.56497	7.32935	7.27354	6.40369	6.55781	6.55575	6.58482	6.55506		NO	NO	NO
42	24	1	2	ebv-miR-BART14	6.77588	6.19067	6.70505	6.50825	6.66281	6.50736	6.34656	6.462	6.1564	6.45017	6.35816	6.33689	6.55933	6.45463	6.79428	6.82558	6.5827	6.56625	6.38983	6.52	6.51176	6.45996	6.6389	6.55573	6.65176	6.85207	6.81631	6.69816	7.0667	7.09749	6.42361	6.74216	6.70059	6.58482	6.57056		YES	NO	NO
44	48	1	2	ebv-miR-BART14	6.53576	6.20905	6.51501	6.19019	6.67498	6.41919	6.32144	6.51433	6.20851	6.4884	6.23561	6.15537	6.43912	6.54423	6.88844	6.40798	6.75367	6.85535	6.54685	6.54492	6.57041	6.5224	6.53952	6.48213	6.60788	6.85207	7.1646	6.60429	7.12655	7.25741	6.80393	6.53579	6.41885	6.39987	6.26256		YES	NO	NO
45	3	8	1	ebv-miR-BART14*	7.06161	6.81229	7.21416	6.41517	6.91948	6.79447	7.04375	6.63738	6.2588	6.4884	6.53366	6.79048	6.89254	6.60686	7.07621	7.03813	7.02576	6.97146	6.75864	6.77292	6.93648	6.48107	6.66608	6.75635	6.71518	7.11125	7.25285	6.91698	6.90033	7.21906	7.35332	6.97269	7.07934	6.62757	6.71695		YES	NO	NO
46	15	8	1	ebv-miR-BART14*	7.03546	6.98224	7.3176	6.6647	6.5876	6.65804	6.4774	6.6295	6.44406	6.5348	6.75977	6.69391	6.50048	6.62426	6.79428	6.66421	6.77653	7.12978	6.46524	6.64048	7.26418	6.65836	6.74468	6.77702	6.67321	6.88509	6.92776	6.80329	6.66689	7.21906	6.34223	6.66312	6.9362	6.65539	6.81125		YES	NO	NO
47	27	8	1	ebv-miR-BART14*	7.0873	6.72557	7.08328	6.38276	6.52179	6.56719	6.44287	6.51433	6.48689	6.50714	6.72803	6.60818	6.94865	6.60247	6.69354	6.64271	6.88565	7.09607	6.29853	6.56941	7.04387	6.3495	6.44853	6.91392	6.73571	6.74821	6.79295	6.86935	6.73439	7.38661	6.21086	6.74216	6.96926	6.74873	6.71695		YES	NO	NO
48	39	8	1	ebv-miR-BART14*	6.83773	6.68674	6.93933	6.41517	6.54848	6.51953	6.35896	6.51433	6.39993	6.51642	6.59945	6.51704	6.72272	6.60247	6.75482	6.55334	6.77653	6.97146	6.64278	6.54492	7.07459	6.48107	6.65255	6.79739	6.65176	6.71186	6.69554	6.90128	7.20002	7.39154	6.78096	6.53579	6.81413	6.51061	6.77159		YES	NO	NO
51	34	14	3	ebv-miR-BART15	6.66081	6.68674	6.57191	6.67812	6.61311	6.32529	6.4774	6.47966	6.58213	6.33949	6.63981	6.79048	6.64333	6.54879	6.36709	6.53011	7.18796	6.68439	6.29853	6.41581	6.11853	7.03187	6.4795	6.40458	6.44284	6.53589	6.99071	7.26253	6.64367	7.06079	6.72588	6.81709	6.2676	6.34968	6.44171		NO	NO	NO
52	46	14	3	ebv-miR-BART15	6.62617	6.52006	6.36209	6.52319	6.39518	6.22484	6.45447	6.462	6.70813	6.37053	6.5519	6.743	6.81013	6.49776	6.49233	6.5065	7.23821	6.7724	6.59561	6.54492	6.54138	7.19409	6.3514	6.4309	6.4676	6.74821	7.18269	7.06527	6.33125	7.34651	6.54677	6.29489	6.73944	6.29767	6.33691		NO	NO	NO
49	10	14	3	ebv-miR-BART15	6.64359	6.42889	6.42521	6.60975	6.42429	6.36628	6.51111	6.41691	6.6211	6.39085	6.64549	7.02027	6.48538	6.4301	6.34069	6.53011	7.36424	6.49042	6.26275	6.59349	6.43493	7.04611	6.36805	6.40458	6.392	6.76604	6.81631	7.29894	6.95794	6.48156	6.33173	6.51343	6.48892	6.39987	6.31867		YES	NO	NO
50	22	14	3	ebv-miR-BART15	6.45911	6.52006	6.39399	6.73057	6.60041	6.63586	6.48872	6.42604	6.63386	6.40091	6.66238	6.88099	6.32504	6.39503	6.56256	6.53011	7.28677	6.20432	6.14974	6.52	6.15731	6.97347	6.55414	6.4309	6.41764	6.81827	6.99071	7.27477	6.48287	7.16245	6.57376	6.57949	6.24077	6.47983	6.45846		YES	NO	NO
53	3	10	2	ebv-miR-BART1-5p	6.27015	6.03451	6.45577	6.13288	6.54848	6.45764	6.72734	6.64523	6.12059	6.54391	6.06825	6.24898	6.20116	6.58924	6.75482	6.70627	6.55653	6.51614	6.35627	6.41581	6.41905	6.41678	6.26516	6.17475	6.31221	6.65555	6.79295	6.50389	6.17805	7.19668	6.66024	6.57949	6.39472	6.34968	6.47501		NO	NO	NO
55	27	10	2	ebv-miR-BART1-5p	6.20123	6.45992	6.54374	6.11326	6.13837	6.26875	6.33406	6.462	6.24223	6.50714	6.35816	6.31541	6.3419	6.61123	6.46814	6.2463	6.79902	6.51614	6.22605	6.3324	6.30278	6.2546	6.22916	6.29424	6.19846	6.47212	6.44884	6.50389	6.36003	6.97133	5.84787	6.49072	6.46594	6.27991	6.35491		NO	NO	NO
56	39	10	2	ebv-miR-BART1-5p	6.27015	6.1147	6.42521	6.17134	6.33514	6.22484	6.24335	6.4531	6.13861	6.47893	6.14236	6.24898	6.25556	6.5624	6.28638	6.2175	6.41807	6.79359	6.23839	6.24388	6.30278	6.30283	6.22916	6.17475	6.25645	6.21074	6.41863	6.60429	7.18401	7.30527	6.45298	6.12833	6.46594	6.27991	6.26256		NO	NO	NO
54	15	10	2	ebv-miR-BART1-5p	6.37817	6.80022	6.45577	6.03199	6.22364	6.35275	6.28293	6.60558	6.13861	6.4884	6.258	6.35805	6.29072	6.60686	6.4185	6.27454	6.50273	6.49042	6.37873	6.41581	6.40301	6.22987	6.21082	6.20556	6.22775	6.47212	6.50742	6.50389	6.34571	6.93123	6.89235	6.39613	6.39472	6.44838	6.20416		YES	NO	NO
57	8	6	1	ebv-miR-BART16	7.36447	7.77589	7.39848	7.65095	8.00809	7.57257	7.81599	8.45893	7.51078	8.25365	7.16729	7.65452	7.43857	8.32808	7.74342	7.89454	7.06341	7.22644	7.52962	7.35502	7.24631	6.81622	7.80608	7.4526	7.77832	7.63259	7.14628	7.36911	7.05794	7.70472	7.12909	7.42003	7.45103	7.52021	7.54229		YES	NO	NO
58	20	6	1	ebv-miR-BART16	6.86769	7.77589	7.17796	7.68457	8.01767	7.55495	7.8776	8.44102	7.12445	8.358	7.34519	7.74567	7.40687	8.27534	7.92324	7.43828	7.2049	7.66623	7.54956	7.70372	7.35873	7.20682	7.75002	7.49063	7.89246	7.61301	7.1646	7.21251	7.46138	7.71263	7.11691	7.26807	7.25048	7.54273	7.54229		YES	NO	NO
59	32	6	1	ebv-miR-BART16	7.23253	7.84804	7.46007	7.63727	8.02244	7.76881	7.75163	8.37888	7.46867	8.4112	7.25898	7.56635	7.57317	8.23484	7.84085	7.80058	7.11811	7.40225	7.46285	7.09313	7.20987	7.14202	7.7114	7.46539	7.87405	7.57304	7.30333	7.21251	7.40034	7.38165	7.31118	7.32052	7.26386	7.45048	7.31285		YES	NO	NO
60	44	6	1	ebv-miR-BART16	6.93998	7.63343	7.4899	7.53037	7.77937	7.72219	7.50065	8.47881	7.3187	8.41369	7.17907	7.45289	7.63603	8.0826	7.80267	7.33481	7.08188	7.48273	7.5043	7.17521	7.24631	7.19409	7.78143	7.51544	7.76839	7.63259	7.0312	7.22518	7.42098	7.61051	7.14717	7.06782	7.20956	7.44252	7.41935		YES	NO	NO
61	1	15	4	ebv-miR-BART17-3p	6.67782	6.76337	6.48569	6.62369	6.60041	6.49509	6.70809	6.52286	6.51475	6.46941	6.45182	6.89554	6.62967	6.51653	6.71426	6.86325	7.25458	6.63829	6.52688	6.73011	6.46615	6.74818	6.41687	6.4309	6.69435	6.80107	7.25285	6.99303	6.40215	6.63924	6.67693	6.66312	6.51154	6.52576	6.58588		YES	NO	NO
62	13	15	4	ebv-miR-BART17-3p	6.66081	6.53471	6.62665	6.63749	6.53519	6.44494	6.44287	6.38915	6.74388	6.47893	6.62265	6.88099	6.74824	6.51653	6.77468	6.64271	7.13589	6.56625	6.32191	6.66342	6.24994	6.6397	6.58295	6.4309	6.53944	6.78366	7.31976	6.96309	6.70103	6.87596	6.24484	6.57949	6.48892	6.52576	6.50757		YES	NO	NO
63	25	15	4	ebv-miR-BART17-3p	6.69463	6.39717	6.51501	6.70458	6.5876	6.40615	6.54406	6.42604	6.74388	6.4978	6.56992	7.03348	6.65687	6.50248	6.71426	6.45808	7.13589	6.41038	6.42263	6.56941	6.38678	6.5224	6.55414	6.48213	6.4676	6.67456	7.07059	6.85311	6.7777	6.86181	6.24484	6.57949	6.41885	6.47983	6.49138		YES	NO	NO
64	37	15	4	ebv-miR-BART17-3p	6.67782	6.52006	6.48569	6.70458	6.60041	6.36628	6.48872	6.42604	6.59524	6.46941	6.54584	6.77483	6.57367	6.51186	6.51612	6.3294	7.00656	6.54141	6.35627	6.61718	6.51176	6.50188	6.49474	6.29424	6.2846	6.69333	7.08989	6.99303	6.9485	6.99746	6.18776	6.46765	6.51154	6.47983	6.33691		YES	NO	NO
65	3	6	11	ebv-miR-BART17-5p	5.56001	5.51975	5.672	6.09337	5.95104	5.79527	6.01174	6.08915	5.86325	6.12571	5.91694	5.76961	5.72363	6.30075	5.67538	5.73901	6.12943	5.53113	5.92398	5.90209	5.73847	5.61762	5.94837	5.8239	5.8296	5.48036	5.45661	6.09836	5.22982	5.62134	6.41368	5.90607	5.76377	5.98338	5.89525		NO	NO	NO
66	15	6	11	ebv-miR-BART17-5p	5.82726	5.76312	5.56395	5.90081	5.80375	5.87318	5.88031	6.01845	5.86325	6.16165	6.15037	5.91949	5.77419	6.27343	5.58828	5.56704	5.97994	5.58072	5.81289	5.82281	5.68638	5.86253	5.88037	5.78362	5.86731	5.39122	6.18736	5.57243	5.95097	5.53478	6.18776	5.83573	5.90715	5.96127	5.87044		NO	NO	NO
67	27	6	11	ebv-miR-BART17-5p	5.6316	5.68647	5.672	5.7565	5.80375	5.73393	5.94752	6.0424	5.79673	6.1967	5.954	5.76961	5.77419	6.32224	5.58828	5.56704	5.7219	5.47976	5.8293	5.64987	5.76382	5.69194	5.78442	5.74219	5.90406	5.48036	5.12365	6.25483	5.40576	5.49864	5.48055	5.72333	5.76377	5.89281	5.79331		NO	NO	NO
68	39	6	11	ebv-miR-BART17-5p	5.40519	5.57749	5.77253	5.80622	5.82573	5.87318	5.94752	6.01845	5.90596	6.16165	6.20519	5.76961	5.79883	6.30616	5.54267	5.612	5.81313	5.62867	6.1884	5.73893	5.88431	5.57897	5.85698	5.78362	5.79087	5.24626	5.12365	5.75824	5.48629	5.34431	5.4614	5.90607	5.94088	5.86925	5.79331		NO	NO	NO
69	11	1	4	ebv-miR-BART18-3p	6.66081	7.05519	6.36209	7.12279	7.22264	6.66901	6.70809	6.81475	7.28675	7.00591	6.62265	7.04658	6.47013	7.04519	6.88844	6.86325	6.90652	7.16273	6.85792	6.77292	6.70739	6.88119	6.6389	6.67061	6.51589	6.76604	6.69554	6.96309	6.70103	6.85468	6.35266	6.53579	6.75848	6.72267	6.58588		YES	NO	NO
70	23	1	4	ebv-miR-BART18-3p	6.57261	7.07537	6.19101	7.14228	7.17205	6.95537	6.76509	6.71395	7.23744	6.89644	6.62265	6.97988	6.37504	6.9892	6.73468	6.76716	7.00656	6.32564	6.67943	6.68599	6.61289	6.81622	6.55414	6.55573	6.65176	6.51495	6.53585	6.91698	6.81974	6.61413	6.33173	6.7228	6.9362	6.59921	6.70296		YES	NO	NO
71	35	1	4	ebv-miR-BART18-3p	6.39884	7.00346	6.75505	6.94553	6.88848	6.80444	6.81093	6.78666	7.0407	7.00591	6.5818	6.90994	6.76083	6.90269	6.75482	6.53011	6.55653	6.87536	6.82558	6.52	6.35377	6.76549	6.56862	6.45674	6.79562	6.73015	6.69554	7.02236	6.60812	7.02313	6.60898	6.66312	6.70059	6.59921	6.45846		YES	NO	NO
72	47	1	4	ebv-miR-BART18-3p	6.47866	6.8712	6.42521	6.79356	6.68704	6.80444	6.68857	6.50574	7.14242	7.06403	6.40575	6.88099	6.74824	6.85187	6.58524	6.45808	6.68287	6.54141	6.98048	6.49465	6.79608	6.6208	6.62512	6.85683	6.75596	6.80107	6.56372	6.71622	6.91009	7.17967	6.32115	6.42036	6.70059	6.47983	6.44171		YES	NO	NO
73	2	8	1	ebv-miR-BART18-5p	6.45911	6.36474	6.54374	5.92352	6.48081	6.56719	6.72734	6.34168	5.84142	6.37053	5.89805	5.80086	6.27325	6.37461	6.60756	6.45808	5.76824	6.29626	6.4334	6.44257	6.19508	5.7967	6.43279	6.45674	6.3393	6.57689	7.2182	6.12564	5.45994	6.73553	6.53766	6.53579	6.41885	6.51061	6.40761		NO	NO	NO
74	14	8	1	ebv-miR-BART18-5p	6.62617	6.33157	6.67939	6.03199	6.39518	6.31136	6.38343	6.34168	5.96773	6.32899	6.02537	5.80086	6.40744	6.38996	6.49233	6.35607	5.81313	6.68439	6.33345	6.41581	6.2136	6.27892	6.24727	6.23573	6.19846	6.49369	6.64425	5.61155	6.79887	6.86181	6.98238	6.39613	6.24077	6.38333	6.31867		NO	NO	NO
75	26	8	1	ebv-miR-BART18-5p	6.33593	6.05498	6.15422	5.94588	6.19014	6.2099	6.28293	6.31243	5.92684	6.34991	5.93559	5.76961	6.69674	6.41517	6.36709	6.27454	6.2322	6.41038	6.26275	6.24388	6.15731	6.17909	6.4641	6.37778	6.19846	6.65555	6.67012	5.85923	6.30188	7.04834	6.16427	6.18601	6.12818	6.29767	6.40761		NO	NO	NO
76	38	8	1	ebv-miR-BART18-5p	6.24754	6.1147	6.67939	5.85429	6.22364	6.40615	6.24335	6.38915	5.92684	6.32899	5.90752	5.73766	6.42337	6.38996	6.20088	6.18812	5.76824	6.72907	6.27478	6.38854	6.31998	6.2047	6.3514	6.26528	6.19846	6.49369	6.59106	5.9536	6.22574	7.13328	6.66024	6.42036	6.34521	6.2066	6.31867		NO	NO	NO
77	7	11	4	ebv-miR-BART19-3p	7.19757	7.27179	7.26681	7.01061	7.07442	7.28964	7.3781	7.55876	7.32659	7.36561	7.09448	7.62863	7.1725	7.37065	7.04384	7.47524	7.23821	7.33158	7.14021	7.17521	7.1725	6.9883	7.13347	7.58739	7.11065	7.1389	7.23563	7.41407	6.76699	7.88349	7.11078	7.18563	7.03319	6.95305	7.27553		YES	NO	NO
78	19	11	4	ebv-miR-BART19-3p	7.20932	7.43687	7.08328	6.87737	6.99903	7.14793	7.40226	7.5294	7.1777	7.36561	7.05238	7.58442	7.06492	7.27746	7.35216	7.16421	7.45203	6.98993	7.02388	7.19108	7.11455	6.92807	7.11386	7.47807	6.92642	7.31886	7.36799	7.45767	7.15146	7.7668	6.9621	7.17142	6.86771	6.96421	7.30361		YES	NO	NO
79	31	11	4	ebv-miR-BART19-3p	7.11255	7.22739	6.91755	6.86569	7.14607	7.15575	7.15457	7.31015	7.05025	7.33447	6.93681	7.55723	7.07503	7.33409	7.1541	7.03813	7.33375	7.31702	7.03099	7.10992	7.18193	7.04611	7.08394	7.47807	6.90845	7.21879	7.39926	7.26253	6.97665	7.81535	6.71783	6.98899	6.83221	6.96421	7.23722		YES	NO	NO
80	43	11	4	ebv-miR-BART19-3p	7.1496	7.10512	7.24947	6.71764	6.878	7.14007	7.20351	7.40096	7.1777	7.13202	6.93217	7.39263	7.08508	7.31813	6.88844	7.08671	7.31826	6.93378	7.01674	7.15916	7.2282	6.89699	7.05339	7.40029	6.81505	7.20577	7.08989	7.14744	6.37421	7.87647	7.01557	6.85315	7.12407	6.73576	7.21768		YES	NO	NO
82	16	11	3	ebv-miR-BART19-5p	6.0785	5.71247	7.3505	6.58147	6.22364	6.19481	6.11767	6.17833	6.824	6.33949	6.66238	7.03348	5.98207	6.4001	6.31379	6.2175	7.33375	6.29626	6.26275	6.14957	6.17632	6.9585	6.11544	6.11107	6.07496	6.33544	6.64425	7.27477	6.83006	6.74328	6.256	6.29489	5.83724	6.12937	6.24335		NO	YES	NO
81	4	11	3	ebv-miR-BART19-5p	6.1775	5.94959	6.26189	6.69141	6.45283	6.26875	6.48872	6.16748	6.8461	6.58859	6.6846	7.00693	6.20116	6.34866	6.62954	6.30223	7.28677	6.17232	6.44409	6.46885	6.19508	6.6208	6.17342	6.11107	6.3393	6.42798	6.32402	7.27477	6.4959	6.68819	6.81151	6.3464	6.41885	6.12937	6.18416		NO	NO	NO
83	28	11	3	ebv-miR-BART19-5p	6.1775	5.81204	6.0777	6.46246	6.1207	6.2099	6.18884	6.22093	6.67147	6.23093	6.77538	6.8663	6.10568	6.33815	5.87259	6.2175	7.48014	5.88705	6.4334	6.18169	6.05833	6.71292	6.28282	6.23573	6.04236	6.26192	6.53585	7.26253	7.20002	6.84031	5.55467	6.37147	6.06841	6.14907	6.2815		NO	NO	NO
84	40	11	3	ebv-miR-BART19-5p	6.10389	5.92756	5.72314	6.50825	6.1207	6.10077	6.20266	6.17833	6.7556	6.18511	6.80611	6.75901	6.25556	6.36946	6.14093	5.998	7.37925	5.88705	6.2867	6.01338	6.11853	6.74818	6.22916	6.11107	6.04236	6.28685	6.0364	7.21251	6.8806	6.59714	6.33173	6.32087	5.90715	6.0686	5.94364		NO	NO	NO
85	8	10	2	ebv-miR-BART20-3p	6.24754	5.94959	7.4296	5.73098	6.19014	6.26875	6.24335	6.22093	5.62843	6.47893	5.60375	5.37203	5.93839	6.37461	6.36709	6.35607	5.34765	5.96383	6.17563	6.27399	6.07867	5.61762	6.09559	6.11107	6.31221	6.0453	6.6179	4.93445	6.14536	6.30451	6.33173	6.29489	6.00605	6.0686	6.18416		NO	NO	NO
86	20	10	2	ebv-miR-BART20-3p	6.12885	5.45961	6.15422	5.67854	6.1028	6.11687	6.21635	6.26232	5.52264	6.26436	5.60375	5.52957	6.18256	6.4001	6.36709	6.2463	5.00474	5.96383	6.14974	6.14957	6.03769	5.12198	6.15435	6.04446	6.10684	6.33544	6.29105	4.87137	6.19413	6.70415	6.19936	6.12833	5.94088	6.22528	6.26256		NO	NO	NO
87	32	10	2	ebv-miR-BART20-3p	6.0785	5.92756	5.95472	5.705	6.06633	6.16414	6.18884	6.27248	5.52264	6.32899	5.44361	5.41306	5.98207	6.4301	6.17121	6.15812	5.08016	5.88705	6.14974	6.21312	5.95205	5.22569	6.22916	6.14326	6.00901	6.13039	6.0364	5.2141	6.57167	6.99746	6.19936	6.4442	5.97383	6.1685	6.53941		NO	NO	NO
88	44	10	2	ebv-miR-BART20-3p	6.1775	5.65999	5.82028	5.50872	6.2884	6.17956	6.17489	6.28257	5.46669	6.36025	5.64965	5.28631	6.04519	6.3591	6.28638	6.03148	5.40743	6.32564	6.09652	6.04865	6.19508	5.17477	6.11544	6.23573	6.00901	6.83527	6.32402	5.05289	6.1618	6.45352	6.00154	6.15746	6.03757	6.04776	6.12244		NO	NO	NO
89	9	10	2	ebv-miR-BART20-5p	6.41921	6.17205	6.0777	5.98958	6.25639	6.06801	6.29588	6.39846	6.00749	6.40091	5.96311	5.89074	6.0858	6.49303	6.20088	6.12749	5.94001	6.07184	6.04127	6.18169	5.95205	6.2047	6.05504	6.07815	6.13803	6.33544	6.74507	6.01326	6.33125	6.09056	6.01473	6.18601	6.06841	6.1685	6.12244		NO	NO	NO
90	21	10	2	ebv-miR-BART20-5p	5.9722	6.36474	6.0777	6.13288	6.22364	6.06801	6.25666	6.2104	5.94743	6.43066	6.04268	5.91949	6.06564	6.43504	6.25844	5.89264	5.81313	5.96383	6.14974	6.18169	5.88431	5.89436	6.22916	6.11107	6.04236	6.01578	6.07565	5.49084	5.93193	6.25121	5.98823	6.03723	5.97383	6.0686	6.03581		NO	NO	NO
91	33	10	2	ebv-miR-BART20-5p	5.73274	6.13407	5.95472	6.0732	6.1028	6.05134	6.30872	6.37978	6.04618	6.43066	5.75839	5.89074	5.89335	6.48829	5.90899	5.96373	6.05662	5.92595	6.12338	5.94015	5.95205	5.98583	6.09559	6.11107	6.00901	5.85841	5.82234	5.82634	5.89307	6.36597	6.54677	6.15746	6.00605	6.02662	6.07978		NO	NO	NO
92	45	10	2	ebv-miR-BART20-5p	5.91595	6.19067	6.03786	5.85429	6.1028	6.11687	6.29588	6.31243	5.96773	6.47893	5.83984	5.80086	5.98207	6.54879	6.07837	5.96373	5.46483	6.23562	7.07292	6.14957	6.09874	6.15302	6.30028	6.07815	6.00901	5.64364	5.95454	5.53221	6.65532	6.70415	6.05359	5.87133	6.3198	6.04776	6.10127		NO	NO	NO
93	12	2	10	ebv-miR-BART2-3p	9.78145	10.4438	9.78241	10.1684	10.0962	10.1918	9.99381	10.5986	10.082	10.9716	9.77529	10.1823	9.76162	10.7353	9.88856	10.0233	8.89139	9.91424	9.67696	9.80718	9.6813	9.96445	9.67092	9.57279	9.94571	9.86937	8.75851	9.31643	9.42476	8.68303	9.44556	10.0226	10.0333	9.98882	9.9518		YES	NO	NO
94	24	2	10	ebv-miR-BART2-3p	9.92372	10.4233	9.76421	10.1873	10.1019	10.0924	9.92565	10.391	10.0043	10.6634	9.84599	10.1704	9.7427	10.4977	9.84225	9.83229	8.98755	9.79323	9.56878	9.78643	9.59917	9.90515	9.6909	9.53386	9.95887	9.63468	8.67791	9.27743	9.39725	8.53925	9.50051	10.0027	10.0175	9.89714	9.91283		YES	NO	NO
95	36	2	10	ebv-miR-BART2-3p	9.43387	10.4282	9.71769	10.2425	10.0631	10.3517	9.97179	10.68	9.99937	10.9783	9.7326	10.1629	9.83342	10.4442	9.82092	9.97677	8.91732	9.80632	9.69049	9.76274	9.55628	9.97565	9.61273	9.47817	9.53563	9.65636	8.73418	9.30753	9.39029	8.5459	9.47926	9.93283	9.97544	9.94723	9.86181		YES	NO	NO
96	48	2	10	ebv-miR-BART2-3p	9.50708	10.2399	9.54015	9.98625	9.95626	10.2348	10.3331	10.2719	9.87054	10.8949	9.63115	9.98723	9.73314	10.4136	9.78953	9.84881	8.78271	9.59629	9.58456	9.7812	9.55991	10.0322	9.50396	9.4004	9.6264	9.68242	8.76452	9.18966	9.23193	8.48256	9.63899	9.67275	9.7982	9.71749	9.83159		YES	NO	NO
100	42	14	1	ebv-miR-BART2-5p	6.51698	6.81229	6.89542	6.39905	6.24011	6.31136	6.35896	6.41691	6.58213	6.26436	6.45182	6.37891	6.9705	6.48353	6.51612	6.18812	7.06341	6.91457	6.93573	6.27399	6.79608	6.97347	6.24727	6.60278	6.44284	6.71186	6.94905	6.91698	7.23151	7.39646	6.34223	6.81709	6.72014	6.47983	6.45846		YES	YES	YES
97	6	14	1	ebv-miR-BART2-5p	6.88244	6.54921	6.62665	6.46246	6.45283	6.55542	6.6588	6.42604	6.3544	6.50714	6.34427	6.41974	6.51542	6.45949	6.87009	6.48249	6.92709	6.66152	6.57631	7.0061	6.33697	6.27892	6.40078	6.4309	6.60788	6.78366	7.61443	7.0368	6.50881	7.30003	6.66024	6.70318	6.61961	6.55559	6.57056		YES	NO	NO
98	18	14	1	ebv-miR-BART2-5p	6.4393	5.78779	6.32946	6.28092	6.25639	6.84368	6.35896	6.40771	6.54208	6.43066	6.56992	6.75901	6.51542	6.39503	6.71426	6.43324	7.02576	6.91457	6.40085	6.3324	6.49672	6.50188	6.40078	6.37778	6.392	6.74821	6.74507	7.07929	7.38642	7.19103	6.19936	6.55781	6.66067	6.61346	6.45846		YES	NO	NO
99	30	14	1	ebv-miR-BART2-5p	6.39884	6.42889	6.77942	6.53798	6.57468	6.51953	6.34656	6.43511	6.60822	6.36025	6.43226	6.4981	6.72272	6.47875	6.51612	6.45808	7.08188	7.02619	6.31027	6.30349	6.40301	6.7826	6.44853	6.37778	6.36589	6.65555	6.88421	6.90128	6.91009	7.19103	6.27804	6.39613	6.37017	6.52576	6.39026		YES	NO	NO
103	31	10	2	ebv-miR-BART3	6.64359	6.34825	6.48569	5.92352	6.25639	6.28309	6.29588	6.51433	5.6027	6.40091	6.45828	5.80086	6.39133	6.5848	6.36709	6.15812	5.52004	6.66152	6.12338	6.3324	6.62677	5.7967	6.6389	6.62575	6.36589	6.59696	6.22276	5.44825	6.25668	6.63092	5.80296	6.39613	6.39472	6.51061	6.39026		NO	NO	NO
104	43	10	2	ebv-miR-BART3	6.41921	5.63301	6.22689	5.85429	6.1207	6.25426	6.41939	6.37978	5.81925	6.32899	6.25058	5.5664	6.3419	6.54423	6.10999	6.2463	4.92517	6.29626	6.02712	6.21312	6.84441	5.7967	6.80706	6.40458	6.22775	6.26192	6.07565	5.05289	5.74818	6.68819	6.32115	6.60086	6.29393	6.27991	6.47501		NO	NO	NO
101	7	10	2	ebv-miR-BART3	6.69463	6.17205	6.93933	6.15223	6.35038	6.33908	6.24335	6.76523	6.04618	6.45017	6.44533	5.76961	6.61587	6.53965	6.39303	6.72686	5.08016	6.46423	6.26275	6.73011	6.90264	5.98583	6.80706	6.75635	6.392	6.51495	6.59106	5.40436	5.68134	6.32529	6.19936	6.53579	6.70059	6.44838	6.60105		YES	NO	NO
102	19	10	2	ebv-miR-BART3	6.66081	6.45992	6.80338	5.85429	6.25639	6.43212	6.25666	6.54818	5.90596	6.46941	6.41242	5.67158	6.55933	6.50718	6.51612	6.48249	5.76824	6.81447	6.09652	6.3324	7.13413	5.89436	6.49474	6.83729	6.4676	6.45022	6.32402	5.49084	6.65532	6.48156	6.09144	6.53579	6.75848	6.55559	6.47501		YES	NO	NO
105	4	10	2	ebv-miR-BART3*	6.77588	6.29761	6.62665	6.2984	6.97955	6.47023	6.67872	6.36086	6.44406	6.7068	6.37875	6.45945	6.60194	6.41017	6.94212	7.03813	6.96737	6.7069	6.80914	6.87469	6.46615	6.37228	6.52475	6.40458	6.65176	6.96448	7.20055	6.90128	7.33661	7.49604	7.60518	6.57949	7.25048	6.38333	6.47501		NO	YES	NO
106	16	10	2	ebv-miR-BART3*	6.51698	6.33157	6.85013	6.2984	6.35038	6.43212	6.4774	6.332	6.36974	6.36025	6.32319	6.39947	6.40744	6.41517	6.75482	6.5065	6.79902	6.66152	6.59561	6.49465	6.51176	6.37228	6.50982	6.32262	6.41764	6.73015	7.33602	6.78629	7.63627	7.54115	6.51927	6.74216	6.68077	6.41622	6.50757		YES	NO	NO
107	28	10	2	ebv-miR-BART3*	6.62617	6.57778	6.57191	6.33274	6.46689	6.3797	6.49996	6.47086	6.22547	6.34991	6.28006	6.45945	6.18256	6.41517	6.51612	6.55334	6.88565	6.46423	6.57631	6.49465	6.38678	6.6208	6.56862	6.45674	6.4676	6.67456	6.88421	6.69816	8.15449	7.47295	6.17606	6.68329	6.39472	6.38333	6.49138		YES	NO	NO
108	40	10	2	ebv-miR-BART3*	6.53576	6.57778	6.42521	6.19019	6.31973	6.33908	6.40751	6.28257	6.29137	6.38072	6.32319	6.29361	6.54484	6.41017	6.51612	6.40798	6.82117	6.68439	6.52688	6.54492	6.52665	6.3947	6.4641	6.37778	6.392	6.71186	6.97003	6.71622	7.67687	7.49145	9.59685	6.55781	6.44259	6.3666	6.92408		YES	NO	NO
109	7	6	1	ebv-miR-BART4	6.45911	6.72557	6.73027	6.2984	6.52179	6.51953	6.39552	6.51433	6.20851	6.46941	6.37192	6.17935	6.43912	6.49776	6.56256	6.86325	6.84299	6.56625	6.50662	6.64048	6.33697	6.6397	6.3514	6.40458	6.53944	6.76604	7.2867	7.02236	6.00663	7.32603	6.87798	6.55781	6.57735	6.39987	6.39026		YES	NO	NO
110	19	6	1	ebv-miR-BART4	6.39884	6.47519	6.67939	6.13288	6.4946	6.19481	6.43118	6.38915	6.32323	6.43066	6.31609	6.41974	6.16372	6.43504	6.56256	6.30223	6.88565	6.59066	6.49639	6.44257	6.43493	6.54262	6.58295	6.55573	6.3393	6.67456	7.0111	6.71622	7.05794	7.28419	6.3105	6.57949	6.48892	6.38333	6.42476		YES	NO	NO
111	31	6	1	ebv-miR-BART4	6.45911	6.4903	6.59954	6.17134	6.43863	6.35275	6.41939	6.4531	6.27518	6.40091	6.45828	6.43973	6.3419	6.52582	6.28638	6.40798	6.96737	6.63829	6.36754	6.30349	6.46615	6.58224	6.43279	6.26528	6.41764	6.35914	6.97003	6.94788	6.74534	7.43042	6.36301	6.51343	6.39472	6.27991	6.45846		YES	NO	NO
112	43	6	1	ebv-miR-BART4	6.33593	6.31469	6.75505	6.2088	6.35038	6.32529	6.48872	6.4884	6.50088	6.41089	6.46472	6.08095	6.50048	6.43996	6.31379	6.3294	6.41807	6.7724	6.60517	6.44257	6.69426	6.2546	6.33456	6.37778	6.44284	7.0101	6.53585	6.71622	6.95794	7.70868	6.50064	6.49072	6.55575	6.1685	6.2815		YES	NO	NO
113	3	1	2	ebv-miR-BART5	6.60854	6.56357	6.51501	6.49314	6.86744	7.17894	6.87275	6.63738	6.12059	6.59736	6.39905	6.43973	6.43912	6.64999	6.92445	6.68539	6.3887	6.61467	6.34491	6.59349	6.46615	6.32635	6.6112	6.81748	6.60788	6.81827	7.38371	6.48295	6.44308	6.49079	7.52908	6.74216	6.75848	6.70946	6.49138		NO	NO	NO
114	15	1	2	ebv-miR-BART5	6.72768	6.59186	6.26189	6.73057	6.4946	6.53159	6.35896	6.58941	6.44406	6.57088	6.43881	6.37891	6.35857	6.55334	6.65119	6.43324	6.6084	6.8951	6.50662	6.73011	6.54138	6.3495	6.56862	6.64836	6.3393	6.71186	6.97003	6.66134	6.73439	6.68819	6.49123	6.62191	6.51154	6.65539	6.44171		NO	NO	NO
115	27	1	2	ebv-miR-BART5	6.71125	6.50526	6.48569	6.55263	6.40981	6.56719	6.44287	6.54818	6.45848	6.54391	6.61689	6.45945	6.54484	6.63718	6.46814	6.38226	6.75367	6.85535	6.32191	6.54492	6.48152	6.3947	6.50982	6.73539	6.65176	6.59696	6.74507	6.30343	6.45646	6.46293	6.84143	6.7228	6.46594	6.47983	6.67457		NO	NO	NO
116	39	1	2	ebv-miR-BART5	6.31433	6.44449	6.42521	6.41517	6.57468	6.49509	6.37125	6.6295	6.39993	6.46941	6.4775	6.45945	6.3419	6.64573	6.62954	6.53011	6.41807	6.81447	6.48608	6.38854	6.48152	6.56257	6.59714	7.16971	6.4676	6.42798	6.69554	6.66134	6.78832	7.04208	6.19936	6.66312	6.53381	6.34968	6.64561		YES	NO	NO
117	4	4	3	ebv-miR-BART6-3p	6.5543	6.8712	6.0777	6.19019	7.04661	7.51297	7.46669	8.97675	7.25406	8.4816	6.22048	6.55419	6.10568	8.99538	7.36532	6.93576	6.3887	6.85535	7.24785	6.89421	6.26777	5.9255	6.30028	6.57945	6.3393	6.51495	6.50742	6.2299	6.48287	6.68015	6.39363	6.26843	6.2676	6.39987	6.33691		YES	YES	YES
118	16	4	3	ebv-miR-BART6-3p	6.33593	6.66026	6.45577	6.11326	6.65055	7.66857	7.372	9.09599	7.40311	8.52822	6.23561	6.59041	6.25556	9.01943	6.46814	6.98785	6.3887	6.68439	7.14021	6.30349	6.31998	6.12646	6.41687	6.57945	6.3393	6.71186	6.53585	6.27933	7.00426	6.46293	6.55582	6.37147	6.2676	6.29767	6.33691		YES	YES	YES
119	28	4	3	ebv-miR-BART6-3p	6.41921	6.97152	6.26189	6.0732	6.46689	7.60719	7.15457	9.21274	7.37298	8.2228	6.16625	6.66023	6.37504	9.01696	6.4185	6.91797	6.47506	6.59066	7.08663	6.46885	6.45062	6.01508	6.40078	6.55573	6.36589	6.61676	6.35625	6.12564	6.25668	6.51812	6.52849	6.21401	6.55575	6.22528	6.33691		YES	NO	NO
120	40	4	3	ebv-miR-BART6-3p	6.49795	6.75088	5.82028	6.22717	6.61311	7.46973	7.70383	9.13828	7.2623	8.57116	6.10989	6.60818	6.29072	8.87604	6.39303	6.5065	6.01879	6.41038	7.08663	6.49465	6.51176	5.9255	6.44853	6.57945	6.00901	6.61676	7.14628	5.75824	6.44308	6.56256	6.28894	6.21401	6.06841	6.29767	6.30021		YES	NO	NO
121	8	14	3	ebv-miR-BART6-5p	6.3572	6.07516	7.6438	5.96789	6.27248	6.26875	6.29588	6.22093	6.10235	6.60608	6.24311	5.89074	6.27325	6.40514	6.56256	6.53011	6.19875	6.41038	6.48608	6.3324	6.61289	6.50188	6.4795	6.20556	6.22775	6.55654	7.23563	6.66134	6.76699	7.54558	6.74183	6.55781	6.3198	6.14907	6.24335		NO	NO	NO
122	20	14	3	ebv-miR-BART6-5p	6.1775	5.92756	6.9608	6.01094	6.33514	6.33908	6.32144	6.24177	6.04618	6.30777	6.18195	6.02912	6.0858	6.39503	6.22994	6.68539	6.52988	6.38269	6.5369	6.27399	5.861	6.27892	6.44853	6.23573	6.16856	6.65555	6.74507	6.86935	7.1432	7.40136	6.86347	6.39613	6.29393	6.34968	6.45846		NO	NO	NO
123	32	14	3	ebv-miR-BART6-5p	6.37817	6.28033	6.51501	6.15223	6.25639	6.23963	6.32144	6.3513	6.06515	6.33949	6.10166	5.94769	6.20116	6.36946	6.25844	6.2463	6.26489	6.51614	6.1884	6.3324	6.28538	6.3947	6.50982	6.20556	6.22775	6.59696	6.97003	6.25483	7.71078	6.92443	6.40369	6.60086	6.3198	6.26193	6.44171		NO	NO	NO
124	44	14	3	ebv-miR-BART6-5p	6.37817	6.33157	5.95472	5.83046	6.27248	6.19481	6.32144	6.32224	5.90596	6.28623	6.11808	5.97535	6.18256	6.4301	6.4185	6.3294	6.2322	6.61467	6.44409	6.38854	6.37037	6.22987	6.4795	6.23573	6.22775	6.49369	6.81631	6.20453	6.87063	7.43998	6.40369	6.18601	6.37017	6.1685	6.12244		NO	NO	NO
125	1	11	3	ebv-miR-BART7	6.15338	5.92756	6.26189	6.03199	6.08468	6.03449	6.14656	6.29259	5.90596	6.26436	5.68314	5.83144	6.0858	6.36946	6.46814	6.40798	6.12943	6.26626	6.21361	6.27399	6.09874	6.15302	5.92606	6.20556	6.19846	6.45022	6.94905	6.04219	5.98832	6.35591	6.38349	6.37147	6.18557	6.27991	6.05796		NO	NO	NO
126	13	11	3	ebv-miR-BART7	5.9722	5.88246	6.22689	6.03199	6.06633	6.01743	6.07322	6.23139	6.06515	6.27534	6.21285	5.97535	6.14463	6.33815	5.97915	6.38226	6.44684	6.1396	6.09652	6.18169	5.92982	5.9255	6.17342	6.07815	6.13803	6.45022	6.88421	6.39598	5.70397	6.81849	6.10383	6.32087	6.03757	6.0686	6.14331		NO	NO	NO
127	25	11	3	ebv-miR-BART7	5.99951	5.92756	6.03786	6.26322	5.9309	6.08448	6.10301	6.13443	6.22547	6.2082	6.20519	5.91949	6.0858	6.32224	5.79691	6.0642	6.65847	6.00074	6.01283	6.24388	5.95205	5.82999	6.01331	6.17475	6.00901	5.85841	6.41863	6.07054	5.74818	6.63092	5.74081	5.87133	6.06841	6.12937	6.01332		NO	NO	NO
128	37	11	3	ebv-miR-BART7	6.05265	5.73802	5.91128	5.94588	6.00984	6.11687	6.13219	6.15655	6.00749	6.2082	6.10166	6.08095	6.04519	6.33287	5.94449	6.03148	5.97994	6.26626	6.23839	6.04865	6.07867	6.01508	6.03433	6.07815	6.10684	5.89128	6.25731	6.01326	6.42956	6.77383	6.1404	6.0986	6.00605	6.04776	6.01332		NO	NO	NO
129	6	4	6	ebv-miR-BART7*	7.0873	6.41312	6.54374	6.59568	6.60041	6.60194	6.55487	7.20796	6.29137	6.61474	6.29458	6.33689	6.51542	6.95865	6.56256	6.74715	6.2322	6.51614	6.35627	6.96976	6.80831	6.30283	6.49474	6.60278	6.49195	6.59696	6.76921	6.48295	6.27191	6.63092	6.55582	6.57949	6.61961	6.52576	6.58588		NO	NO	NO
132	42	4	6	ebv-miR-BART7*	6.29241	6.68674	6.36209	6.24531	6.33514	6.63586	6.52218	6.80078	6.4295	6.55295	6.30178	6.35805	6.47013	6.9689	6.36709	6.12749	6.29685	6.63829	6.34491	6.3324	6.65415	6.2546	6.36805	6.23573	6.41764	6.49369	6.25731	6.5449	6.33125	6.81114	6.49123	6.24148	6.2676	6.39987	6.39026		NO	NO	NO
130	18	4	6	ebv-miR-BART7*	6.62617	6.45992	6.73027	6.46246	6.46689	6.57887	6.4774	6.94753	6.2588	6.76246	6.41242	6.67717	6.72272	6.87387	6.44353	6.5065	6.6084	6.63829	6.2867	6.38854	6.65415	6.17909	6.28282	6.45674	6.53944	6.61676	6.50742	6.48295	6.44308	6.52712	6.10383	6.42036	6.51154	6.47983	6.37269		YES	NO	NO
131	30	4	6	ebv-miR-BART7*	6.29241	6.4903	6.48569	6.4311	6.2884	6.63586	6.4774	6.96016	6.4295	6.72292	6.30895	6.4789	6.62967	6.9689	6.4185	6.40798	6.35873	6.41038	6.37873	6.30349	6.59887	5.95598	6.4795	6.55573	6.41764	6.65555	6.0364	6.50389	6.65532	6.81849	6.32115	6.4442	6.57735	6.6691	6.61605		YES	NO	NO
133	9	2	3	ebv-miR-BART8	6.24754	6.01374	6.11647	6.03199	6.06633	5.94711	6.08819	6.23139	5.84142	6.1967	5.84971	5.76961	6.14463	6.41517	6.22994	6.15812	6.29685	5.76364	5.95421	6.14957	5.92982	5.72771	6.09559	5.97462	6.13803	6.35914	6.56372	5.40436	6.30188	6.10265	6.11613	6.12833	5.97383	6.0686	6.45846		NO	NO	NO
134	21	2	3	ebv-miR-BART8	5.9722	5.78779	5.91128	5.78157	6.08468	6.06801	6.18884	6.13443	5.67855	6.21961	5.954	5.73766	6.0858	6.32224	6.46814	5.92863	5.52004	5.84708	6.04127	5.90209	5.861	5.89436	6.05504	6.00996	6.04236	6.15767	6.44884	5.3591	6.06023	6.47228	6.36301	5.83573	5.72558	6.12937	5.94364		NO	NO	NO
135	33	2	3	ebv-miR-BART8	6.02633	5.78779	5.99689	5.87774	5.95104	5.9827	6.10301	6.14553	5.77386	6.21961	5.56834	5.5664	5.98207	6.28442	5.90899	6.03148	5.7219	6.07184	6.14974	5.863	5.88431	5.7967	6.03433	6.14326	5.97487	5.79031	6.22276	4.93445	7.35102	6.25121	5.81809	5.97314	5.87262	6.08914	5.96724		NO	NO	NO
136	45	2	3	ebv-miR-BART8	6.15338	5.9713	6.0777	5.67854	5.9905	6.19481	6.11767	6.28257	5.6027	6.27534	5.59204	5.5664	6.39133	6.37974	5.90899	6.03148	5.81313	6.10611	6.76718	6.46885	6.82045	6.12646	6.21082	6.17475	6.07496	6.26192	7.2867	5.49084	7.0754	6.90386	6.0278	5.97314	6.24077	6.0686	6.10127		NO	NO	NO
137	4	9	2	ebv-miR-BART8*	7.42617	7.93896	7.39848	7.92299	7.98385	8.84552	8.5957	8.62279	9.97826	8.27294	8.43847	9.15634	7.41486	8.51581	7.81231	8.8122	8.26564	8.29794	9.01966	8.51231	7.29929	7.18125	7.68507	8.23596	7.43334	8.17018	7.42987	7.69475	7.05794	7.60627	8.62494	7.89675	8.05429	7.16139	7.36709		YES	YES	YES
138	16	9	2	ebv-miR-BART8*	7.47564	8.00357	8.07626	7.96738	7.90859	8.79637	8.75895	8.76814	10.0597	8.9812	8.50709	9.24989	7.37446	8.54923	7.72312	8.82179	8.35944	8.27553	8.97613	8.19575	7.25527	7.49325	7.6983	8.19816	7.45827	7.88198	7.70482	7.8336	7.3934	7.48685	8.56119	7.94767	8.31439	7.1902	7.38472		YES	YES	YES
139	28	9	2	ebv-miR-BART8*	7.65815	8.11012	7.41412	7.97826	7.91886	8.85755	8.83635	8.42516	10.0808	8.94557	8.56213	9.26957	7.37446	8.54123	7.62806	8.67064	8.38197	8.19022	8.97613	8.0812	7.23728	7.3399	7.53097	8.23596	7.53056	8.02217	7.45985	7.78308	7.56389	7.23562	8.70035	7.64238	7.93385	7.19967	7.37593		YES	YES	YES
140	40	9	2	ebv-miR-BART8*	7.48534	7.98769	7.14083	7.92861	7.8292	8.86234	8.92657	8.7151	9.98947	8.97952	8.53334	9.13504	7.46958	8.53549	7.51452	8.67594	8.48961	8.29794	8.88688	8.01141	7.25527	7.3854	7.50862	8.15934	7.44586	7.89014	7.48922	7.71285	7.63037	7.23012	8.96105	7.63204	8.0923	7.1902	7.28495		YES	YES	YES
141	3	9	2	ebv-miR-BART9	6.37817	6.44449	6.80338	6.17134	6.54848	6.60194	6.6588	6.44413	6.00749	6.45982	6.23561	6.22615	6.40744	6.45463	6.69354	6.66421	7.00656	6.59066	6.49639	6.77292	6.38678	6.17909	6.4641	6.29424	6.49195	6.76604	7.08989	6.56497	6.67836	7.25199	7.09844	6.64266	6.64029	6.3666	6.52358		NO	NO	NO
143	27	9	2	ebv-miR-BART9	6.31433	6.57778	6.73027	6.0732	6.46689	6.28309	6.37125	6.29259	6.22547	6.38072	6.26539	6.05527	6.45471	6.43996	6.60756	6.2175	6.9871	6.56625	6.29853	6.11671	6.52665	6.15302	6.24727	6.48213	6.25645	6.94895	6.74507	6.62356	6.4959	7.4208	6.26706	6.4442	6.59863	6.34968	6.26256		NO	NO	NO
142	15	9	2	ebv-miR-BART9	6.33593	6.77576	6.57191	6.28092	6.33514	6.31136	6.25666	6.4884	6.13861	6.34991	6.33728	6.10619	6.32504	6.4301	6.60756	6.5065	6.70686	6.49042	6.35627	6.56941	6.40301	6.15302	6.3514	6.35046	6.2846	6.65555	7.07059	6.44012	6.96732	7.32087	6.51927	6.42036	6.48892	6.39987	6.37269		YES	NO	NO
144	39	9	2	ebv-miR-BART9	6.31433	6.38105	6.57191	6.01094	6.60041	6.31136	6.22992	6.27248	6.1564	6.34991	6.16625	6.15537	6.21952	6.43504	6.39303	6.2175	6.55653	6.63829	6.38983	6.44257	6.78374	6.48107	6.26516	6.35046	6.392	6.31135	6.81631	6.75168	7.09265	7.55881	6.83401	6.15746	6.88514	6.29767	6.39026		YES	NO	NO
145	11	9	5	ebv-miR-BART9*	6.3572	6.92779	6.39399	6.4311	6.25639	6.43212	6.48872	6.72879	6.19135	6.64044	6.36506	6.20294	6.30798	6.83702	6.46814	6.45808	6.47506	6.23562	6.20106	6.38854	6.52665	6.22987	6.3514	6.48213	6.22775	6.57689	6.69554	6.32713	6.59607	6.95809	6.06632	6.18601	6.2676	6.33255	6.37269		NO	NO	NO
146	23	9	5	ebv-miR-BART9*	6.45911	6.33157	6.19101	6.2984	6.42429	6.43212	6.29588	6.74348	6.10235	6.57976	6.16625	6.29361	6.32504	6.81445	6.34069	6.3294	6.26489	6.32564	6.14974	6.3324	6.23188	5.86253	6.19224	6.53161	6.22775	6.45022	6.41863	6.62356	6.2413	6.87596	5.94754	6.53579	6.21343	6.29767	6.39026		NO	NO	NO
148	47	9	5	ebv-miR-BART9*	6.47866	6.76337	6.36209	6.15223	6.33514	6.44494	6.28293	6.74348	6.13861	6.61474	5.99902	6.10619	6.72272	6.60686	6.28638	6.27454	6.26489	6.7069	6.36754	6.3324	6.38678	5.9255	6.26516	6.17475	6.25645	6.49369	6.35625	6.25483	5.91263	7.12145	5.96123	6.15746	6.29393	6.26193	6.40761		NO	NO	NO
147	35	9	5	ebv-miR-BART9*	6.47866	6.4903	6.45577	6.17134	6.42429	6.39298	6.45447	6.86263	6.29137	6.68227	6.23561	6.13099	6.23766	6.79152	6.22994	6.3294	6.09349	6.26626	6.17563	6.21312	6.48152	6.01508	6.38451	6.29424	6.25645	6.10258	6.29105	6.50389	6.90033	6.98446	6.05359	6.26843	6.24077	6.31522	6.42476		YES	NO	NO
149	11	1	5	ebv-miR-BHRF1-1	7.18573	7.03472	7.15951	7.083	6.94983	7.24638	7.372	8.84165	7.38813	8.95925	7.0609	7.14727	7.37446	8.35178	7.18411	7.38747	6.73046	7.24194	7.14677	7.36904	7.2282	6.79951	7.28142	7.83411	7.39512	7.19265	7.14628	6.50389	6.83006	7.06079	6.83401	6.95621	7.19566	7.30001	7.42788		YES	NO	NO
150	23	1	5	ebv-miR-BHRF1-1	7.46588	7.01396	6.75505	7.06268	7.16344	7.28964	7.23748	8.95167	7.34222	8.70299	6.97787	7.12275	7.47723	8.67566	7.12344	7.23776	6.70686	7.25727	7.07979	7.17521	7.07459	6.81622	7.29018	7.66704	7.11065	7.17939	6.94905	6.5449	6.74534	6.79634	6.6852	7.0524	7.12407	7.43451	7.51052		YES	NO	NO
151	35	1	5	ebv-miR-BHRF1-1	6.95401	7.20008	6.98195	6.98924	7.03722	7.39245	7.19662	8.59876	7.34997	8.55098	7.04381	6.93833	7.32444	8.07154	6.77468	7.10255	6.6084	7.21077	6.91283	7.10992	6.96954	6.76549	7.37499	7.51544	7.32909	6.90132	6.94905	6.50389	6.90033	6.84031	6.98238	7.75148	7.15313	7.43451	7.2078		YES	NO	NO
152	47	1	5	ebv-miR-BHRF1-1	6.93998	7.62661	6.67939	6.91185	6.93978	7.29673	7.27066	8.64643	7.27864	8.17379	6.89454	6.90994	7.5223	8.69329	7.10787	6.9707	6.32812	7.12978	6.98781	7.10992	6.96954	6.89699	7.2726	7.4397	7.14176	7.40106	6.86193	6.35044	6.87063	7.07926	6.66024	7.11313	6.73944	7.08162	7.05099		YES	NO	NO
153	8	4	6	ebv-miR-BHRF1-2	6.41921	6.22721	6.59954	6.11326	6.24011	6.3797	6.38343	6.34168	6.20851	6.40091	6.20519	6.08095	6.10568	6.4301	6.44353	6.43324	6.55653	6.26626	6.21361	6.46885	6.43493	6.12646	6.24727	6.32262	6.392	6.61676	6.8393	6.48295	6.25668	7.14502	6.6852	6.53579	6.46594	6.18768	6.20416		NO	NO	NO
154	20	4	6	ebv-miR-BHRF1-2	6.3572	6.29761	6.51501	6.11326	6.45283	6.3797	6.44287	6.15655	6.27518	6.36025	6.30895	6.29361	6.3419	6.42017	6.22994	6.55334	6.41807	6.41038	6.33345	6.24388	6.26777	5.95598	6.41687	6.29424	6.25645	6.4054	6.81631	6.30343	6.7777	7.07313	6.46264	6.3464	6.3198	6.18768	6.42476		NO	NO	NO
155	32	4	6	ebv-miR-BHRF1-2	6.49795	6.28033	6.42521	5.85429	6.45283	6.23963	6.39552	6.34168	6.13861	6.30777	6.14236	6.15537	6.32504	6.39503	6.25844	6.5065	6.77653	6.35445	6.17563	6.36074	6.28538	6.2047	6.43279	6.17475	6.13803	6.38246	6.76921	6.58477	6.73439	7.2246	6.55582	6.21401	6.34521	6.14907	6.30021		NO	NO	NO
156	44	4	6	ebv-miR-BHRF1-2	6.12885	6.24513	6.42521	5.98958	6.48081	6.25426	6.33406	6.29259	6.12059	6.45017	6.18974	6.02912	6.23766	6.42514	6.17121	6.35607	6.16451	6.38269	6.38983	6.21312	6.31998	6.07184	6.28282	6.20556	6.392	6.35914	6.59106	6.25483	6.79887	6.99097	6.40369	6.49072	6.39472	6.18768	6.07978		NO	NO	NO
157	3	4	3	ebv-miR-BHRF1-2*	5.9722	6.20905	6.19101	5.90081	6.17309	6.31136	6.32144	6.13443	5.86325	6.24216	5.91694	5.67158	6.04519	6.3591	6.28638	6.3294	5.7219	5.92595	6.22605	6.14957	5.97394	5.69194	6.05504	5.97462	6.10684	6.13039	6.67012	5.79269	5.96976	6.28343	7.42917	6.15746	6.00605	6.24372	6.05796		NO	NO	NO
158	15	4	3	ebv-miR-BHRF1-2*	6.24754	6.03451	5.8665	5.94588	6.04775	6.01743	6.0581	6.14553	5.86325	6.25331	5.69413	5.73766	6.0858	6.33815	5.97915	5.96373	5.97994	6.03673	6.09652	6.08308	5.861	5.76262	5.99199	5.93839	6.00901	6.10258	6.18736	5.49084	6.60812	6.63924	6.64335	5.94	6.00605	6.33255	6.03581		NO	NO	NO
159	27	4	3	ebv-miR-BHRF1-2*	5.91595	6.07516	5.95472	5.78157	5.84739	6.01743	6.14656	6.19979	5.90596	6.21961	6.03405	5.73766	5.91605	6.32224	5.87259	5.6979	6.77653	5.84708	5.90862	5.90209	5.95205	5.72771	6.05504	6.14326	6.04236	6.07422	6.29105	5.75824	5.91263	6.68015	6.00154	6.00554	5.87262	6.1094	6.03581		NO	NO	NO
160	39	4	3	ebv-miR-BHRF1-2*	5.79643	5.76312	5.91128	5.78157	6.00984	6.05134	6.07322	6.08915	5.86325	6.21961	5.88851	5.63736	5.8703	6.33287	5.83524	5.85574	5.7219	5.96383	6.06916	5.863	6.15731	5.7967	6.03433	5.97462	6.07496	5.95488	6.18736	5.68676	6.42956	6.51812	5.83306	5.94	6.18557	6.00516	6.05796		NO	NO	NO
162	22	4	3	ebv-miR-BHRF1-3	6.41921	6.57778	6.0777	6.52319	6.31973	6.60194	6.61812	6.88267	6.1564	7.01903	6.4775	6.05527	6.72272	7.06126	6.60756	6.40798	6.01879	6.23562	6.25062	6.52	5.92982	6.50188	6.31752	6.4309	6.3393	6.31135	6.35625	6.82009	6.12873	6.11464	6.32115	6.49072	6.3198	6.33255	6.40761		NO	NO	NO
161	10	4	3	ebv-miR-BHRF1-3	6.5543	6.42889	6.15422	6.55263	6.76875	6.51953	6.52218	7.13186	6.7556	7.10151	6.52752	6.43973	6.42337	6.96549	6.90655	6.53011	5.85668	6.49042	6.1884	6.79386	6.23188	6.71292	6.70591	6.50708	6.62998	6.65555	6.64425	6.56497	5.89307	6.33557	6.11613	6.39613	6.68077	6.39987	6.52358		YES	NO	NO
163	34	4	3	ebv-miR-BHRF1-3	6.22457	6.47519	6.73027	6.49314	6.19014	6.78442	6.61812	6.73615	6.13861	6.94536	6.50897	6.08095	6.74824	7.00921	6.20088	6.2463	6.35873	6.49042	6.22605	6.41581	6.59887	6.43853	6.69276	6.53161	6.41764	6.13039	6.41863	6.50389	5.81207	6.89693	6.26706	6.66312	6.2676	6.44838	6.64561		YES	NO	NO
164	46	4	3	ebv-miR-BHRF1-3	6.45911	6.38105	6.11647	6.31567	6.39518	6.7331	6.46598	6.94753	6.50088	6.94536	6.258	5.86139	6.62967	6.99924	6.28638	6.27454	5.89894	6.95274	6.49639	6.38854	6.37037	6.32635	6.89009	6.40458	6.392	6.31135	6.38778	6.39598	6.41592	7.13328	6.37329	6.29489	6.18557	6.22528	6.22389		YES	NO	NO
165	10	2	3	hcmv-miR-UL112	5.9722	5.99268	5.56395	6.01094	6.1207	6.22484	6.25666	6.37978	5.96773	6.47893	6.29458	5.86139	6.12528	6.53505	6.71426	6.15812	5.94001	5.84708	5.8293	6.24388	5.65962	6.22987	6.26516	6.23573	6.10684	6.13039	6.56372	5.64965	6.19413	5.89593	5.67587	6.24148	5.68636	6.34968	6.35491		NO	NO	NO
166	22	2	3	hcmv-miR-UL112	5.99951	6.26284	5.82028	5.78157	6.00984	6.2099	6.24335	6.3513	5.81925	6.33949	6.28734	5.83144	6.54484	6.64999	6.22994	5.92863	5.57321	5.58072	5.77952	6.24388	5.63235	6.01508	6.07545	6.26528	6.10684	5.43648	6.0364	5.2141	6.25668	5.51682	6.00154	6.15746	5.72558	6.12937	6.05796		NO	NO	NO
167	34	2	3	hcmv-miR-UL112	5.88699	6.31469	5.50672	5.96789	5.86872	6.25426	6.24335	6.59752	5.86325	6.33949	5.79969	5.5664	6.06564	6.59807	5.79691	5.96373	5.85668	5.58072	5.76253	6.11671	5.81323	5.7967	6.11544	6.23573	6.16856	6.01578	6.44884	5.31237	6.34571	6.57128	6.37329	6.39613	5.76377	6.08914	6.16388		NO	NO	NO
168	46	2	3	hcmv-miR-UL112	6.0785	6.17205	5.56395	5.78157	5.97091	6.28309	6.22992	6.4884	5.81925	6.45017	5.89805	5.49177	6.30798	6.58924	6.01299	6.12749	5.34765	5.53113	6.60517	6.14957	6.23188	6.12646	6.3514	6.20556	6.00901	6.31135	6.29105	5.57243	6.46973	6.85468	6.01473	5.90607	5.90715	5.91599	6.18416		NO	NO	NO
171	30	13	3	hcmv-miR-UL148D	6.75999	7.10512	7.51913	7.40688	6.9598	6.92825	6.92371	6.92193	7.41794	7.05131	7.65751	7.71319	6.81013	6.84075	6.88844	7.02156	8.2494	7.42958	6.96572	6.89421	6.92529	7.57408	7.24583	6.69253	6.89024	7.31886	7.2867	8.41752	7.43457	8.06433	7.09844	6.92267	7.20956	6.83639	6.92408		YES	YES	YES
172	42	13	3	hcmv-miR-UL148D	6.67782	6.92779	7.51913	7.24502	6.63818	6.93735	6.93203	6.90243	7.2948	7.10151	7.50042	7.52015	6.88105	6.81445	6.88844	6.76716	8.1479	7.4564	7.07979	6.89421	7.06442	7.85852	7.24583	7.03895	6.94418	7.46798	7.53217	8.29669	6.97665	8.05503	6.84882	6.92267	7.18162	6.77432	6.77159		YES	YES	YES
169	6	13	3	hcmv-miR-UL148D	7.16174	7.00346	7.3176	7.28064	6.92967	6.9191	6.99693	6.85588	7.33442	7.12597	7.45591	7.65452	6.88105	6.76431	7.06011	7.23776	8.08522	7.33158	6.90511	7.14294	7.01248	7.8176	7.3332	6.93246	6.96172	7.1389	7.78988	8.21648	6.84031	7.9519	7.30045	6.93954	7.19566	6.70946	6.8371		YES	NO	NO
170	18	13	3	hcmv-miR-UL148D	6.75999	7.08535	7.36667	7.3988	7.07442	7.05904	7.04375	6.88929	7.36535	7.02555	7.52526	7.72952	7.02371	6.83328	7.13885	7.13371	8.2737	7.31702	6.83373	6.98804	6.91401	7.66913	7.3332	6.87611	6.99617	7.23168	7.2867	8.29068	6.99511	8.01081	6.97565	7.06782	7.26386	7.00802	6.84985		YES	NO	NO
173	11	10	2	hcmv-miR-UL22A	6.1775	6.59186	5.91128	6.62369	6.3804	6.28309	6.46598	6.31243	6.20851	6.30777	6.17412	6.08095	6.18256	6.72854	6.39303	6.2463	6.16451	6.07184	6.13662	6.27399	5.92982	6.17909	6.40078	6.23573	6.36589	6.21074	6.6179	6.37339	6.46973	6.43452	6.07893	6.32087	6.18557	6.46419	6.26256		NO	NO	NO
174	23	10	2	hcmv-miR-UL22A	6.24754	6.03451	5.8665	6.3496	6.20699	6.26875	6.28293	6.30254	6.06515	6.37053	6.14236	6.05527	6.27325	6.71642	6.34069	6.09619	6.05662	6.00074	5.9984	6.24388	5.97394	5.98583	6.21082	6.17475	6.31221	6.23656	6.07565	6.15242	6.21002	6.45352	5.84787	6.39613	5.94088	6.38333	6.31867		NO	NO	NO
175	35	10	2	hcmv-miR-UL22A	6.12885	6.1147	5.95472	6.4311	6.08468	6.16414	6.24335	6.36086	6.10235	6.30777	6.12622	6.05527	6.18256	6.70828	6.22994	6.09619	5.97994	5.96383	5.93917	6.18169	6.01675	6.12646	6.26516	6.11107	6.3393	6.0453	5.82234	5.72294	5.93193	6.73553	6.06632	6.00554	6.06841	6.31522	6.33691		NO	NO	NO
176	47	10	2	hcmv-miR-UL22A	6.29241	5.85937	6.0777	6.39905	6.27248	6.28309	6.28293	6.332	5.94743	6.31842	6.38555	5.89074	6.39133	6.65423	6.34069	5.96373	5.76824	6.07184	6.22605	6.11671	6.07867	6.37228	6.24727	6.14326	6.392	6.13039	6.6179	5.61155	6.53428	6.52712	6.22228	5.90607	6.21343	6.3666	6.70296		NO	NO	NO
177	3	6	1	hcmv-miR-UL22A*	6.05265	6.31469	6.54374	6.03199	6.65055	6.39298	6.73687	6.30254	6.17398	6.44045	6.08505	6.20294	6.39133	6.44976	6.71426	6.57621	6.63365	6.51614	6.48608	6.54492	6.37037	6.17909	6.44853	6.35046	6.49195	6.51495	7.08989	6.41822	6.83006	7.02313	7.40433	6.57949	6.48892	6.41622	6.44171		NO	NO	NO
178	15	6	1	hcmv-miR-UL22A*	6.53576	6.52006	6.42521	6.2088	6.40981	6.40615	6.29588	6.4531	6.27518	6.34991	6.12622	6.17935	6.35857	6.41017	6.49233	6.48249	6.52988	6.46423	6.2867	6.46885	6.35377	6.45996	6.31752	6.32262	6.49195	6.69333	6.8393	6.62356	6.81974	7.09144	6.256	6.42036	6.48892	6.41622	6.39026		NO	NO	NO
179	27	6	1	hcmv-miR-UL22A*	6.5543	6.22721	6.54374	6.0732	6.36547	6.28309	6.37125	6.36086	6.22547	6.39085	6.29458	6.10619	6.27325	6.45463	6.53953	6.3294	6.47506	6.54141	6.22605	6.36074	6.40301	6.32635	6.33456	6.29424	6.51589	6.38246	6.81631	6.69816	6.36003	7.19668	6.48176	6.3464	6.48892	6.38333	6.24335		NO	NO	NO
180	39	6	1	hcmv-miR-UL22A*	6.31433	6.34825	6.54374	6.03199	6.40981	6.32529	6.30872	6.32224	6.24223	6.41089	6.05978	6.15537	6.9705	6.42017	6.39303	6.30223	6.3887	6.79359	6.42263	6.41581	6.54138	6.3495	6.38451	6.32262	6.44284	6.42798	6.86193	6.58477	6.91009	7.23012	6.45298	6.21401	6.53381	6.33255	6.31867		NO	NO	NO
181	7	2	3	hcmv-miR-UL36	6.71125	6.41312	6.51501	6.28092	6.5876	6.39298	6.29588	6.47086	6.32323	6.44045	6.16625	6.00248	6.45471	6.67108	6.58524	6.64271	6.01879	6.51614	6.70632	6.30349	6.54138	6.2546	6.21082	6.45674	6.3393	6.57689	6.53585	6.20453	5.89307	6.84751	6.43346	6.24148	6.59863	6.49531	6.39026		NO	NO	NO
182	19	2	3	hcmv-miR-UL36	6.37817	6.56357	6.75505	6.3496	6.45283	6.2099	6.22992	6.59752	6.00749	6.45982	6.10166	6.08095	6.3419	6.68773	6.36709	6.2175	5.97994	6.43756	6.49639	6.24388	6.48152	5.98583	6.6389	6.40458	6.392	6.45022	6.76921	6.01326	6.53428	7.00392	6.256	6.46765	6.55575	6.41622	6.40761		NO	NO	NO
183	31	2	3	hcmv-miR-UL36	6.10389	6.19067	6.62665	6.2984	6.50826	6.26875	6.18884	6.37978	5.94743	6.44045	6.18974	5.91949	6.30798	6.70009	6.36709	6.2175	6.09349	6.54141	6.33345	6.27399	6.35377	6.01508	6.4641	6.40458	6.56262	6.33544	6.69554	6.44012	6.87063	6.75864	6.42361	6.3464	6.39472	6.38333	6.45846		NO	NO	NO
184	43	2	3	hcmv-miR-UL36	6.27015	6.26284	6.62665	6.31567	6.40981	6.23963	6.48872	6.75077	6.06515	6.40091	6.12622	5.67158	6.48538	6.66688	6.28638	6.2463	6.19875	6.59066	6.36754	6.24388	6.43493	6.04374	6.24727	6.89514	6.41764	6.51495	6.0364	5.64965	6.48287	6.93799	6.26706	6.37147	6.44259	6.3666	6.18416		NO	NO	NO
185	10	6	5	hcmv-miR-UL36*	6.20123	5.76312	6.62665	6.31567	6.04775	6.16414	6.25666	6.2104	6.38491	6.23093	6.51518	6.45945	6.21952	6.36429	6.25844	6.2175	6.9871	6.35445	6.17563	6.24388	5.95205	6.3947	6.19224	6.17475	6.13803	6.4054	6.81631	6.97813	6.84031	6.81114	6.46264	6.12833	6.03757	6.2066	6.42476		NO	NO	NO
186	22	6	5	hcmv-miR-UL36*	6.24754	6.29761	5.95472	6.28092	6.06633	6.26875	6.29588	6.25208	6.32323	6.25331	6.50897	6.51704	6.06564	6.37461	6.10999	6.38226	6.41807	6.07184	6.14974	6.21312	5.92982	6.37228	6.11544	6.32262	6.19846	5.98565	6.50742	6.94788	6.19413	6.70415	6.24484	6.21401	5.87262	6.27991	6.18416		NO	NO	NO
187	34	6	5	hcmv-miR-UL36*	5.9722	6.24513	6.11647	6.2984	6.35038	6.19481	6.56561	6.30254	6.24223	6.24216	6.36506	6.31541	6.55933	6.38486	6.25844	6.09619	6.63365	5.96383	6.04127	6.21312	5.76382	6.30283	6.19224	6.23573	6.13803	6.07422	6.53585	6.50389	6.58392	6.71206	6.35266	6.15746	6.15716	6.1685	6.05796		NO	NO	NO
188	46	6	5	hcmv-miR-UL36*	6.22457	6.19067	5.95472	6.11326	6.22364	6.14855	6.10301	6.32224	6.2588	6.1967	6.22048	6.13099	6.25556	6.41017	6.14093	6.09619	6.63365	6.29626	7.44167	6.27399	5.95205	6.50188	6.3514	6.14326	6.13803	6.83527	6.94905	6.67987	6.64367	7.12145	6.46264	6.06824	5.76377	6.0686	6.07978		NO	NO	NO
189	9	9	1	hcmv-miR-UL70-3p	6.0785	6.17205	6.42521	6.33274	6.20699	6.05134	6.17489	6.28257	6.13861	6.1967	6.37875	5.94769	5.91605	6.32757	6.34069	6.15812	6.50273	6.00074	6.12338	6.27399	5.92982	6.3495	6.11544	5.97462	5.86731	6.35914	6.92776	6.20453	7.12655	6.55378	6.62627	6.15746	5.87262	6.02662	5.89525		NO	NO	NO
190	21	9	1	hcmv-miR-UL70-3p	5.88699	6.41312	5.99689	6.01094	5.88975	6.08448	6.14656	6.17833	6.00749	6.30777	6.34427	5.91949	6.16372	6.33287	6.22994	6.12749	6.68287	5.92595	6.14974	6.14957	5.92982	5.86253	6.09559	6.17475	5.97487	6.33544	6.22276	6.15242	6.7562	6.50907	5.91976	6.18601	6.06841	6.0686	5.94364		NO	NO	NO
191	33	9	1	hcmv-miR-UL70-3p	5.88699	6.39717	6.22689	5.98958	5.97091	6.06801	6.17489	6.23139	6.10235	6.18511	6.16625	6.00248	5.89335	6.29533	5.67538	5.89264	6.79902	5.88705	6.09652	5.94015	6.05833	6.41678	5.97035	6.17475	6.10684	6.01578	5.95454	6.27933	6.68974	6.43452	6.39363	5.97314	6.12818	6.04776	5.91965		NO	NO	NO
[truncated: 6,900 more rows]

## Sheet: vsn filtered probes
	Individuals (experimental groupXindividual code, CT=control, IN#=sampled # days post injury, SH#=sampled # days post sham surgery)
[truncated: 1,443 more rows]

[truncated: 1 more sheets: vsn filtered medians]
