# Supplementary material for: MicroRNA Dysregulation in the Spinal Cord following Traumatic Injury
Source: PLoS One. 2012 Apr 12;7(4):e34534. doi: 10.1371/journal.pone.0034534 (PMC3325277; doi:10.1371/journal.pone.0034534)
Supplement: File S2 — Excel worksheet detailing the loadings for each microRNA expression value in the 3 first components obtained after Principal Component Analysis. Analyzed data correspond to the vsn normalized expression values of the 463 microRNA showing detectable and variable expression. (XLS) [file pone.0034534.s002.xls]

## Sheet: eigenvectors
	Eigenvectors
miRNA ID	PC1 (43,7%)	PC2 (20,5%)	PC3 (8,7%)
5SrRNA-5	-0.05659	0.03775	-0.0268
ebv-miR-BART2-5p	0.02458	0.01911	-0.00033
ebv-miR-BART6-3p	-5e-05	-0.11936	0.01436
ebv-miR-BART8*	-0.00932	-0.07376	0.03121
hcmv-miR-UL148D	0.03519	0.01594	-0.02718
hsa_SNORD15A	0.02862	0.01478	0.03833
hsa_SNORD2	-0.00215	0.02669	0.03178
hsa_SNORD3@	-0.03462	-0.05325	-0.00215
hsa-let-7a	-0.09528	0.03882	0.00187
hsa-let-7b/mmu-let-7b/rno-let-7b	-0.07811	0.03355	0.04693
hsa-let-7c/mmu-let-7c/rno-let-7c	-0.08966	0.03637	0.04418
hsa-let-7d/mmu-let-7d/rno-let-7d	-0.09207	0.03495	0.0407
hsa-let-7e/mmu-let-7e/rno-let-7e	-0.0861	0.02127	0.01077
hsa-let-7f/mmu-let-7f/rno-let-7f	-0.0815	0.04082	0.02235
hsa-let-7g/mmu-let-7g	-0.08531	0.05156	-0.0198
hsa-let-7i/mmu-let-7i/rno-let-7i	-0.06888	0.04158	0.01811
hsa-miR-1/mmu-miR-1	-0.06415	0.04086	-0.04651
hsa-miR-100/mmu-miR-100/rno-miR-100	-0.09588	0.03389	-0.01723
hsa-miR-101/mmu-miR-101a/rno-miR-101a	-0.079	0.0259	0.02312
hsa-miR-103/mmu-miR-103/rno-miR-103	-0.06237	0.03199	0.03006
hsa-miR-105	0.01629	0.00554	0.10384
hsa-miR-106a	-0.02542	0.02074	0.14949
hsa-miR-106b/mmu-miR-106b/rno-miR-106b	-0.03895	0.02277	0.10714
hsa-miR-107	-0.0486	0.03184	-0.0021
hsa-miR-10a/mmu-miR-10a/rno-miR-10a-5p	-0.06439	0.0469	-0.04451
hsa-miR-10b/mmu-miR-10b/rno-miR-10b	-0.08714	0.04432	-0.04479
hsa-miR-1184	0.02497	-0.01982	-0.03912
hsa-miR-1207-3p	0.03197	-0.00355	-0.04158
hsa-miR-1224-3p	0.03528	-0.0034	-0.03216
hsa-miR-1237	0.03356	0.01819	-0.06018
hsa-miR-124/mmu-miR-124/rno-miR-124	-0.09595	0.04805	-0.08712
hsa-miR-1244	0.03218	-0.00013	-0.05419
hsa-miR-1246	-0.04227	-0.12704	0.01524
hsa-miR-1248	0.0264	0.01144	-0.09004
hsa-miR-1249	0.03254	0.02783	-0.04308
hsa-miR-1252	-0.01809	-0.03841	-0.01958
hsa-miR-1253	-0.03514	-0.0538	-0.00305
hsa-miR-1255a	-0.03182	-0.05747	-0.02638
hsa-miR-125a-5p/mmu-miR-125a-5p/rno-miR-125a-5p	-0.08901	0.04213	-0.0492
hsa-miR-125b/mmu-miR-125b-5p/rno-miR-125b-5p	-0.05898	0.05313	-0.03239
hsa-miR-126*/mmu-miR-126-5p/rno-miR-126*	-0.03522	0.03285	-0.01594
hsa-miR-126/mmu-miR-126-3p/rno-miR-126	-0.05864	0.04041	-0.01319
hsa-miR-1260	-0.0517	0.03018	0.05375
hsa-miR-1261	-0.00637	-0.02899	-0.0231
hsa-miR-1264	-0.0748	0.01993	0.05503
hsa-miR-1265	-0.00564	0.03165	-0.00032
hsa-miR-1267	-0.01831	0.02281	-0.00016
hsa-miR-1270	0.02225	-0.01904	-0.04615
hsa-miR-127-3p/mmu-miR-127/rno-miR-127	-0.06465	0.03944	-0.06427
hsa-miR-1274a	-0.07093	0.03519	0.03822
hsa-miR-1274b	-0.04918	0.02718	0.05008
hsa-miR-1275	-0.0246	-0.07703	0.05765
hsa-miR-127-5p/mmu-miR-127*	-0.03414	0.02576	-0.02931
hsa-miR-128/mmu-miR-128/rno-miR-128	-0.05922	0.04442	-0.06682
hsa-miR-1280	-0.11268	0.01576	0.0701
hsa-miR-1281	0.03708	0.02219	-0.04188
hsa-miR-1282	0.04446	0.02374	-0.02447
hsa-miR-1284	-0.03968	-0.06841	0.00579
hsa-miR-1285	-0.09277	0.02605	-0.05565
hsa-miR-129*	-0.09247	0.04226	-0.02513
hsa-miR-1290	-0.00727	-0.07883	-0.00974
hsa-miR-129-3p	-0.09227	0.04648	-0.02712
hsa-miR-1297	-0.0258	0.01049	-0.02238
hsa-miR-1300	0.00438	-0.03447	-0.03107
hsa-miR-1308	-0.00829	0.04978	-0.0251
hsa-miR-130a/mmu-miR-130a/rno-miR-130a	-0.02878	0.04542	0.02528
hsa-miR-133a/mmu-miR-133a/rno-miR-133a	-0.0331	0.03528	-0.02989
hsa-miR-133b	-0.04701	0.03007	-0.03757
hsa-miR-135a/mmu-miR-135a/rno-miR-135a	-0.06907	0.04094	-0.02049
hsa-miR-136*/rno-miR-136*	-0.06402	0.03665	-0.01618
hsa-miR-136/mmu-miR-136/rno-miR-136	-0.04904	0.01771	0.0007
hsa-miR-138/mmu-miR-138/rno-miR-138	-0.06657	0.04937	-0.1031
hsa-miR-138-1*/mmu-miR-138*/rno-miR-138*	-0.07008	0.01366	-0.00192
hsa-miR-140-3p/mmu-miR-140*/rno-miR-140*	-0.03692	0.03498	0.04003
hsa-miR-140-5p/mmu-miR-140/rno-miR-140	0.00817	0.04655	-0.01834
hsa-miR-142-3p/mmu-miR-142-3p/rno-miR-142-3p	-0.01057	0.00865	0.18537
hsa-miR-142-5p/mmu-miR-142-5p/rno-miR-142-5p	-0.00658	0.01051	0.14633
hsa-miR-143/mmu-miR-143/rno-miR-143	-0.03794	0.06262	-0.03176
hsa-miR-144*	-0.01778	-0.02254	0.1013
hsa-miR-144/mmu-miR-144/rno-miR-144	-0.08993	-0.04402	0.24919
hsa-miR-145/mmu-miR-145/rno-miR-145	-0.0473	0.01887	-0.01302
hsa-miR-146a/mmu-miR-146a/rno-miR-146a	0.00482	0.05043	0.04096
hsa-miR-146b-5p/mmu-miR-146b/rno-miR-146b	-0.01142	0.04399	0.05134
hsa-miR-148b/mmu-miR-148b/rno-miR-148b-3p	-0.03416	0.02969	-0.00509
hsa-miR-149*	-0.02541	-0.04024	0.0532
hsa-miR-149/mmu-miR-149	-0.03022	0.03108	-0.06297
hsa-miR-150/mmu-miR-150/rno-miR-150	-0.02038	0.02712	-0.06889
hsa-miR-151-5p/mmu-miR-151-5p/rno-miR-151	-0.04025	0.02649	0.00818
hsa-miR-152/mmu-miR-152/rno-miR-152	-0.01331	0.03262	0.00698
hsa-miR-153/mmu-miR-153/rno-miR-153	-0.04341	0.03517	-0.0761
hsa-miR-15a/mmu-miR-15a	-0.04231	0.02784	0.05876
hsa-miR-15b/mmu-miR-15b/rno-miR-15b	-0.04423	0.01302	0.12006
hsa-miR-16/mmu-miR-16/rno-miR-16	-0.0392	0.03907	0.07287
hsa-miR-17	-0.01004	0.03091	0.12353
hsa-miR-181a/mmu-miR-181a/rno-miR-181a	-0.08505	0.02861	-0.01661
hsa-miR-181b	-0.03638	0.02686	0.00791
hsa-miR-182/mmu-miR-182/rno-miR-182	-0.05112	0.03096	-0.0676
hsa-miR-1826	-0.01879	0.06386	-0.00672
hsa-miR-1827	-0.0627	0.02886	-0.00157
hsa-miR-183*/mmu-miR-183*	-0.02195	-0.04894	0.03996
hsa-miR-183/mmu-miR-183/rno-miR-183	-0.0316	0.01853	-0.04525
hsa-miR-184/mmu-miR-184/rno-miR-184	-0.02776	-0.06112	-0.01437
hsa-miR-185/mmu-miR-185/rno-miR-185	-0.06439	0.02647	-0.00216
hsa-miR-18a	-0.01379	0.00583	0.11153
hsa-miR-190/mmu-miR-190/rno-miR-190	-0.05197	0.04744	-0.01551
hsa-miR-191/mmu-miR-191/rno-miR-191	-0.06806	0.02697	0.02899
hsa-miR-193a-3p/mmu-miR-193/rno-miR-193	-0.0028	0.0308	0.04788
hsa-miR-195/mmu-miR-195/rno-miR-195	-0.04906	0.03933	0.0006
hsa-miR-199a-3p/hsa-miR-199b-3p/mmu-miR-199a-3p/mmu-miR-199b/rno-miR-199a-3p	-0.00424	0.03053	0.02708
hsa-miR-199a-5p	0.01903	0.04777	0.04574
hsa-miR-19a/mmu-miR-19a/rno-miR-19a	-0.01498	0.0239	0.04949
hsa-miR-19b/mmu-miR-19b/rno-miR-19b	-0.0378	0.01498	0.03863
hsa-miR-203/mmu-miR-203/rno-miR-203	-0.01985	0.0105	0.0346
hsa-miR-204/mmu-miR-204/rno-miR-204	-0.03259	0.03481	-0.00998
hsa-miR-20a	-0.03058	0.02011	0.05703
hsa-miR-21/mmu-miR-21/rno-miR-21	0.09372	0.05179	0.1719
hsa-miR-212/mmu-miR-212/rno-miR-212	-0.0404	0.02101	-0.02636
hsa-miR-214/mmu-miR-214/rno-miR-214	-0.00032	-0.00452	0.02949
hsa-miR-215	-0.03862	-0.12719	-0.01953
hsa-miR-218/mmu-miR-218/rno-miR-218	-0.05652	0.04337	-0.02615
hsa-miR-218-2*/mmu-miR-218-2*/rno-miR-218*	-0.02164	-0.01782	-0.00275
hsa-miR-219-2-3p/rno-miR-219-2-3p	-0.09413	0.02052	0.00916
hsa-miR-219-5p/mmu-miR-219/rno-miR-219-5p	-0.09934	0.03473	-0.00669
hsa-miR-22*/mmu-miR-22*/rno-miR-22*	-0.02931	0.01547	0.0069
hsa-miR-22/mmu-miR-22/rno-miR-22	-0.01876	0.06437	-0.06085
hsa-miR-222/mmu-miR-222/rno-miR-222	-0.01873	0.02945	0.07123
hsa-miR-223/mmu-miR-223/rno-miR-223	0.02056	-0.03455	0.16316
hsa-miR-23a/mmu-miR-23a/rno-miR-23a	-0.03271	0.04764	0.03018
hsa-miR-23b	-0.06404	0.05088	0.00359
hsa-miR-24/mmu-miR-24/rno-miR-24	-0.04157	0.05497	-0.05669
hsa-miR-24-1*/mmu-miR-24-1*/rno-miR-24-1*	-0.03968	0.0334	-0.0002
hsa-miR-24-2*/mmu-miR-24-2*/rno-miR-24-2*	-0.02511	0.02596	0.0231
hsa-miR-25*	-0.01415	-0.06238	-0.0318
hsa-miR-25/mmu-miR-25/rno-miR-25	-0.01494	0.006	0.06536
hsa-miR-26a/mmu-miR-26a/rno-miR-26a	-0.06895	0.04479	-0.0003
hsa-miR-26b/mmu-miR-26b/rno-miR-26b	-0.06936	0.04576	-0.00121
hsa-miR-27a/mmu-miR-27a/rno-miR-27a	-0.03576	0.02892	0.02888
hsa-miR-27b/mmu-miR-27b/rno-miR-27b	-0.02712	0.02095	0.00542
hsa-miR-28-5p	-0.03859	0.02223	0.00661
hsa-miR-29a/mmu-miR-29a/rno-miR-29a	-0.0595	0.05841	-0.0347
hsa-miR-29b/mmu-miR-29b/rno-miR-29b	-0.07054	0.05327	-0.08394
hsa-miR-29c/mmu-miR-29c/rno-miR-29c	-0.06775	0.05389	-0.0945
hsa-miR-300	-0.04652	-0.03888	-0.01051
hsa-miR-301a/mmu-miR-301a/rno-miR-301a	-0.01942	0.06095	-0.02002
hsa-miR-30a/mmu-miR-30a/rno-miR-30a	-0.06448	0.04324	-0.00088
hsa-miR-30b/mmu-miR-30b/rno-miR-30b-5p	-0.07933	0.02662	0.02878
hsa-miR-30c/mmu-miR-30c/rno-miR-30c	-0.07663	0.0458	-0.01082
hsa-miR-30d/mmu-miR-30d/rno-miR-30d	-0.04463	0.03771	0.01503
hsa-miR-30e*/mmu-miR-30e*/rno-miR-30e*	-0.02943	0.0354	-0.01824
hsa-miR-30e/mmu-miR-30e/rno-miR-30e	-0.08065	0.03733	-0.03964
hsa-miR-32*	-0.05764	-0.06152	0.0055
hsa-miR-320a/mmu-miR-320/rno-miR-320	-0.04614	0.03151	0.05429
hsa-miR-320b	-0.05042	0.02823	0.05766
hsa-miR-320c	-0.0465	0.02501	0.05279
hsa-miR-320d	-0.05092	0.01841	0.03986
hsa-miR-331-3p/mmu-miR-331-3p/rno-miR-331	-0.04151	0.02869	-0.04485
hsa-miR-335*/mmu-miR-335-3p	0.02792	0.0206	0.03069
hsa-miR-335/mmu-miR-335-5p/rno-miR-335	-0.06834	0.04091	-0.06642
hsa-miR-338-3p/mmu-miR-338-3p/rno-miR-338	-0.08565	0.02451	0.02676
hsa-miR-338-5p/mmu-miR-338-5p/rno-miR-338*	-0.05654	0.03388	-0.00942
hsa-miR-33a	-0.06151	0.02645	0.00322
hsa-miR-340	-0.05158	0.02378	0.01674
hsa-miR-342-3p/mmu-miR-342-3p/rno-miR-342-3p	-0.05845	0.04042	-0.02298
hsa-miR-34a/mmu-miR-34a/rno-miR-34a	-0.06768	0.0569	-0.09352
hsa-miR-34b/mmu-miR-34b-3p	-0.07135	-0.00387	-0.00933
hsa-miR-361-5p/mmu-miR-361/rno-miR-361	-0.04468	0.03392	0.0236
hsa-miR-369-3p/mmu-miR-369-3p/rno-miR-369-3p	-0.04555	0.02299	-0.03021
hsa-miR-369-5p/mmu-miR-369-5p/rno-miR-369-5p	-0.02321	0.02413	-0.00959
hsa-miR-374a	-0.02258	0.02644	0.00802
hsa-miR-374b/mmu-miR-374/rno-miR-374	-0.03002	0.0207	0.02138
hsa-miR-376a	-0.04836	0.0153	-0.03961
hsa-miR-376a*	-0.02581	0.01852	-0.01751
hsa-miR-378/mmu-miR-378/rno-miR-378	0.00156	0.04333	0.025
hsa-miR-379*	-0.04901	0.03921	-0.02452
hsa-miR-379/mmu-miR-379/rno-miR-379	-0.05245	0.04894	-0.05321
hsa-miR-381/mmu-miR-381/rno-miR-381	-0.05666	-0.01303	-0.04323
hsa-miR-382/mmu-miR-382/rno-miR-382	-0.0378	0.00894	-0.03513
hsa-miR-383	-0.02724	0.02957	-0.04388
hsa-miR-411*/mmu-miR-411*	-0.04349	0.05072	-0.03353
hsa-miR-411/mmu-miR-411/rno-miR-411	-0.04772	0.04317	-0.06455
hsa-miR-412/mmu-miR-412/rno-miR-412	0.00628	0.01753	-0.02394
hsa-miR-422a	-0.01164	0.00646	0.03834
hsa-miR-433/mmu-miR-433/rno-miR-433	-0.02998	0.01599	-0.01832
hsa-miR-450a	-0.01336	0.02722	0.0323
hsa-miR-451/mmu-miR-451/rno-miR-451	-0.09054	-0.019	0.12053
hsa-miR-483-5p	-0.03648	-0.0531	0.01419
hsa-miR-485-3p/mmu-miR-485*	-0.04256	-0.05564	0.02989
hsa-miR-486-5p	-0.04427	-0.02628	0.15301
hsa-miR-487b/mmu-miR-487b/rno-miR-487b	-0.06517	0.03705	0.01965
hsa-miR-491-3p	-0.05888	0.01507	0.0429
hsa-miR-493*	0.01384	0.01779	0.0811
hsa-miR-494/mmu-miR-494/rno-miR-494	-0.0783	-0.0424	0.00577
hsa-miR-495/mmu-miR-495/rno-miR-495	-0.04535	0.02138	-0.05587
hsa-miR-498	-0.01956	-0.07432	0.05045
hsa-miR-508-5p	-0.02526	-0.00245	0.03189
hsa-miR-509-5p	-0.02789	-0.04791	0.01742
hsa-miR-513a-5p	-0.04819	-0.13928	-0.06296
hsa-miR-516a-5p	-0.03541	-0.06816	0.03795
hsa-miR-519c-5p/hsa-miR-519b-5p/hsa-miR-523*/hsa-miR-518e*/hsa-miR-522*/hsa-miR-519a*	-0.03311	-0.02346	0.06677
hsa-miR-519d	-0.05622	0.02813	0.07223
hsa-miR-519e	-0.02327	-0.03049	-0.02341
hsa-miR-519e*	-0.04105	-0.0205	0.05654
hsa-miR-550	-0.05161	-0.02127	0.07129
hsa-miR-551b/mmu-miR-551b/rno-miR-551b	-0.0438	-0.00369	-0.04525
hsa-miR-574-3p	-0.0391	-0.02534	-0.00496
hsa-miR-576-3p	-0.03371	-0.06757	-0.02136
hsa-miR-583	-0.04606	-0.05606	-0.00155
hsa-miR-589	-0.0353	0.02221	0.00163
hsa-miR-597	-0.03639	0.01255	0.03705
hsa-miR-602	0.00047	-0.11411	-0.00308
hsa-miR-620	-0.03702	-0.05847	-0.03485
hsa-miR-630	-0.02	-0.03913	0.01894
hsa-miR-634	-0.03522	-0.01178	0.04547
hsa-miR-637	-0.00564	-0.11085	0.0046
hsa-miR-638	-0.00318	-0.06995	0.02167
hsa-miR-642	-0.03567	-0.05639	0.02878
hsa-miR-659	-0.02344	-0.0112	0.06878
hsa-miR-664	0.02302	0.01289	-0.0245
hsa-miR-665	-0.05531	-0.05626	-0.02032
hsa-miR-668/mmu-miR-668	-0.02778	-0.0064	-0.08063
hsa-miR-7/mmu-miR-7a/rno-miR-7a	-0.04435	0.01718	-0.03845
hsa-miR-708/mmu-miR-708/rno-miR-708	-0.0449	0.03967	-0.02785
hsa-miR-720/mmu-miR-720	-0.06213	0.04636	-0.05977
hsa-miR-744/mmu-miR-744	-0.06152	0.02734	-0.02844
hsa-miR-765	-0.05242	-0.06648	-0.01037
hsa-miR-885-5p	0.02769	0.00768	-0.02114
hsa-miR-887	-0.03477	0.01482	0.06264
hsa-miR-888*	-0.0803	0.00836	0.0701
hsa-miR-9*	-0.06047	0.05198	-0.03752
hsa-miR-9/mmu-miR-9/rno-miR-9	-0.06675	0.05348	-0.05462
hsa-miR-920	-0.01767	-0.04969	-0.0034
hsa-miR-923	-0.05106	-0.07309	-0.03967
hsa-miR-93/mmu-miR-93/rno-miR-93	-0.03726	0.0203	0.08875
hsa-miR-933	-0.09174	0.01149	0.03614
hsa-miR-934	-0.02364	-0.04409	0.00964
hsa-miR-936	-0.03216	-0.00431	0.07246
hsa-miR-939	-0.06475	-0.02636	0.01056
hsa-miR-942	0.03873	0.01827	-0.01121
hsa-miR-96/mmu-miR-96/rno-miR-96	-0.02236	0.03384	-0.03578
hsa-miR-98/mmu-miR-98/rno-miR-98	-0.06459	0.03202	0.00183
hsa-miR-99a/mmu-miR-99a/rno-miR-99a	-0.06535	0.03292	-0.04923
hsa-miR-99b/mmu-miR-99b/rno-miR-99b	-0.06102	0.03763	-0.01129
hsa-miRPlus-A1015	-0.01913	-0.00137	0.09142
hsa-miRPlus-A1027	0.0098	-0.09739	0.0296
hsa-miRPlus-A1031	0.01884	0.01285	-0.04971
hsa-miRPlus-A1056	-0.00566	-0.06133	0.0236
hsa-miRPlus-A1072	-0.04312	-0.06027	0.00804
hsa-miRPlus-A1083	-0.05618	-0.00697	0.03599
hsa-miRPlus-B1114	-0.0557	-0.06569	0.00987
hsa-miRPlus-C1002	-0.02465	-0.00708	0.02434
hsa-miRPlus-C1115	-0.05081	-0.05598	0.0551
hsa-miRPlus-D1100/mmu-miR-674/rno-miR-674-5p	-0.02229	0.03213	0.03503
hsa-miRPlus-D1116	-0.05961	-0.06195	-0.00928
hsa-miRPlus-D1120/mmu-miR-383/rno-miR-383	-0.0533	0.02763	-0.06801
hsa-miRPlus-E1005	-0.06956	-0.12379	-0.08117
hsa-miRPlus-E1013	-0.08295	0.0347	0.05366
hsa-miRPlus-E1015	-0.02274	-0.04894	-0.01576
hsa-miRPlus-E1016	0.00546	0.03624	-0.04826
hsa-miRPlus-E1024	-0.03177	0.03668	-0.02984
hsa-miRPlus-E1027	0.01903	-0.08876	-0.03855
hsa-miRPlus-E1029	0.01179	-0.02761	-0.02547
hsa-miRPlus-E1030	-0.04533	-0.06248	0.00715
hsa-miRPlus-E1031	-0.04858	0.01927	-0.00984
hsa-miRPlus-E1033	-0.07726	0.01127	-0.00797
hsa-miRPlus-E1038	-0.01078	0.0445	-0.02021
hsa-miRPlus-E1039	-0.00901	-0.04214	-0.04818
hsa-miRPlus-E1042	0.00067	-0.05702	0.00327
hsa-miRPlus-E1045	-0.00807	-0.03928	-0.01828
hsa-miRPlus-E1051	0.04327	0.01862	-0.02183
hsa-miRPlus-E1060	-0.00519	0.03597	-0.00709
hsa-miRPlus-E1066	-0.04551	-0.04851	0.00248
hsa-miRPlus-E1072	-0.0302	-0.04559	-0.0197
hsa-miRPlus-E1075	-0.05385	-0.07106	0.01964
hsa-miRPlus-E1077	-0.03309	-0.05832	0.04841
hsa-miRPlus-E1078	0.00615	0.04186	-0.04314
hsa-miRPlus-E1082	0.0253	0.00566	-0.03244
hsa-miRPlus-E1090	-0.04062	-0.04223	0.00753
hsa-miRPlus-E1093	-0.01678	-0.1714	-0.02498
hsa-miRPlus-E1096	0.03468	0.01364	-0.02949
hsa-miRPlus-E1097	-0.03894	-0.04708	-0.0073
hsa-miRPlus-E1098	-0.04282	-0.06181	-0.00401
hsa-miRPlus-E1100	-0.06631	0.0467	-0.08544
hsa-miRPlus-E1103	-0.00961	0.0572	-0.04947
hsa-miRPlus-E1104	-0.05149	-0.07292	0.02118
hsa-miRPlus-E1110	-0.04965	-0.06932	-0.01009
hsa-miRPlus-E1112	0.01981	-0.0224	-0.03709
hsa-miRPlus-E1113	-0.03955	-0.05024	-0.01511
hsa-miRPlus-E1114	-0.07541	-0.00568	0.06326
hsa-miRPlus-E1116	-0.04064	-0.04608	-0.01691
hsa-miRPlus-E1117	-0.07848	-0.00398	-0.05213
hsa-miRPlus-E1146	-0.05244	0.00538	0.00192
hsa-miRPlus-E1151	-0.04801	-0.06777	-0.01356
hsa-miRPlus-E1156	0.03035	0.01892	-0.03997
hsa-miRPlus-E1175	0.02806	0.00733	-0.02876
hsa-miRPlus-E1185	-0.01472	-0.05993	-0.04026
hsa-miRPlus-E1186	-0.03705	-0.02936	-0.05689
hsa-miRPlus-E1192	-0.0132	-0.02264	-0.04536
hsa-miRPlus-E1200	-0.02836	-0.05976	-0.00346
hsa-miRPlus-E1205	-0.02552	-0.04046	-0.00919
hsa-miRPlus-E1209	-0.02	-0.01716	-0.05508
hsa-miRPlus-E1212	-0.04907	-0.0642	0.00193
hsa-miRPlus-E1215	-0.00179	-0.0261	-0.03754
hsa-miRPlus-E1216	-0.02159	-0.04388	-0.01031
hsa-miRPlus-E1218	-0.10496	0.02549	0.02596
hsa-miRPlus-E1225	0.01986	-0.02888	-0.03013
hsa-miRPlus-E1232	-0.0393	-0.07446	-0.03173
hsa-miRPlus-E1233	0.01622	0.01637	-0.0138
hsa-miRPlus-E1245	0.00631	-0.00191	-0.02416
hsa-miRPlus-E1246	-0.07152	0.00467	0.11458
hsa-miRPlus-E1252	-0.01801	0.06691	-0.05006
hsa-miRPlus-E1253	-0.01657	0.0601	-0.05535
hsa-miRPlus-E1258	0.00807	0.05294	-0.08183
hsa-miRPlus-E1269	0.01779	-0.01505	-0.04324
hsa-miRPlus-E1285	0.01715	-0.07827	-0.02721
hsa-miRPlus-E1290	-0.03516	0.04028	0.04309
hsa-miRPlus-F1001	-0.02982	0.02422	0.02214
hsa-miRPlus-F1003	-0.10885	0.02567	0.06583
hsa-miRPlus-F1016	-0.00515	-0.08742	0.00356
hsa-miRPlus-F1017	-0.03254	-0.05485	-0.01511
hsa-miRPlus-F1018	0.03612	0.00425	0.01082
hsa-miRPlus-F1021	-0.04274	-0.0704	-0.00422
hsa-miRPlus-F1022	0.0178	-0.03573	-0.02612
hsa-miRPlus-F1024	-0.03525	-0.12373	-0.05149
hsa-miRPlus-F1027	0.0295	0.00743	-0.04285
hsa-miRPlus-F1029	-0.03795	-0.09006	0.02679
hsa-miRPlus-F1035	0.03282	0.00794	0.00616
hsa-miRPlus-F1042	-0.0325	-0.01654	0.05251
hsa-miRPlus-F1050	-0.01741	-0.03453	-0.04669
hsa-miRPlus-F1055	-0.03816	-0.05577	-0.01366
hsa-miRPlus-F1059	-0.05446	-0.00876	0.01659
hsa-miRPlus-F1063	-0.04116	-0.06243	-0.01175
hsa-miRPlus-F1065	0.01991	-0.03445	-0.00955
hsa-miRPlus-F1066	-0.05555	-0.06421	-0.0001
hsa-miRPlus-F1070	0.03398	0.01241	-0.02931
hsa-miRPlus-F1086	-0.06301	-0.09316	0.03176
hsa-miRPlus-F1089	0.03019	0.00276	-0.03932
hsa-miRPlus-F1104	-0.03761	0.01729	0.00037
hsa-miRPlus-F1108	0.02705	0.01086	-0.01053
hsa-miRPlus-F1136	0.00358	-0.01477	-0.03587
hsa-miRPlus-F1147	-0.04452	0.02956	0.06616
hsa-miRPlus-F1154	0.03036	0.01559	-0.04011
hsa-miRPlus-F1163	0.03307	0.01427	-0.02471
hsa-miRPlus-F1164	-0.05658	-0.00175	0.00185
hsa-miRPlus-F1166	-0.04514	-0.04246	-0.00122
hsa-miRPlus-F1170	-0.0211	-0.19607	-0.08336
hsa-miRPlus-F1187	-0.05128	-0.07497	0.00415
hsa-miRPlus-F1193	-0.03638	-0.07877	-0.00803
hsa-miRPlus-F1205	-0.01231	-0.04427	-0.01739
hsa-miRPlus-F1206	0.03503	0.01289	-0.03695
hsa-miRPlus-F1215	0.03065	0.01543	-0.03212
hsa-miRPlus-F1216	-0.06418	-0.0722	0.03191
hsa-miRPlus-F1218	0.00195	-0.03213	-0.04179
hsa-miRPlus-F1222	-0.03719	0.0364	0.03034
hsa-miRPlus-F1225	-0.04878	-0.05515	-0.00248
hsa-miRPlus-F1232	-0.03427	-0.0551	-0.01086
hsa-miRPlus-F1239	-0.01622	-0.06607	-0.0256
kshv-miR-K12-6-3p	0.00164	-0.08308	-0.00915
kshv-miR-K12-8	-0.02774	-0.04297	0.00715
mcmv-miR-M23-1-5p	-0.02001	0.00142	-0.00096
mcmv-miR-M23-2*	0.0342	0.00616	-0.03217
mcmv-miR-M44-1	0.03217	0.00748	-0.02906
mcmv-miR-m88-1	-0.04346	0.01693	0.03437
mghv-miR-M1-2	0.04601	0.02939	-0.03327
mghv-miR-M1-3	-0.0246	-0.04473	-0.03318
mmu-let-7a/rno-let-7a	-0.08609	0.03735	0.03082
mmu-miR-101b/rno-miR-101b	-0.0427	0.03174	0.01924
mmu-miR-106a	-0.02426	0.02748	0.0597
mmu-miR-107/rno-miR-107	-0.0578	0.03658	-0.01524
mmu-miR-1187	-0.0253	-0.05337	-0.01626
mmu-miR-1192	-0.06404	-0.04914	-0.00337
mmu-miR-1196	-0.0164	-0.03257	-0.0399
mmu-miR-1224	-0.00275	0.01217	-0.05962
mmu-miR-129-3p/rno-miR-129*	-0.05162	0.0279	-0.02588
mmu-miR-136*	-0.04438	0.02768	-0.00272
mmu-miR-17/rno-miR-17-5p/rno-miR-17	-0.02687	0.02298	0.13917
mmu-miR-181b/rno-miR-181b	-0.06856	0.02928	0.01627
mmu-miR-199a-5p/rno-miR-199a-5p	0.02104	0.03111	0.00013
mmu-miR-199b*	-0.00291	0.04044	0.04258
mmu-miR-207/rno-miR-207	-0.07985	0.02967	0.03636
mmu-miR-20a/rno-miR-20a	-0.01905	0.03206	0.10082
mmu-miR-21*/rno-miR-21*	-0.00185	-0.09562	0.01615
mmu-miR-215/rno-miR-215	-0.0187	-0.09909	-0.00827
mmu-miR-23b/rno-miR-23b	-0.06752	0.0428	0.01933
mmu-miR-28/rno-miR-28	-0.04525	0.02957	-0.00717
mmu-miR-290-5p/rno-miR-290	-0.03397	-0.01682	0.05489
mmu-miR-294*	-0.02764	-0.03901	0.05387
mmu-miR-297b-3p/mmu-miR-297a*/mmu-miR-297c*	-0.0571	-0.06559	-0.03775
mmu-miR-298/rno-miR-298	-0.02113	0.01951	-0.01601
mmu-miR-300*/rno-miR-300-5p	-0.04109	-0.05239	-0.00453
mmu-miR-300/rno-miR-300-3p	-0.05875	0.01635	-0.05684
mmu-miR-30b*/rno-miR-30b-3p	-0.0232	-0.04338	-0.02099
mmu-miR-325/rno-miR-325-3p	-0.0681	0.02175	0.00282
mmu-miR-329/rno-miR-329	-0.06579	0.022	-0.04892
mmu-miR-33/rno-miR-33	-0.03021	0.02209	-0.0098
mmu-miR-330*/rno-miR-330*	-0.04686	0.0169	-0.03556
mmu-miR-340-5p/rno-miR-340-5p	-0.06249	0.01109	0.01016
mmu-miR-341/rno-miR-341	-0.04584	0.01619	-0.0061
mmu-miR-34c/rno-miR-34c	0.01484	0.03599	-0.03672
mmu-miR-350/rno-miR-350	-0.03889	0.02828	0.00628
mmu-miR-376a/rno-miR-376a	-0.06619	0.04351	-0.06778
mmu-miR-376b/rno-miR-376b-3p	-0.06958	0.02807	-0.0451
mmu-miR-382*	-0.02779	0.0101	-0.03139
mmu-miR-384-3p/rno-miR-384-3p	-0.05961	0.04553	-0.04437
mmu-miR-433*	-0.0428	0.02026	0.02574
mmu-miR-434-3p/rno-miR-434	-0.09743	0.04139	-0.06613
mmu-miR-434-5p	-0.03281	0.02808	-0.07347
mmu-miR-455	-0.03681	0.04366	-0.0372
mmu-miR-466a-3p/mmu-miR-466b-3p/mmu-miR-466c-3p/mmu-miR-466e-3p	-0.02513	-0.03756	-0.08858
mmu-miR-466a-5p	-0.03891	-0.05715	-0.01679
mmu-miR-466b-3-3p	-0.04485	-0.05565	-0.00507
mmu-miR-466d-3p	-0.05048	-0.06139	-0.04575
mmu-miR-466d-5p	-0.03411	-0.0536	-0.00524
mmu-miR-466e-5p	-0.01608	-0.02749	-0.01627
mmu-miR-466f-3p	-0.06779	-0.07265	-0.00975
mmu-miR-466g	-0.02057	-0.03815	-0.03305
mmu-miR-466i	-0.05738	-0.06152	-0.03001
mmu-miR-467a*/mmu-miR-467d*	-0.04432	-0.05176	-0.03118
mmu-miR-467b*	-0.04949	-0.04988	-0.04479
mmu-miR-467e*	-0.06516	-0.05957	-0.011
mmu-miR-467f	-0.06224	-0.05681	-0.00543
mmu-miR-467g	-0.06454	-0.07471	0.00477
mmu-miR-468	-0.02591	-0.04924	-0.01014
mmu-miR-483*/rno-miR-483	0.04098	0.02917	-0.01533
mmu-miR-486	-0.01645	-0.01707	0.07895
mmu-miR-489	-0.01605	0.02846	0.01176
mmu-miR-541/rno-miR-541	-0.03074	0.03434	-0.01985
mmu-miR-582-3p	-0.03719	0.02175	-0.02049
mmu-miR-598/rno-miR-598-3p	-0.01528	0.02223	-0.05113
mmu-miR-665	-0.01107	-0.11017	-0.06677
mmu-miR-667	-0.04659	0.01314	-0.02636
mmu-miR-669c	-0.01107	-0.04209	-0.02151
mmu-miR-669d	-0.0454	-0.06376	-0.01881
mmu-miR-669e	-0.0297	-0.05475	-0.0126
mmu-miR-669f	-0.06415	-0.07496	-0.00479
mmu-miR-669h-3p	-0.03949	-0.05374	-0.03024
mmu-miR-669i	-0.04726	-0.05954	-0.0287
mmu-miR-675-5p	-0.04734	-0.03262	0.06943
mmu-miR-678	-0.01533	-0.0398	-0.02548
mmu-miR-685	-0.00021	-0.04323	0.01765
mmu-miR-690	-0.05636	0.00526	-0.03345
mmu-miR-691	-0.07947	0.0044	-0.00343
mmu-miR-693-5p	-0.03261	-0.046	-0.03674
mmu-miR-696	0.025	0.01005	0.03184
mmu-miR-705	-0.00967	-0.03249	-0.02401
mmu-miR-709	-0.07637	0.02254	0.00563
mmu-miR-710	-0.00695	-0.05998	0.01616
mmu-miR-711	0.01085	-0.09677	-0.00171
mmu-miR-742	-0.02337	-0.00988	0.01929
mmu-miR-878-3p	-0.00331	0.02412	0.03252
mmu-miR-881*	-0.04025	-0.06401	0.00477
mmu-miR-882	-0.04361	-0.08863	0.0139
mmu-miR-883a-5p	-0.04817	-0.07223	-0.01804
mmu-miR-883b-5p	-0.03416	-0.0613	-0.00451
mmu-miR-9*/rno-miR-9*	-0.07129	0.05024	-0.05593
rno-miR-204*	-0.05782	-0.06582	-0.03101
rno-miR-352	-0.08099	0.0209	0.04581
rno-miR-466b	-0.02405	-0.04839	-0.01218
rno-miR-466c	-0.02149	-0.0475	-0.02734
SNORD38B-5	0.0018	0.03513	-0.01309
sv40-miR-S1-5p	-0.02629	-0.08018	0.14603
U6B-5	-0.05571	-0.06352	-0.02087
U6-snRNA-1	-0.05122	-0.14154	-0.08921
U6-snRNA-2	-0.06959	-0.05067	-0.02878
