# Supplementary material for: MicroRNA Dysregulation in the Spinal Cord following Traumatic Injury
Source: PLoS One. 2012 Apr 12;7(4):e34534. doi: 10.1371/journal.pone.0034534 (PMC3325277; doi:10.1371/journal.pone.0034534)
Supplement: File S4 — Excel worksheet comparing the data of the microRNA with the highest expression levels according to our studies and from previous studies on vertebrate microRNAs [6] , [17], [18], [19], [20], [21], [22] . Data from the present analysis are shown in columns 1 to 9. Columns 2 to 8 indicate the microRNA with the highest expression in control, sham and injured animals of the present study. Column 9 indicates the detection (P) or not (A) of the different microRNA in our microarray analysis. (XLS) [file pone.0034534.s004.xls]

## Sheet: Total
	present analysis								Liu	Hua	Hohjoh	Tang				Ason				Wienholds
	rat								rat	rat	mouse	mouse				mouse	chicken	medaka	zebrafish	zebrafish
miRNA	CT	IN1	SH1	IN3	SH3	IN7	SH7	P/A	SC	SC	SC	global	CNS	Brain	SC	CNS				SC
let-7a	X	X	X	X	X	X	X	P	X		let-7	X					X	X	X	X
let-7b	X	X	X	X	X	X	X	P	X		let-7	X					X	X	X
let-7c	X	X	X	X	X	X	X	P	X		let-7	X					X	X	X	X
let-7d				X	X		X	P	X		let-7	X
let-7e					X		X	P	X		let-7	X
let-7f	X	X	X	X	X	X	X	P	X		let-7	X					X	X	X	X
let-7g	X	X	X	X	X		X	P			let-7				X			X	X	X
let-7i		X	X	X	X	X	X	P	X		let-7				X		X	X	X
miR-100								P							X		X	X	X	X
miR-101								P							X		X	X	X
miR-103								P				X						X	X	X
MIR-105								P							X			X	X
miR-106a								P				X						X	X
miR-106b								P							X	X	X	X	X
miR-107								P				X					X	X	X	X
miR-108								A										X	X
miR-10a								P	10a-5p											X
miR-10b								P	X							X	X	X	X	X
miR-124	X	X	X	X	X	X	X	P	X		X				X	X	X	X	X	124a
miR-125a								P	125a-5p						X			X	X	X
miR-125b-5p	X	X	X	X	X	X	X	P	X			X				X	X	X	X	X
miR-126	X	X	X	X	X	X	X	P	X						X
miR-126*								P							X
miR-127								P							X
miR-1280	X	X	X	X	X	X	X	P
miR-128a								P	128		X				X		X	X	X	X
miR-129								A					X
miR-129-3p							X	P					X
miR-1308	X	X	X	X	X	X	X	P
miR-130a								P									X		X
miR-132								A							X		X		X
miR-133a								P							X
miR-134								A						X
miR-135a								P							X		X	X	X
miR-136								P							X
miR-137								A											X	X
miR-138								P											X	X
miR-140								P									X
miR-140*								P							X
miR-142-3p				X		X		P
miR-143	X		X		X	X		P				X
miR-144		X		X			X	P
miR-145								P				X							X
miR-146								P				X					X		X
miR-149								P							X
miR-150								P	X						X			X
miR-153								P									X	X	X
miR-15a								P										X	X	X
miR-16	X	X	X	X	X	X	X	P	X						X		X		X
miR-17-5p								P				X				X	X	X	X	X
miR-181a								P	X						X			X	X
miR-181b								P							X			X	X
miR-182								P								X		X	X
miR-1826	X	X	X	X	X	X	X	P
miR-1827	X	X	X	X	X	X	X	P
miR-183								P								X	X	X	X
miR-184								P									X	X	X
miR-187								A									X	X
miR-18a								P									X	X	X	18
miR-190b								A										X	X
miR-191								P				X						X	X
miR-194								A									X
miR-196a								A											X	X
miR-19a								P									X	X	X	X
miR-19b								P									X	X	X	X
miR-200a								A									X
miR-203								P									X
miR-204								P									X	X	X
miR-205								A									X
miR-206								A									X
miR-20a								P								X	X	X	X	20
miR-21				X		X		P	X			X
miR-210								A										X	X	X
miR-212								P					X		X
mir-213								A										X	X
miR-214								P							X
miR-215								P									X
miR-216								A											X	X
miR-216b								A										X	X
miR-217								A		X								X	X	X
miR-218								P	X	218-l							X	X	X	X
miR-219-2-3p								P	X
miR-219-5p	X	X	X	X	X		X	P								X	X	X	X	219
miR-22	X	X	X	X	X	X	X	P				X
miR-221								A									X	X	X
miR-222								P				X						X	X
miR-223								P									X	X	X
miR-23a		X	X	X	X	X	X	P	X
miR-23b	X	X	X	X	X	X	X	P	X			X
miR-24	X	X	X	X	X	X	X	P	X			X
miR-25								P										X	X	X
miR-26a	X	X	X	X	X	X	X	P	X		X	X								X
miR-26b	X	X	X	X	X	X	X	P	X										X	X
miR-27b								P	X
miR-296								A				X
miR-298								A					X
miR-29a	X	X	X	X	X	X	X	P	X		X				X
miR-29b	X		X		X	X	X	P			X
miR-29c								P	X		X
miR-300								P					X
miR-30a	X	X	X	X	X	X	X	P				30-5p
miR-30b-5p	X	X	X	X	X	X	X	P	X		X
miR-30c	X	X	X	X	X	X	X	P	X			X
miR-30d								P				X
miR-30e-5p								P							X
miR-31								A										X	X
miR-320								P				X
miR-324-3p								A				X
miR-324-5p								A							X
miR-326								A					X
miR-328								A							X
miR-329								P		X
miR-330								P					X
miR-331								P		X				X
miR-341								P						X
miR-342								P							X
miR-344								A						X
miR-346								A					X
miR-34a								P					X					X	X	X
miR-34c								P							X
miR-352								P	X
miR-361								P				X
miR-370								A					X
miR-381								P					X
miR-383								P					X
miR-409-3p								A					X
miR-409-5p								A						X
miR-423								A				X
miR-430								A										X	X
miR-431								A					X					X	X
miR-433								P					X					X	X
miR-434-3p								P	434					X
miR-451	X	X	X	X	X		X	P
miR-454a								A											X
miR-454b								A										X	X
miR-467e*	X							P
miR-484								A				X
miR-485-39								P						X
miR-485-5p								A					X
miR-486								P				X
miR-487b								P					X
miR-489								P										X	X
miR-491								P						X
miR-500								A							X
miR-532								A						X
miR-541								P					X
miR-543								A						X
miR-638								A							X
miR-652								P				X
miR-663								A							X
miR-665		X	X			X		P
miR-690	X	X	X	X	X	X	X	P				X
miR-7								P										X	X	7b
miR-709	X	X	X	X	X	X	X	P				X
miR-711								P							X
miR-720	X	X	X	X	X	X	X	P				X						X	X
mir-7b								A											X
miR-9	X	X	X		X	X	X	P	X		X			X		X	X	X	X	X
miR-9*	X	X	X	X	X	X	X	P	X									X	X	X
miR-92								A				X			92b		X	X	X	X
miR-923	X	X						P
miR-93								P							X			X	X	X
miR-96								P						X				X	X
miR-98								P	X						X
miR-99a								P				X					X	X	X	X
miR-99b								P							X		X	X	X
miRPlus-E1005		X						P
miRPlus-E1013	X	X	X	X	X	X	X	P
miRPlus-E1024	X	X	X	X	X	X	X	P
miRPlus-E1038						X		P
miRPlus-E1078	X	X	X	X	X	X	X	P
miRPlus-E1100	X	X	X	X	X	X	X	P
miRPlus-E1103	X	X	X	X	X	X	X	P
miRPlus-E1117	X	X	X	X		X		P
miRPlus-E1218	X	X	X	X	X	X	X	P
miRPlus-E1252	X	X	X	X	X	X	X	P
miRPlus-E1253	X	X	X	X	X	X	X	P
miRPlus-E1258	X			X		X		P
miRPlus-E1290	X	X	X	X	X	X	X	P
miRPlus-F1003	X	X	X	X	X	X	X	P
