# Supplementary material for: MicroRNA Dysregulation in the Spinal Cord following Traumatic Injury
Source: PLoS One. 2012 Apr 12;7(4):e34534. doi: 10.1371/journal.pone.0034534 (PMC3325277; doi:10.1371/journal.pone.0034534)
Supplement: File S5 — Excel worksheet detailing the enriched GO terms targeted by miRNA with significant expression changes across comparisons. The first worksheet (Enriched GO terms) details the significantly enriched GO terms for all comparisons. The table details the probability (p) and the number of miRNAs targeting each GO term respect to the total number of miRNAs targeting GO terms in a particular comparison (#M). The second worksheet (percentages matrix) shows the percentage matrix employed in the cluster analyses. Percentages correspond to the percentage of the total number of miRNA with significant expression changes in a given comparison targeting a specific GOterm. The third worksheet (clusters) details the GO terms in the different clusters according to the hierarchical clustering analyses (codes A to M correspond to the cluster identified in figure 6). (XLS) [file pone.0034534.s005.xls]

## Sheet: Enriched GO terms
GO Term	Count	%	Genes	List Total	Fold Enrichment	FDR p-value	miRNA count
Control vs 1 day after operation
GO:0051272~positive regulation of cell motion	16	0.368155	PLD1,ONECUT1,IL6ST,TACR1,TGFBR1,IGF1,RPS6KB1,CXCL10,CDH13,IGF1R,PTK2,PTP4A1,ABCC1,STMN1,INSR,DRD1A	319	6.06495	0.000114131	2
GO:0010033~response to organic substance	51	1.17349	GPR83,IL6ST,TACR1,RBM3,ADCY6,PTGS1,RPS6KB1,VGF,AQP1,SDC2,CXCL10,SLC2A8,APOA2,CDKN2B,INSIG1,APOA5,VPS4B,EIF2B2,INSR,EGR1,PLD1,CDK2,TXNDC4,COL1A1,VAMP2,AKAP1,NPPA,DERL1,TAF9B,NR3C1,ANXA7,PTK2,ACSL3,PGGT1B,SLC8A1,FADS1,TGFBR1,IGF1,SMAD2,IGF2,IL6RA,CDH13,UCP3,MAPK14,P2RX2,ADRA1A,IGFBP2,DRD1A,NFIA,ABCC5,CACNA1B	319	2.08319	0.000631115	2
GO:0030335~positive regulation of cell migration	14	0.322135	PLD1,ONECUT1,IL6ST,TACR1,IGF1,RPS6KB1,CXCL10,CDH13,IGF1R,PTK2,PTP4A1,ABCC1,INSR,DRD1A	319	5.7683	0.000919863	2
GO:0015031~protein transport	35	0.805338	GLG1,RAB3A,YWHAZ,DERL1,CLTB,STAM2,CACNB1,CASK,CHCHD4,CLTC,CXCL10,STX12,TRAK2,NECAP1,RAB11A,SAR1B,TRAM1,SAR1A,RAB27A,GDI1,YWHAB,NLGN1,CADPS,YWHAH,VCP,ARF2,RAB1,TOMM20,GOSR2,GOSR1,COL1A1,VAMP2,VAMP1,DRD1A,LCP2	319	2.41659	0.00140511	2
GO:0045184~establishment of protein localization	35	0.805338	GLG1,RAB3A,YWHAZ,DERL1,CLTB,STAM2,CACNB1,CASK,CHCHD4,CLTC,CXCL10,STX12,TRAK2,NECAP1,RAB11A,SAR1B,TRAM1,SAR1A,RAB27A,GDI1,YWHAB,NLGN1,CADPS,YWHAH,VCP,ARF2,RAB1,TOMM20,GOSR2,GOSR1,COL1A1,VAMP2,VAMP1,DRD1A,LCP2	319	2.39478	0.00144342	2
GO:0016337~cell-cell adhesion	20	0.460193	PCDHA6,PCDHA7,PCDHA8,PCDHA9,PCDHA2,PCDHA3,PCDHA4,PCDHA5,CLDN11,PCDHA1,PCDHAC2,PCDHAC1,CTGF,FAT1,PVRL2,PCDHA10,PCDHA11,PCDHA12,PCDHA13,NLGN1,VEZT,CD164,NCAM1,CDH13,CDH17	319	3.46173	0.00151809	2
GO:0040017~positive regulation of locomotion	14	0.322135	PLD1,ONECUT1,IL6ST,TACR1,IGF1,RPS6KB1,CXCL10,CDH13,IGF1R,PTK2,PTP4A1,ABCC1,INSR,DRD1A	319	5.20278	0.00152118	2
GO:0007156~homophilic cell adhesion	14	0.322135	PCDHA6,PCDHA7,PCDHA8,PCDHA9,PCDHA2,PCDHA3,PCDHA4,PCDHA5,PCDHA1,PCDHAC2,PCDHAC1,CDH13,CDH17,FAT1,PVRL2,PCDHA10,PCDHA11,PCDHA12,PCDHA13	319	4.91374	0.00166123	2
GO:0051270~regulation of cell motion	18	0.414174	RTN4,PLD1,ONECUT1,IL6ST,TACR1,TGFBR1,IGF1,RPS6KB1,CXCL10,CDH13,IGF1R,PTK2,PTP4A1,ABCC1,STMN1,INSR,DRD1A,IGFBP5	319	3.66832	0.00213544	2
GO:0046907~intracellular transport	31	0.7133	GLG1,YWHAZ,DERL1,CLTB,STAM2,CACNB1,CASK,RER1,CLTC,STX12,TRAK2,VPS4B,SLC25A1,SAR1B,SAR1A,RAB27A,YWHAB,NLGN1,NXF1,ATXN1,YWHAH,UCP3,VCP,RAB1,TOMM20,GOSR2,GOSR1,VAMP2,VAMP1,DRD1A,MYH10	319	2.38838	0.00376912	2
GO:0048878~chemical homeostasis	31	0.7133	CASR,CCL3,SLC9A5,GLRA1,IL6ST,TACR1,TRHR,SAE1,CLDN11,VGF,SUMO2,ANXA7,APOA2,PTK2,SLC24A2,APOA5,SLC4A4,EIF2B2,INSR,MAFG,LPL,SLC8A1,SCN2A1,IGF1,USF2,ATXN1,TRDN,P2RX2,ADRA1A,DRD1A,NPPA	319	2.38838	0.00376912	2
GO:0006886~intracellular protein transport	22	0.506213	GLG1,YWHAZ,DERL1,CLTB,STAM2,YWHAB,NLGN1,CACNB1,CASK,CLTC,YWHAH,STX12,TRAK2,VCP,TOMM20,GOSR2,GOSR1,VAMP1,SAR1B,DRD1A,SAR1A,RAB27A	319	2.91584	0.00468889	2
GO:0030334~regulation of cell migration	16	0.368155	RTN4,PLD1,ONECUT1,IL6ST,TACR1,IGF1,RPS6KB1,CXCL10,CDH13,IGF1R,PTK2,PTP4A1,ABCC1,INSR,DRD1A,IGFBP5	319	3.67573	0.00582223	2
GO:0001558~regulation of cell growth	16	0.368155	RTN4,IL7,IL6ST,TGFBR1,PSRC1,TAF9B,IGF1,CDH13,PTK2,WISP1,CTGF,HTRA1,IGFBP2,NPPA,IGFBP4,IGFBP5	319	3.58873	0.00711127	2
GO:0008104~protein localization	36	0.828348	GLG1,RAB3A,YWHAZ,DERL1,CLTB,STAM2,CACNB1,CASK,CHCHD4,CLTC,CXCL10,OS9,STX12,TRAK2,NECAP1,RAB11A,SAR1B,TRAM1,SAR1A,RAB27A,GDI1,NLGN1,YWHAB,CADPS,YWHAH,VCP,ARF2,RAB1,TOMM20,GOSR2,GOSR1,COL1A1,VAMP2,VAMP1,DRD1A,LCP2	319	2.07388	0.0092912	2
GO:0009725~response to hormone stimulus	30	0.69029	GPR83,TACR1,PTGS1,ADCY6,RPS6KB1,AQP1,VGF,SLC2A8,APOA2,PTK2,APOA5,INSIG1,EIF2B2,INSR,PLD1,FADS1,TGFBR1,IGF1,IGF2,CDK2,IL6RA,UCP3,ADRA1A,COL1A1,AKAP1,IGFBP2,DRD1A,ABCC5,NPPA,CACNA1B	319	2.22976	0.0122741	2
GO:0010648~negative regulation of cell communication	18	0.414174	ONECUT1,GLRA1,IGF1,PAWR,NR3C1,ATXN1,MEN1,IGF1R,RGS2,RGS3,HTRA1,SLC24A2,PPP2CB,ADRA1A,NGFR,HSPA5,DRD1A,IGFBP5	319	2.96655	0.0152139	2
GO:0040012~regulation of locomotion	16	0.368155	RTN4,PLD1,ONECUT1,IL6ST,TACR1,IGF1,RPS6KB1,CXCL10,CDH13,IGF1R,PTK2,PTP4A1,ABCC1,INSR,DRD1A,IGFBP5	319	3.22604	0.0154895	2
GO:0034613~cellular protein localization	22	0.506213	GLG1,YWHAZ,DERL1,CLTB,STAM2,YWHAB,NLGN1,CACNB1,CASK,CLTC,YWHAH,STX12,TRAK2,VCP,TOMM20,GOSR2,GOSR1,VAMP1,SAR1B,DRD1A,SAR1A,RAB27A	319	2.6142	0.0156854	2
GO:0006350~transcription	36	0.828348	ONECUT1,CREM,FOXM1,TAF9B,ARID4B,TCEAL8,NR3C1,NFYA,PAWR,TCEAL1,GCX1,TEF,PER2,RQCD1,LRRFIP1,PITX1,MAFG,EGR1,SSRP1,KHDRBS2,NRBF2,ZHX1,NR4A1,NEUROG1,SMAD2,USF2,PURB,POLR3D,DR1,PNRC1,HIVEP2,ST18,NFIA,RBM16,ZFP367,NFIB	319	1.99505	0.0157668	2
GO:0070727~cellular macromolecule localization	22	0.506213	GLG1,YWHAZ,DERL1,CLTB,STAM2,YWHAB,NLGN1,CACNB1,CASK,CLTC,YWHAH,STX12,TRAK2,VCP,TOMM20,GOSR2,GOSR1,VAMP1,SAR1B,DRD1A,SAR1A,RAB27A	319	2.59792	0.0161387	2
GO:0007155~cell adhesion	27	0.621261	PCDHA6,PCDHA7,PCDHA8,PCDHA9,PCDHA2,PCDHA3,PCDHA4,PCDHA5,PCDHA1,CLDN11,PCDHAC2,PCDHAC1,WISP1,CTGF,FAT1,PVRL2,PCDHA10,PCDHA11,SSX2IP,SCARB2,PCDHA12,PCDHA13,NEGR1,F11R,NLGN1,VEZT,CD164,NCAM1,NCAM2,CDH13,CDH17,CD99L2	319	2.2105	0.0252779	2
GO:0022610~biological adhesion	27	0.621261	PCDHA6,PCDHA7,PCDHA8,PCDHA9,PCDHA2,PCDHA3,PCDHA4,PCDHA5,PCDHA1,CLDN11,PCDHAC2,PCDHAC1,WISP1,CTGF,FAT1,PVRL2,PCDHA10,PCDHA11,SSX2IP,SCARB2,PCDHA12,PCDHA13,NEGR1,F11R,NLGN1,VEZT,CD164,NCAM1,NCAM2,CDH13,CDH17,CD99L2	319	2.2105	0.0252779	2
GO:0009719~response to endogenous stimulus	31	0.7133	GPR83,TACR1,PTGS1,ADCY6,RPS6KB1,AQP1,VGF,SLC2A8,APOA2,PTK2,APOA5,INSIG1,EIF2B2,INSR,PLD1,TGFBR1,FADS1,IGF1,IGF2,CDK2,IL6RA,CDH13,UCP3,ADRA1A,COL1A1,AKAP1,IGFBP2,DRD1A,ABCC5,NPPA,CACNA1B	319	2.05076	0.0268727	2
GO:0042592~homeostatic process	36	0.828348	CASR,CCL3,SLC9A5,GLRA1,IL6ST,TACR1,TRHR,SAE1,CLDN11,VGF,MEN1,SUMO2,ANXA7,APOA2,PTK2,SLC24A2,APOA5,SLC4A4,EIF2B2,INSR,TERF1,MAFG,LPL,SLC8A1,IL7,SCN2A1,IGF1,USF2,ATXN1,TRDN,TXNDC4,TXNDC1,P2RX2,ADRA1A,DRD1A,NPPA	319	1.91122	0.0278493	2
GO:0006836~neurotransmitter transport	11	0.253106	RAB3A,SLC17A6,CLTB,SLC25A4,TRAK2,SLC6A6,NLGN1,SLC6A15,SV2B,VAMP2,CACNA1B	319	4.16966	0.0284846	2
GO:0017015~regulation of transforming growth factor beta receptor signaling pathway	7	0.161068	MEN1,ONECUT1,CDKN2B,HTRA1,SMAD2,HSPA5,NR3C1	319	7.3706	0.0294678	2
GO:0040008~regulation of growth	20	0.460193	RTN4,IL6ST,IL7,TGFBR1,TAF9B,PSRC1,IGF1,RPS6KB1,VGF,MEN1,CDH13,PTK2,WISP1,CTGF,HTRA1,IGFBP2,INSR,NPPA,IGFBP4,IGFBP5	319	2.54402	0.0303343	2
GO:0009628~response to abiotic stimulus	24	0.552232	RAB3A,TACR1,TGFBR1,RBM3,IGF1,RPS6KB1,IGF2,VGF,CDK2,IL6RA,CXCL10,ATXN1,MEN1,ANXA7,PTK2,UCP3,SLC2A1,HSPA4,NGFR,COL1A1,IGFBP2,EIF2B2,NHEJ1,DRD1A	319	2.28006	0.0306112	2
GO:0014910~regulation of smooth muscle cell migration	5	0.115048	PTK2,IL6ST,IGF1,RPS6KB1,IGFBP5	319	13.5378	0.0306623	2
GO:0032940~secretion by cell	16	0.368155	RAB3A,YWHAZ,CLTB,GLRA1,NLGN1,SMAD2,VGF,CXCL10,CADPS,LY6E,VAMP2,CHP,CACNA1B,LCP2,RAB27A,MYH10	319	2.94415	0.0308836	2
GO:0051897~positive regulation of protein kinase B signaling cascade	5	0.115048	IGF1R,TGFBR1,F3,IGF2,INSR	319	12.6353	0.0394101	2
GO:0009743~response to carbohydrate stimulus	10	0.230097	APOA2,SLC8A1,PTK2,FADS1,MAPK14,P2RX2,RPS6KB1,SMAD2,VAMP2,EIF2B2	319	4.21177	0.0399372	2
GO:0014911~positive regulation of smooth muscle cell migration	4	0.0920387	PTK2,IL6ST,IGF1,RPS6KB1	319	21.6605	0.0409803	2
GO:0031016~pancreas development	7	0.161068	IGF1R,ONECUT1,IGF1,IGF2,SMAD2,INSR,IL6RA	319	6.63354	0.0412877	2
GO:0016192~vesicle-mediated transport	25	0.575242	RAB3A,YWHAZ,CLTB,GLRA1,RER1,CLTC,STX12,VPS4B,NECAP1,CHP,SAR1B,SAR1A,RAB27A,NLGN1,CADPS,VCP,ARF2,RAB1,GOSR2,VAMP2,GOSR1,BIN1,VAMP1,MYH10,EPN2	319	2.16358	0.0415722	2
Control vs 3 days after operation
GO:0010033~response to organic substance	254	10.2502	ADCY3,CGA,UTS2,LDHA,AQP9,PGF,IL6ST,ADCY5,SLC9A3,ADCY6,SNCA,PTGS1,AQP1,V1RB9,GNG8,GOT1,GRIN2B,INSIG2,CD44,SULT1A1,INSIG1,PIK3C3,IFNG,CREB3L2,VPS4B,CREB3L1,EIF2B2,PLD1,CRYAB,STRN3,GRIN2A,GSTT1,CTNNA1,CD38,TXNDC4,PIAS3,SERPINF2,JUN,PDGFRA,PDGFRB,MAPK9,HSD11B2,EIF2AK3,ALDOA,IL1R1,TXN2,PFKFB2,TAF9B,PFKFB1,ALDOB,ACP2,BCL2L1,ATP12A,NKX2-1,NR1H4,NR1H3,PLAT,MAP2K1,TGFBR1,KLF10,TGFBR2,IL1RN,GGH,SMAD2,SMAD1…	1866	1.77367	9.09987e-19	28
GO:0006350~transcription	189	7.62712	SCAF1,THRA,THRB,LMO4,MORF4L2,TCEAL8,GIOT1,TBP,REST,MAF1,TCEAL1,CBX7,SOHLH2,RGD1305314,NONO,SFRS5,SMARCD2,MYOCD,PPP1R1B,WNK4,CLP1,CREB3L2,PSIP1,CREB3L1,MYST2,PITX1,RBL2,RCOR2,ZHX1,NR0B2,ARNTL,CSDA,DDIT3,PRDM4,PIAS3,ABT1,JUN,FOXG1,CDCA7L,PAF1,NFE2L2,ZFP260,ST18,MGC112830,CNBP,EID3,LITAF,ONECUT1,TAF9B,SP110,ZFP458,NR2C2,NR1H2,HOXA1,HEXIM1,TEF,NKX2-1,NR1H4,NR1H3,MAFG,PLAG1,KLF6,NRBF2,TAF6,KLF9,MAFB,S…	1866	1.79057	7.84432e-14	28
GO:0042592~homeostatic process	195	7.86925	RGD1308470,UTS2,SLC9A5,IL6ST,EDN2,SLC9A3,VPS54,EDN1,SNCA,LPAR3,ADORA1,GOT1,ATP2B4,GRIN2B,AQP11,ILK,IFNG,GRID2,EIF2B2,GUCA2B,GJD2,TXNL1,MPDZ,SCN2A1,GRIN2A,TXNDC4,CD38,TXNDC1,NPC2,JUN,VEGFA,PGM1,PDGFRB,STC1,PMP22,ALDOA,TXN2,TRHR,SFXN1,BCL2L1,ATP12A,KCNMB2,SLC11A2,DMD,TRPC1,NTF3,IL1RN,SMAD5,SMAD1,TNNI3,USF1,CSRP3,USF2,PLA2G4A,CD55,AVPR1B,TGFBR3,HEPH,CHRNB1,DRD1A,SLC9A1,LDLR,PDIA3,GLRA1,PPARG,PDIA5,T…	1866	1.76979	5.82401e-14	28
GO:0008104~protein localization	181	7.30428	SEC31A,CHMP5,VPS54,TGFB3,GRIK5,CASK,VPS33B,CXCL10,TGFB2,NRCAM,TRAK2,WNK4,IFNG,MS4A2,RPL11,SAR1B,SAR1A,RAB21,RGD621098,RAB27A,SCAMP1,SCAMP2,ATG9A,RAN,ERP29,PICK1,GRIN2A,OPTN,ARNTL,NUPL1,NPAP60,CLPX,TIMM8B,TNS4,RAB18,AGTR1A,JUN,USO1,RAB15,MAPK9,AKAP7,COL1A1,VAMP2,VAMP1,GLG1,ARFGAP1,SDAD1,STX7,DERL1,STAM2,CACNB1,ARF6,GIPC1,NEDD8,NAPA,CHCHD4,RIMS2,CALR,RIMS1,STX12,NPM1,NUP54,TRAM1,AP2M1,GABARAPL2,RAB…	1866	1.78254	5.25802e-13	28
GO:0048878~chemical homeostasis	146	5.89185	RGD1308470,UTS2,CASR,SLC9A5,IL6ST,SLC9A3,EDN2,GRIK3,SNCA,EDN1,GRIK5,LPAR3,SAE1,ADORA1,GHRHR,APOA2,ASPA,GOT1,ATP2B4,SLC2A4,GRIN2B,AQP11,ILK,APOA5,GRID2,IL1B,RGN,EIF2B2,SLC4A4,GUCA2B,INSR,GJD2,KCND2,MPDZ,SCN2A1,GRIN2A,CD38,NPC2,AGTR1A,JUN,VEGFA,PGM1,STC1,PMP22,CCL3,GCLC,CCL2,TRHR,BCL2L1,ATP12A,ITGB1,KCNMB2,SLC11A2,PTK2,SLC30A1,SCN9A,SLC30A4,MAFG,TRPC1,LPL,HERPUD1,NTF3,IREB2,TNNI3,CSRP3,USF1,USF2,PL…	1866	1.92298	5.25802e-13	28
GO:0015031~protein transport	158	6.37611	SEC31A,CHMP5,VPS54,TGFB3,CASK,VPS33B,CXCL10,TGFB2,TRAK2,WNK4,IFNG,MS4A2,RPL11,SAR1B,SAR1A,RAB21,RGD621098,RAB27A,SCAMP1,ATG9A,SCAMP2,RAN,PICK1,ERP29,OPTN,ARNTL,NUPL1,NPAP60,CLPX,TIMM8B,RAB18,AGTR1A,JUN,USO1,RAB15,MAPK9,COL1A1,VAMP2,VAMP1,GLG1,ARFGAP1,SDAD1,STX7,DERL1,STAM2,CACNB1,ARF6,GIPC1,NAPA,CHCHD4,RIMS2,CALR,RIMS1,STX12,NUP54,TRAM1,AP2M1,GABARAPL2,RAB8A,FTS,ARFIP1,ATG3,VCP,ARF1,TOMM70A,ARF2,…	1866	1.86497	4.38205e-13	28
GO:0045184~establishment of protein localization	158	6.37611	SEC31A,CHMP5,VPS54,TGFB3,CASK,VPS33B,CXCL10,TGFB2,TRAK2,WNK4,IFNG,MS4A2,RPL11,SAR1B,SAR1A,RAB21,RGD621098,RAB27A,SCAMP1,ATG9A,SCAMP2,RAN,PICK1,ERP29,OPTN,ARNTL,NUPL1,NPAP60,CLPX,TIMM8B,RAB18,AGTR1A,JUN,USO1,RAB15,MAPK9,COL1A1,VAMP2,VAMP1,GLG1,ARFGAP1,SDAD1,STX7,DERL1,STAM2,CACNB1,ARF6,GIPC1,NAPA,CHCHD4,RIMS2,CALR,RIMS1,STX12,NUP54,TRAM1,AP2M1,GABARAPL2,RAB8A,FTS,ARFIP1,ATG3,VCP,ARF1,TOMM70A,ARF2,…	1866	1.84814	1.0516e-12	28
GO:0009719~response to endogenous stimulus	161	6.49718	ADCY3,CGA,UTS2,LDHA,SLC6A1,PGF,ADCY5,SLC9A3,PTGS1,ADCY6,TGFB3,RPS6KB1,AQP1,CXCL12,COX5B,IL10,GHRHR,TGFB2,SLC2A8,GNG8,PRKAR2B,APOA2,GOT1,INSIG2,SULT1A1,APOA5,INSIG1,PIK3C3,IL1B,LOX,EIF2B2,INSR,MB,PLD1,SOCS3,CRYAB,RELA,STRN3,GRIN2A,CDO1,CNGA3,CTNNA1,TAT,DDIT3,CD38,PIAS3,AGTR1A,PDGFRA,PDGFRB,HSD11B2,MAPK9,COL1A1,AKAP1,ALDOA,HMGB2,GCLC,CCL2,TXN2,PFKFB1,ALDOB,BCL2L1,TRH,CCL5,TIMP3,PTK2,NR1H3,PLAT,GNRH…	1866	1.82078	1.97176e-12	28
GO:0007242~intracellular signaling cascade	231	9.32203	ADCY3,EFNA1,IL6ST,ADCY5,EDN2,EDN1,ADCY6,SNIP1,LPAR3,ITSN1,ADORA1,GNG8,ATP2B4,CTGF,RAB28,PPP1R1B,WNK4,IFNG,PIK3C3,PIK3CA,RAPGEF5,RAB24,MAP2K6,RAB21,RAB27A,DEPDC7,DAB2IP,MAGI2,ROCK2,MPDZ,CRYAB,RND3,RND1,RAB18,HTR7,RAB15,PDGFRB,MAPK9,ARL8B,EIF2AK3,GNAI3,GNAI2,PFKFB1,STK17B,ARF6,CHEK1,RIMS2,HCRTR2,NR1H2,GUCY2F,KLF9,TAOK2,MAP2K1,SMAD7,TGFBR1,SMAD2,SMAD1,HGF,AGER,DVL1,CBLB,ARF1,ARF2,ARF3,RAB1,ARF4,AVPR…	1866	1.61829	2.62901e-12	28
GO:0009725~response to hormone stimulus	147	5.9322	ADCY3,CGA,UTS2,LDHA,SLC6A1,PGF,ADCY5,SLC9A3,PTGS1,ADCY6,TGFB3,RPS6KB1,AQP1,CXCL12,COX5B,IL10,GHRHR,TGFB2,SLC2A8,GNG8,PRKAR2B,APOA2,GOT1,INSIG2,SULT1A1,APOA5,INSIG1,IL1B,LOX,EIF2B2,INSR,MB,PLD1,SOCS3,CRYAB,RELA,STRN3,CNGA3,CDO1,CTNNA1,TAT,CD38,PIAS3,AGTR1A,PDGFRA,PDGFRB,HSD11B2,COL1A1,AKAP1,ALDOA,HMGB2,GCLC,CCL2,TXN2,PFKFB1,ALDOB,BCL2L1,TRH,CCL5,TIMP3,PTK2,NR1H3,PLAT,GNRH1,MAP2K1,PTPN2,TGFBR1,IL1R…	1866	1.86781	3.04967e-12	28
GO:0044057~regulation of system process	104	4.19693	UTS2,THRA,SLC6A1,THRB,EDN2,RNF39,GRIK3,MMP9,PTGS1,EDN1,SNCA,GRIK5,RPS6KB1,ADORA1,CALB1,IL10,TGFB2,SYP,APOA2,GRIN2B,GRIN2D,IFNG,IL1B,ARC,GRIN2A,MYLK2,PDYN,CD38,HSPB6,AGTR1A,NPTN,AKAP1,EIF2AK3,CCL2,GNAI3,GNAI2,GIPC1,RIMS1,PTK2,SCN9A,PLAT,RAB8A,NTF3,MAP2K1,TNNI3,CSRP3,NPY5R,P2RX3,NTRK2,AVPR1B,HOPX,ADRA1A,CACNA1C,DRD1A,ADRA1D,CACNA1B,LZTS1,GLRA1,TACR1,BCAN,GJA1,VGF,SDC4,SLC1A3,SLC24A2,SHC1,NOS2,APLN,…	1866	2.11266	8.31724e-12	27
GO:0050801~ion homeostasis	120	4.84262	RGD1308470,UTS2,CASR,SLC9A5,IL6ST,SLC9A3,EDN2,GRIK3,SNCA,EDN1,GRIK5,LPAR3,SAE1,ADORA1,ASPA,ATP2B4,GRIN2B,AQP11,ILK,GRID2,IL1B,RGN,EIF2B2,SLC4A4,GUCA2B,GJD2,KCND2,MPDZ,SCN2A1,GRIN2A,CD38,AGTR1A,JUN,PGM1,STC1,PMP22,CCL3,GCLC,CCL2,TRHR,BCL2L1,ATP12A,ITGB1,KCNMB2,SLC11A2,PTK2,SLC30A1,SCN9A,SLC30A4,MAFG,TRPC1,HERPUD1,NTF3,IREB2,TNNI3,CSRP3,SLC4A10,P2RX7,CD55,P2RX3,P2RX2,AVPR1B,ADRA1A,CHRNB1,CACNA1C,DR…	1866	1.93438	7.36122e-11	28
GO:0031644~regulation of neurological system process	70	2.82486	UTS2,LZTS1,SLC6A1,GLRA1,GRIK3,RNF39,TACR1,MMP9,EDN1,SNCA,GRIK5,BCAN,VGF,CALB1,ADORA1,IL10,SYP,SLC1A3,GRIN2B,SLC24A2,GRIN2D,IFNG,EGR1,ARC,EGR2,CCKBR,GRIN2A,ADNP,STXBP1,MYLK2,PDYN,GRM1,CDK5,CD38,ADRB2,GRM3,GRM2,RAB5A,NPTN,EIF2AK3,RAB3A,CCL2,TNF,GNAI3,GNAI2,CABP1,VCSA1,TAC1,GIPC1,CDH2,RIMS1,PTK2,SYN2,SCN9A,RAB11A,PPP3CA,PLAT,RAB8A,NCDN,NTF3,NLGN1,GRIA4,NPY5R,NRAS,YWHAG,P2RX3,NTRK2,ADRA1A,DRD1A,CACNA…	1866	2.41283	1.89005e-10	27
GO:0019725~cellular homeostasis	129	5.20581	RGD1308470,UTS2,CASR,IL6ST,EDN2,GRIK3,SNCA,EDN1,GRIK5,LPAR3,SAE1,ADORA1,ASPA,ATP2B4,GRIN2B,AQP11,ILK,GRID2,IL1B,RGN,EIF2B2,TXNL1,GJD2,KCND2,MPDZ,SCN2A1,GRIN2A,DDIT3,TXNDC4,CD38,TXNDC1,AGTR1A,JUN,PGM1,STC1,PMP22,ALDOA,CCL3,GCLC,CCL2,TXN2,TRHR,BCL2L1,ITGB1,KCNMB2,PTK2,SLC30A1,DMD,NPM1,SCN9A,MAFG,TRPC1,HERPUD1,NTF3,IREB2,TNNI3,CSRP3,P2RX7,CD55,P2RX3,P2RX2,AVPR1B,ADRA1A,CHRNB1,CACNA1C,DRD1A,PRX,GLRA1…	1866	1.84535	3.1165e-10	28
GO:0046907~intracellular transport	137	5.52865	DYNC1LI2,SEC31A,CHMP5,VPS54,TGOLN1,TGFB3,CASK,TGFB2,SLC25A20,TRAK2,IFNG,VPS4B,SLC25A27,RPL11,SAR1B,SAR1A,RGD621098,RAB27A,SCAMP2,RAN,PICK1,ERP29,OPTN,ARNTL,NUPL1,NPAP60,TIMM8B,NPC2,NDEL1,CAMK4,JUN,TBRG1,USO1,MAPK9,VAMP2,VAMP1,TRAPPC3,TRAPPC2,GLG1,ARFGAP1,STX7,DERL1,STAM2,CACNB1,RER1,GIPC1,NAPA,BCL2L2,BCL2L1,CALR,RIMS2,RIMS1,STX12,NPM1,NUP54,HAP1,AP2M1,FTS,MAP2K1,NXF1,ARFIP1,HNRNPA1,VDAC1,SLC25A14…	1866	1.80444	3.27609e-10	28
GO:0014070~response to organic cyclic substance	75	3.02663	LDHA,SLC6A1,IGFBP7,TACR1,MMP9,PPARG,SNCA,RPS6KB1,SDC2,FNTB,FOS,CASP3,CD44,CDKN2B,VKORC1,IL1B,SHC1,SLC22A6,FOSL1,SOCS3,RELA,GSTT1,CTNNA1,TAT,PRKCD,CDK5,ADFP,GRM2,BTG2,CCND2,JUN,PDGFRB,PPP5C,PPP2R2A,ALDOA,TXN2,ALDOB,TAF9B,SLC37A4,TAC1,FKBP1A,NEDD8,BCL2L1,TRH,ATP12A,TIMP3,ALDH1A1,PCSK1,ANXA7,PTK2,ACSL1,BCL2,SRR,ACSL3,TGFBR1,FADS1,IL1RN,TGFBR2,IGF1,IGF2,CPT1A,STAT3,CDKN1A,P2RX7,PLCG1,BAX,CASP12,CHRNB…	1866	2.30338	3.11143e-10	27
GO:0051969~regulation of transmission of nerve impulse	66	2.66344	UTS2,LZTS1,SLC6A1,GLRA1,GRIK3,RNF39,TACR1,MMP9,EDN1,SNCA,GRIK5,BCAN,VGF,CALB1,ADORA1,SYP,SLC1A3,GRIN2B,SLC24A2,IFNG,EGR1,ARC,EGR2,CCKBR,ADNP,STXBP1,GRIN2A,MYLK2,PDYN,GRM1,CDK5,CD38,GRM3,GRM2,RAB5A,NPTN,EIF2AK3,RAB3A,CCL2,TNF,GNAI3,GNAI2,CABP1,TAC1,GIPC1,CDH2,RIMS1,PTK2,SYN2,SCN9A,RAB11A,PPP3CA,PLAT,RAB8A,NCDN,NTF3,NLGN1,GRIA4,NPY5R,NRAS,YWHAG,P2RX3,NTRK2,ADRA1A,DRD1A,CACNA1B	1866	2.43006	4.93728e-10	27
GO:0019226~transmission of nerve impulse	91	3.67232	PRX,SYT1,CLTB,SYT4,GLRA1,GRIK3,HEXA,SYNJ1,SNCA,GRIK5,ADORA1,MBP,NRCAM,ASPA,GRIN2B,DYNLL1,GRIN2D,ILK,GRID2,SV2B,EIF2B2,NRG1,FGF2,USP14,NSF,GJD2,EGR3,EGR2,PTPRF,SLC25A4,MPDZ,SCN2A1,GRIN2A,ADNP,MYLK2,PDYN,CDK5,GRM1,DOC2A,GRM2,CAMK4,NAB1,GRM6,CLDN1,RAB15,VAMP2,NCAN,PMP22,RAB3A,RAB3C,STX7,TAC1,CACNB2,GIPC1,ACP2,CLDN11,KCNMB2,PTK2,DMD,SYN2,SCN9A,APBA3,POU3F2,PPP3CA,POU3F1,CD24,GAD1,HAP1,PLAT,PLP1,NTF3,…	1866	2.08373	6.1624e-10	27
GO:0050804~regulation of synaptic transmission	63	2.54237	UTS2,LZTS1,SLC6A1,GRIK3,RNF39,TACR1,MMP9,EDN1,SNCA,GRIK5,BCAN,VGF,ADORA1,CALB1,SYP,SLC1A3,GRIN2B,SLC24A2,IFNG,EGR1,ARC,EGR2,CCKBR,ADNP,STXBP1,GRIN2A,MYLK2,PDYN,GRM1,CDK5,CD38,GRM3,GRM2,RAB5A,NPTN,RAB3A,CCL2,TNF,GNAI3,GNAI2,CABP1,TAC1,GIPC1,RIMS1,PTK2,SYN2,SCN9A,RAB11A,PPP3CA,PLAT,RAB8A,NCDN,NTF3,NLGN1,GRIA4,NPY5R,NRAS,YWHAG,P2RX3,NTRK2,ADRA1A,DRD1A,CACNA1B	1866	2.47425	5.99746e-10	27
GO:0042127~regulation of cell proliferation	170	6.86037	RGD1308470,XRCC4,UTS2,CASR,THRB,PGF,IL6ST,EDN2,PTGS1,EDN1,TGFB3,STRN,RPS6KB1,JAG1,CXCL12,ADORA1,IL10,GHRHR,CXCL10,TGFB2,FNTB,MAGED1,CD47,CSNK2A1,CDKN2B,CDKN2C,ILK,WDR77,IFNG,IL1B,INSR,PITX2,PTPRF,RELA,EFNB1,CTNNA1,CD38,JUN,F3,TBRG1,VEGFA,FOXG1,PLA2G2A,PDGFRA,PDGFRB,ATPIF1,PMP22,VSIG4,SMARCA2,ITGAL,CNBP,CCL2,GNAI2,IFITM3,TIPIN,BCL2L1,CALR,ITGB1,PTK2,NPM1,B4GALT7,PGGT1B,MAFG,KLF5,SPHK2,BECN1,KLF10,…	1866	1.65659	1.04337e-09	28
GO:0006873~cellular ion homeostasis	109	4.39871	RGD1308470,UTS2,CASR,IL6ST,EDN2,GRIK3,SNCA,EDN1,GRIK5,LPAR3,SAE1,ADORA1,ASPA,ATP2B4,GRIN2B,AQP11,ILK,GRID2,IL1B,RGN,EIF2B2,GJD2,KCND2,MPDZ,SCN2A1,GRIN2A,CD38,AGTR1A,JUN,PGM1,STC1,PMP22,CCL3,GCLC,CCL2,TRHR,BCL2L1,ITGB1,KCNMB2,PTK2,SLC30A1,SCN9A,MAFG,TRPC1,HERPUD1,NTF3,IREB2,TNNI3,CSRP3,P2RX7,CD55,P2RX3,P2RX2,AVPR1B,ADRA1A,CHRNB1,CACNA1C,DRD1A,PRX,GLRA1,HEXA,TACR1,KCNJ11,MBP,SLC24A2,PTHR1,TGFA,SV2A…	1866	1.90902	1.52012e-09	27
GO:0055082~cellular chemical homeostasis	110	4.43906	RGD1308470,UTS2,CASR,IL6ST,EDN2,GRIK3,SNCA,EDN1,GRIK5,LPAR3,SAE1,ADORA1,ASPA,ATP2B4,GRIN2B,AQP11,ILK,GRID2,IL1B,RGN,EIF2B2,GJD2,KCND2,MPDZ,SCN2A1,GRIN2A,CD38,AGTR1A,JUN,PGM1,STC1,PMP22,CCL3,GCLC,CCL2,TRHR,BCL2L1,ITGB1,KCNMB2,PTK2,SLC30A1,SCN9A,MAFG,TRPC1,HERPUD1,NTF3,IREB2,TNNI3,CSRP3,P2RX7,CD55,P2RX3,P2RX2,AVPR1B,ADRA1A,CHRNB1,CACNA1C,DRD1A,PRX,GLRA1,HEXA,TACR1,KCNJ11,MBP,SLC24A2,PTHR1,TGFA,SV2A…	1866	1.90085	1.54428e-09	27
GO:0016192~vesicle-mediated transport	123	4.96368	SYT1,SEC31A,SYT4,CHMP5,SLC9A3,VPS54,SNCA,TGOLN1,VPS33B,ITSN1,CD47,PACSIN1,PACSIN2,CLEC4F,VPS4B,SAR1B,SAR1A,RGD621098,RAB27A,SCAMP1,ARC,SCAMP2,MYLK2,COLEC12,OPTN,SIRPA,DOC2A,USO1,VAMP2,BIN1,VAMP1,TRAPPC3,TRAPPC2,ARFGAP1,CALY,STX7,GNAI3,RER1,CDC42SE1,ARF6,NAPA,RIMS2,RIMS1,STX12,SCARB1,HAP1,AP2M1,FTS,TGFBR2,LAT,P2RX7,VCP,PLCG1,ARF1,ARF2,ARF3,RAB1,ARF4,GOSR2,GOSR1,CACNA1C,SYTL1,CLCN5,MYH10,CLTA,CLTB,…	1866	1.81977	1.90903e-09	28
GO:0016044~membrane organization	91	3.67232	CLTA,CLTB,SEC31A,LDLR,GM2A,SLC9A3,SYNJ1,SNCA,SYT7,CLTC,VPS33B,KCNIP2,ITSN1,NRCAM,ASGR1,ASGR2,CD47,CTTN,PACSIN1,AP2B1,PACSIN2,CLEC4F,FXC1,COPB1,NECAP1,GNPAT,SLC25A27,CAP1,SAR1B,NSF,VCPIP1,SCAMP1,CTBP1,ARC,SCAMP2,STXBP1,ATP6V1H,COLEC12,ELMO3,SIRPA,CDK5,TIMM8B,MFN2,ADRB2,LETM1,NDEL1,ARCN1,RAB5A,USO1,SH3KBP1,VAMP2,BIN1,EPN2,ARFGAP1,RAB3A,CALY,GNAI3,STX7,GULP1,CDC42SE1,NAPA,BCL2L1,ANXA7,SH3GLB1,BCL2,H…	1866	2.03343	2.10373e-09	26
GO:0009628~response to abiotic stimulus	113	4.56013	RGD1308470,XRCC4,HMGCR,RBM3,MMP9,AQP4,RPS6KB1,CXCL12,TGFB2,CXCL10,GRIN2B,ADAM2,SLC2A1,IL1B,EIF2B2,SOCS3,CRYAB,USP1,RELA,GRIN2A,THBD,HSPB6,JUN,HSPB8,PGM1,MAPK9,COL1A1,DCUN1D3,ALDOA,CCL2,GCLC,TIPIN,BCL2L1,TRH,OBFC2A,TIMP3,PTK2,NKX2-1,AIPL1,TGFBR1,TGFBR2,USF1,UIMC1,RNF8,PLA2G4A,CBLB,P2RX7,CDKN1A,UCP3,PLCG1,NOLC1,P2RX3,AVPR1B,HSPD1,CACNA1C,SST,DRD1A,SLC9A1,IGFBP7,CYP11B2,TACR1,PPARG,TRPV3,TTPA,GJA1,V…	1866	1.83524	7.65546e-09	28
GO:0051174~regulation of phosphorus metabolic process	116	4.68119	RGD1308470,ADCY3,TUSC4,RGD1309049,EFNA1,IL6ST,HMGCR,ADCY5,EDN2,SNCA,ADCY6,EDN1,TGFB3,LPAR3,ADORA1,TGFB2,PRKAR2B,CDKN2B,CDKN2C,CLP1,ILK,IFNG,IL1B,MS4A2,INSR,MAP2K6,RBL2,SOCS3,PICK1,PKIG,PKIB,PKIA,JUN,AKAP6,MAPK9,PDGFRB,AKAP1,RAD17,GNAI2,PFKFB2,PFKFB1,HEXIM1,NPM1,PPP2R2B,SPHK2,TAOK2,MAP2K1,SMAD7,TGFBR1,IL1RN,TGFBR2,SMAD4,HGF,DVL1,CDKN1C,P2RX7,CDKN1A,AREG,TNK2,DRD1A,IL22RA2,PRKAG2,SDC4,CAMKK1,AKT1,M…	1866	1.81133	9.69693e-09	28
GO:0019220~regulation of phosphate metabolic process	116	4.68119	RGD1308470,ADCY3,TUSC4,RGD1309049,EFNA1,IL6ST,HMGCR,ADCY5,EDN2,SNCA,ADCY6,EDN1,TGFB3,LPAR3,ADORA1,TGFB2,PRKAR2B,CDKN2B,CDKN2C,CLP1,ILK,IFNG,IL1B,MS4A2,INSR,MAP2K6,RBL2,SOCS3,PICK1,PKIG,PKIB,PKIA,JUN,AKAP6,MAPK9,PDGFRB,AKAP1,RAD17,GNAI2,PFKFB2,PFKFB1,HEXIM1,NPM1,PPP2R2B,SPHK2,TAOK2,MAP2K1,SMAD7,TGFBR1,IL1RN,TGFBR2,SMAD4,HGF,DVL1,CDKN1C,P2RX7,CDKN1A,AREG,TNK2,DRD1A,IL22RA2,PRKAG2,SDC4,CAMKK1,AKT1,M…	1866	1.81133	9.69693e-09	28
GO:0048545~response to steroid hormone stimulus	89	3.59161	GPR83,LDHA,UTS2,SLC6A1,LDLR,IGFBP7,SLC9A3,PTGS1,PPARG,TGFB3,RPS6KB1,AQP1,KCNJ11,IL10,GHRHR,TGFB2,FOS,TNFRSF11B,APOA2,CASP3,GOT1,SULT1A1,INSIG1,IL1B,SHC1,LOX,INSR,FOSL1,SGK1,CRYAB,SOCS3,RELA,STRN3,CTNNA1,CNGA3,CDO1,TAT,CDK2,CD38,SDC1,ADM,AGTR1A,CCND2,PDGFRA,HSD11B2,PDGFRB,COL1A1,ALPL,ALDOA,HMGB2,CCL2,TNF,ALDOB,PFKFB1,TRH,CCL5,TIMP3,PRSS8,ALDH1A1,ALDH1A2,PCSK1,PTK2,BCL2,CD24,ACSL6,TXNIP,PLAT,GNRH1,…	1866	1.98191	1.46631e-08	28
GO:0007267~cell-cell signaling	97	3.91445	CGA,SYT1,SYT4,GRIK3,SNCA,EDN1,GRIK5,ADORA1,GHRHR,GRIN2B,GRIN2D,GRID2,GJD2,PTPRF,GRIN2A,MYLK2,PDYN,DOC2A,CAMK4,RAB15,VAMP2,EIF2AK3,STX7,CACNB2,ACP2,GIPC1,RIMS2,GREM1,PTK2,DMD,NKX2-1,GAD1,HAP1,PLAT,NTF3,IL1RN,GABRA5,SMAD2,HGF,VDAC3,NPY5R,CAMK2N1,DVL1,VDAC1,P2RX7,P2RX3,NTRK2,P2RX2,CHRNB1,CACNA1C,DRD1A,CACNA1B,CLTB,GLRA1,FGF9,SYNJ1,GJA1,VGF,SDC4,GJA5,DYNLL1,SV2B,NRG1,FGF1,FGF2,USP14,NSF,EGR3,SLC25A4,…	1866	1.90478	2.12909e-08	28
GO:0070482~response to oxygen levels	68	2.74415	LDHA,ATP1B1,UTS2,PGF,MMP9,EDN1,TGFB3,UBQLN1,CXCL12,SDC2,TGFB2,CITED2,SLC2A8,CASP3,PLOD2,ZFP354A,SHC1,PAK1,NOS2,MB,NOL3,PDPN,SOCS3,PRKCD,UBE2B,CD38,ADM,PDE5A,VEGFA,PDGFRA,NPPC,PDGFRB,HSD11B2,ALDOA,CCL2,AHCY,TXN2,EGLN3,EGLN2,EGLN1,BCL2L1,TRH,VCAM1,ECE1,BCL2,SCNN1G,CD24,ACSL6,EPO,PLAT,SLC8A1,VHL,TGFBR1,TGFBR2,SMAD4,CAPN2,USF1,ITPR1,CDKN1A,UCP3,P2RX3,P2RX2,CASP12,HIF3A,TGFBR3,HSPD1,LIPC,VLDLR	1866	2.1707	4.27686e-08	27
GO:0070727~cellular macromolecule localization	94	3.79338	CLTA,CLTB,FGF9,AP2S1,TIMM17A,PAX6,TGFB3,CASK,TERF2IP,PEX3,CLTC,TGFB2,PEX7,AKT1,CDC42,AP2B1,RGD1306195,TRAK2,FXC1,COPB1,IFNG,RPL11,SAR1B,KPNB1,FGF2,SAR1A,RGD621098,RAB27A,SCAMP2,RAN,PGAP1,ERP29,PICK1,RPH3AL,ARNTL,OPTN,CDK5,TIMM8B,MFN2,JUN,CFL1,ARCN1,USO1,TOMM20,MAPK9,KPNA4,VAMP1,KPNA3,KPNA2,KPNA1,GLG1,YWHAZ,DERL1,TNF,STX7,STAM2,PPP3R1,CACNB1,GIPC1,NAPA,CALR,RIMS2,RIMS1,STAU1,STX12,TMED2,AP3M1,SH3G…	1866	1.89762	4.94262e-08	28
GO:0060341~regulation of cellular localization	84	3.38983	SYT1,UTS2,CADM1,IL6ST,EDN2,PTGS1,SNCA,EDN1,GRIK5,TGFB3,SYT9,SYT7,CXCL12,ADORA1,KCNJ11,IL10,GHRHR,TGFB2,CDC42,APOA2,GRIN2B,IFNG,PIK3C3,IL1B,MS4A2,NOS2,FGF2,APLN,NSF,CRYAB,PKIG,RPH3AL,STXBP1,MYLK2,NR0B2,PFKM,PDYN,PPP1CC,PKIA,CDK5,GRM1,CD38,GRM2,DOC2A,GHRH,VAMP2,AKAP1,SERP1,RAB3A,RAB3B,RAB3C,TNF,GLUD1,PFKFB2,NNAT,CDH1,TRH,RIMS1,UHMK1,PCSK1,PDE1C,SYN2,SCG5,TNFSF4,TGFBR1,IL1RN,SMAD4,ARFIP1,NPY1R,NPY5R…	1866	1.96511	7.28648e-08	28
GO:0034613~cellular protein localization	93	3.75303	CLTA,CLTB,FGF9,AP2S1,TIMM17A,PAX6,TGFB3,CASK,TERF2IP,PEX3,CLTC,TGFB2,PEX7,AKT1,CDC42,AP2B1,RGD1306195,TRAK2,FXC1,COPB1,IFNG,RPL11,SAR1B,KPNB1,FGF2,SAR1A,RGD621098,RAB27A,SCAMP2,RAN,PGAP1,ERP29,PICK1,RPH3AL,ARNTL,OPTN,CDK5,TIMM8B,MFN2,JUN,CFL1,ARCN1,USO1,TOMM20,MAPK9,KPNA4,VAMP1,KPNA3,KPNA2,KPNA1,GLG1,YWHAZ,DERL1,TNF,STX7,STAM2,PPP3R1,CACNB1,GIPC1,NAPA,CALR,RIMS2,RIMS1,STX12,TMED2,AP3M1,SH3GLB1,CH…	1866	1.8892	7.51336e-08	28
GO:0007268~synaptic transmission	71	2.86521	SYT1,CLTB,SYT4,GLRA1,GRIK3,SYNJ1,SNCA,GRIK5,ADORA1,GRIN2B,DYNLL1,GRIN2D,GRID2,SV2B,NRG1,FGF2,USP14,NSF,GJD2,EGR3,PTPRF,SLC25A4,GRIN2A,ADNP,MYLK2,PDYN,GRM1,CDK5,DOC2A,GRM2,CAMK4,GRM6,RAB15,VAMP2,NCAN,RAB3A,STX7,RAB3C,TAC1,CACNB2,GIPC1,ACP2,PTK2,DMD,SYN2,APBA3,PPP3CA,CD24,GAD1,HAP1,PLAT,NTF3,SLC12A5,GABRA5,NLGN1,GRIA4,VDAC3,CAMK2N1,NPY5R,DVL1,VDAC1,ATXN1,P2RX7,SLC17A6,P2RX3,P2RX2,CHRNB1,SLC5A7,CACN…	1866	2.10088	7.40578e-08	27
GO:0030001~metal ion transport	110	4.43906	KCNC2,CASR,ATP1B1,KCNC3,SLC13A5,ATP1B3,SLC9A5,SCN3B,SLC9A3,ATP1B4,SAE1,ATP2B1,ATP2B4,GRIN2B,VPS4B,SLC4A4,KCND2,SCN2A1,GRIN2A,SLC38A1,TNFAIP1,SLC38A3,SLC38A2,SCN1B,KCNA2,CACNB1,KCNA4,CACNB2,KCNA3,SFXN1,CACNB3,ATP12A,KCNJ3,KCNMB2,SLC11A2,KCNS3,MRS2,SLC30A1,SLC30A4,SCN9A,SLC30A3,SLC31A2,TRPC1,TRPC4,CACNA2D1,KCNK1,KCNK2,KCNK3,VDAC1,KCNJ4,P2RX7,SLC4A10,PLCG1,CACNA1E,HEPH,CACNA1C,KCTD13,CACNA1B,SLC9A1,…	1866	1.76878	1.12097e-07	28
GO:0042325~regulation of phosphorylation	109	4.39871	RGD1308470,ADCY3,TUSC4,RGD1309049,EFNA1,IL6ST,HMGCR,ADCY5,EDN2,SNCA,ADCY6,EDN1,TGFB3,LPAR3,ADORA1,TGFB2,PRKAR2B,CDKN2B,CDKN2C,CLP1,ILK,IFNG,IL1B,MS4A2,INSR,MAP2K6,RBL2,SOCS3,PKIG,PICK1,PKIB,PKIA,JUN,MAPK9,PDGFRB,RAD17,GNAI2,PFKFB2,PFKFB1,HEXIM1,NPM1,SPHK2,TAOK2,MAP2K1,SMAD7,TGFBR1,IL1RN,TGFBR2,SMAD4,HGF,DVL1,CDKN1C,P2RX7,CDKN1A,TNK2,AREG,DRD1A,IL22RA2,PRKAG2,SDC4,CAMKK1,AKT1,MEN1,CDC42,SPRY2,CASP…	1866	1.77027	1.24386e-07	28
GO:0006811~ion transport	162	6.53753	KCNC2,SLC22A17,ATP1B1,CASR,KCNC3,SLC13A5,ATP1B3,SLC9A5,SCN3B,SLC9A3,GRIK3,ATP1B4,GRIK5,SAE1,AQP1,ATP2B1,SLC25A20,SLC16A1,ATP2B4,GRIN2B,AQP11,WNK4,GRIN2D,SLC25A22,GRID2,VPS4B,SLC4A4,KCND2,SCN2A1,GRIN2A,CNGA3,NNT,SLC38A1,TNFAIP1,SLC38A3,SCN1B,SLC38A2,KCNA2,KCNA4,CACNB1,KCNA3,CACNB2,SFXN1,CACNB3,ATP12A,KCNJ3,FXYD7,KCNMB2,ATP6V0C,SLC11A2,KCNS3,MRS2,SLC30A1,SCN9A,SLC30A4,SLC30A3,SLC31A2,TRPC1,TRPC4,CA…	1866	1.57154	1.45208e-07	28
GO:0006886~intracellular protein transport	85	3.43019	CLTA,CLTB,FGF9,AP2S1,TIMM17A,TGFB3,CASK,PEX3,CLTC,TGFB2,PEX7,AKT1,AP2B1,RGD1306195,TRAK2,FXC1,COPB1,IFNG,RPL11,SAR1B,KPNB1,FGF2,SAR1A,RGD621098,RAB27A,SCAMP2,RAN,PGAP1,ERP29,PICK1,RPH3AL,ARNTL,OPTN,CDK5,TIMM8B,MFN2,JUN,CFL1,ARCN1,USO1,TOMM20,MAPK9,KPNA4,VAMP1,KPNA3,KPNA2,KPNA1,GLG1,YWHAZ,DERL1,TNF,STX7,STAM2,CACNB1,GIPC1,NAPA,CALR,RIMS2,RIMS1,STX12,TMED2,AP3M1,CHM,SCG5,PPP3CA,NUP54,CD24,AP2M1,TXN…	1866	1.92593	1.41523e-07	28
GO:0051046~regulation of secretion	76	3.06699	SYT1,UTS2,CADM1,IL6ST,EDN2,TACR1,PTGS1,EDN1,SNCA,GRIK5,TGFB3,SYT9,SYT7,CXCL12,ADORA1,KCNJ11,IL10,GHRHR,TGFB2,CDC42,APOA2,GRIN2B,IFNG,PIK3C3,IL1B,MS4A2,NOS2,NRG1,FGF2,APLN,NSF,RPH3AL,STXBP1,NR0B2,PFKM,PDYN,CDK5,GRM1,CD38,GRM2,DOC2A,GHRH,MAPK9,VAMP2,SERP1,RAB3A,RAB3B,RAB3C,GNAI3,TNF,PFKFB2,GLUD1,NNAT,TAC1,TRH,RIMS1,PCSK1,PDE1C,SYN2,SCG5,TNFSF4,IL1RN,ARFIP1,NPY1R,NPY5R,CPT1A,NKX6-1,CADPS,P2RX7,CNTF,…	1866	2.01018	1.42263e-07	28
GO:0008284~positive regulation of cell proliferation	106	4.27764	XRCC4,CASR,UTS2,THRB,IL6ST,PGF,EDN2,EDN1,RPS6KB1,CXCL12,GHRHR,CXCL10,TGFB2,FNTB,CD47,ILK,WDR77,IFNG,IL1B,INSR,EFNB1,RELA,CD38,JUN,F3,FOXG1,VEGFA,PDGFRA,PDGFRB,ITGAL,CNBP,CCL2,GNAI2,TIPIN,BCL2L1,CALR,ITGB1,PTK2,NPM1,PGGT1B,KLF5,SPHK2,TGFBR1,TGFBR2,HGF,AGER,NPY5R,SHOX2,PLA2G4A,CDKN1A,ATF3,NOLC1,DLX5,AREG,INSL3,MARCKSL1,FGF9,TACR1,PAX6,PRRX1,NDUFS4,OSR2,PTHR1,TGFA,SHC1,IL13RA1,FGF1,APLN,FGF2,UBE2A,C…	1866	1.77036	1.95222e-07	27
GO:0040008~regulation of growth	87	3.5109	RTN4,CGA,IL9R,FGF9,IL6ST,IGFBP7,MORF4L2,PPARG,RPS6KB1,CD53,VGF,CXCL12,GHRHR,TGFB2,AKT1,MEN1,NOV,CSNK2A1,WISP1,CD44,HTRA1,CTGF,CDKN2C,ILK,IFNG,PIK3CA,SHC1,FGF2,DNAJC2,INSR,SERTAD2,CYR61,AR,SGK1,CGRRF1,CRYAB,LIMK1,SOCS3,ADNP,ADIPOR1,PRKCDBP,CSDA,CD38,ADRB2,CTH,PRDM4,KRT17,SEMA4F,GHRH,CD81,NPPC,DCUN1D3,NPPA,GAP43,SERP1,ING3,TNFRSF12A,TAF9B,ESM1,GREM1,IGSF11,PTK2,BCL2,POU3F2,IL7,TGFBR1,CUGBP1,PSRC1,T…	1866	1.89186	2.14525e-07	28
GO:0001666~response to hypoxia	63	2.54237	ATP1B1,UTS2,LDHA,PGF,MMP9,EDN1,TGFB3,UBQLN1,CXCL12,SDC2,TGFB2,CITED2,SLC2A8,CASP3,PLOD2,ZFP354A,SHC1,PAK1,NOS2,MB,NOL3,SOCS3,PRKCD,UBE2B,CD38,ADM,PDE5A,VEGFA,NPPC,HSD11B2,ALDOA,CCL2,AHCY,TXN2,EGLN3,EGLN2,EGLN1,BCL2L1,TRH,VCAM1,ECE1,BCL2,SCNN1G,CD24,ACSL6,EPO,PLAT,SLC8A1,VHL,TGFBR1,TGFBR2,SMAD4,CAPN2,USF1,ITPR1,UCP3,P2RX3,P2RX2,HIF3A,TGFBR3,HSPD1,LIPC,VLDLR	1866	2.13744	2.9481e-07	26
GO:0006915~apoptosis	101	4.07587	MGC94600,SGMS1,UBQLN1,SMNDC1,TGFB2,IFNG,NGFRAP1,UNC5C,DAP,RNF34,MAP2K6,TWIST1,BCL2L14,SCN2A1,FADD,IL24,STK3,TNS4,JUN,F3,SIAH1A,TESK2,MAPK9,MGC112830,EIF2AK3,NEK6,PHLPP,LITAF,STK17B,RRAGA,BCL2L2,ARF6,RFFL,BCL2L1,SP110,GREM1,ECE1,MTCH1,RGD1311350,BMF,FTS,SRA1,VDAC1,VCP,HSPD1,DEDD,FASTK,GJA1,PAWR,RTN3,AKT1,BAG5,CASP3,TNFRSF11B,DYNLL1,SHARPIN,BAG3,FGF2,EBAG9,SGK1,CCKBR,AIFM1,CYCS,GZMB,CDK5,ELMO3,RGD1…	1866	1.77853	3.5452e-07	28
GO:0012501~programmed cell death	102	4.11622	MGC94600,SGMS1,UBQLN1,SMNDC1,TGFB2,IFNG,NGFRAP1,UNC5C,DAP,RNF34,MAP2K6,TWIST1,BCL2L14,SCN2A1,FADD,IL24,STK3,TNS4,JUN,F3,SIAH1A,TESK2,MAPK9,MGC112830,EIF2AK3,NEK6,PHLPP,LITAF,TAF9B,STK17B,RRAGA,BCL2L2,ARF6,RFFL,BCL2L1,SP110,GREM1,ECE1,MTCH1,RGD1311350,BMF,FTS,SRA1,VDAC1,VCP,HSPD1,DEDD,FASTK,GJA1,PAWR,RTN3,AKT1,BAG5,CASP3,TNFRSF11B,DYNLL1,SHARPIN,BAG3,FGF2,EBAG9,SGK1,CCKBR,AIFM1,CYCS,GZMB,CDK5,ELMO…	1866	1.75792	5.62229e-07	28
GO:0044093~positive regulation of molecular function	128	5.16546	ADCY3,XRCC4,CASR,EFNA1,ADCY5,EDN2,EDN1,ADCY6,TGFB3,LPAR3,CXCL12,ADORA1,IL10,GHRHR,TGFB2,PRKAR2B,ILK,APOA5,IFNG,RGN,IL1B,MS4A2,INSR,MAP2K6,RELA,PICK1,PSMA1,NDEL1,PSMA5,AGTR1A,F3,HTR7,AKAP6,MAPK9,EIF2AK3,HMGB2,GNAI2,ADCYAP1R1,PFKFB2,PFKFB1,ALDOB,NR1H2,SERINC3,HCRTR2,SERINC2,NPM1,MTCH1,SCARB1,NR1H3,SPHK2,TAOK2,MAP2K1,TGFBR1,IL1RN,TGFBR2,HGF,PSMB8,P2RX7,PSMC5,VCP,PLCG1,NTRK2,TGFBR3,ADRA1A,HSPD1,DRD1A…	1866	1.63602	6.5799e-07	28
GO:0031960~response to corticosteroid stimulus	48	1.93705	ALPL,GPR83,CCL2,TNF,IGFBP7,SLC9A3,ALDOB,PFKFB1,PTGS1,RPS6KB1,TRH,CCL5,IL10,GHRHR,PRSS8,FOS,PCSK1,CASP3,APOA2,GOT1,BCL2,SULT1A1,IL1B,SHC1,INSR,FOSL1,PLAT,SGK1,GNRH1,MAP2K1,IL1RN,IGF1,CDO1,CNGA3,TAT,IL6RA,PLA2G4A,SDC1,CDKN1A,UCP3,ADM,DUSP1,BAX,HSD11B2,COL1A1,AREG,IGFBP2,LIPC	1866	2.37441	6.54501e-07	28
GO:0001558~regulation of cell growth	57	2.30024	RTN4,IL9R,IL6ST,IGFBP7,PPARG,CXCL12,TGFB2,NOV,AKT1,CSNK2A1,WISP1,CD44,CTGF,HTRA1,CDKN2C,ILK,DNAJC2,FGF2,SERTAD2,CYR61,SGK1,CGRRF1,SOCS3,LIMK1,CRYAB,ADNP,ADIPOR1,PRKCDBP,CD38,CTH,KRT17,PRDM4,SEMA4F,DCUN1D3,NPPA,TNFRSF12A,TAF9B,ESM1,GREM1,PTK2,BCL2,IL7,TGFBR1,PSRC1,SMAD4,IGF1,CDH13,CDKN1A,EI24,CNTF,CDKN2AIP,FBLN5,IGFBP1,IGFBP2,APBB1,IGFBP4,IGFBP5	1866	2.18562	6.71642e-07	28
GO:0010647~positive regulation of cell communication	90	3.63196	UTS2,SLC20A1,VAPA,FGF9,IL6ST,TACR1,SNCA,PRRX1,GJA1,LPAR3,L1CAM,JAG1,ITSN1,TGFB2,CITED2,MEN1,CDC42,SLC1A3,CDKN2B,SLC24A2,ILK,IFNG,TGFA,IL1B,LBP,NRG1,INSR,AR,LTBR,CCKBR,RELA,FADD,CTNNA1,PRKCD,NCAM1,UBE2N,ACVR2B,ADRB2,F3,VEGFA,EIF2AK3,NEK6,PPP5C,ITGAL,CCL2,TNF,LITAF,TAC1,TFG,FKBP1A,GIPC1,ITGB1,MAP3K7IP2,IGF1R,PTK2,ECE1,PTH,CC2D1A,CD24,NENF,EPO,PTPRC,DIXDC1,TAOK2,BECN1,TGFBR1,SMAD4,IGF1,IGF2,DGKI,GRI…	1866	1.82255	7.0246e-07	28
GO:0051094~positive regulation of developmental process	88	3.55125	XRCC5,XRCC4,UTS2,THRB,PDLIM7,FOXA2,FGF9,IL6ST,TACR1,SYNJ1,MORF4L2,PPARG,PAX6,TGFB3,GJA1,RPS6KB1,JAG1,CXCL12,TGFB2,ACTR3,MEN1,AKT1,ASPA,CDKN2B,ILK,IFNG,IL1B,ERAP1,NRG1,FGF2,INSR,CYR61,SGK1,PTPRF,LIMK1,SOCS3,RELA,DLL3,ADNP,ACVR2B,ADRB2,NDEL1,KRT17,BTG1,JUN,F3,FOXG1,NPPC,NPTN,MAPK9,NGFR,CCL3,TNF,TNFRSF12A,IL4RA,TAC1,CX3CL1,CCL5,PRPF19,PTK2,BCL2,CSF1R,LPL,PTPRC,DIXDC1,NTF3,MAP2K1,IL7,KLF10,SMAD5,TGFB…	1866	1.83362	7.52657e-07	28
GO:0042391~regulation of membrane potential	53	2.13882	PRX,GLRA1,GRIK3,TACR1,HEXA,EDN1,SNCA,GRIK5,ADORA1,KCNJ11,MBP,ASPA,GRIN2B,ILK,GRID2,NRG1,EIF2B2,GJD2,KCND2,EGR2,MPDZ,SCN2A1,GRIN2A,GRM1,CDK5,JUN,NAB1,CLDN1,PMP22,KCNH2,GCLC,TAC1,CLDN11,BCL2L1,KCNMB2,BCL2,KCNE1,SCN9A,POU3F2,PPP3CA,POU3F1,PLP1,NTF3,ATXN1,TPO1,P2RX7,CNTF,P2RX3,BAX,P2RX2,ADRA1A,CHRNB1,DRD1A	1866	2.24477	8.22143e-07	28
GO:0032868~response to insulin stimulus	48	1.93705	FOXA2,CYP11B2,ALDOB,PPARG,PFKFB1,RHOQ,RPS6KB1,CCL5,VGF,GHRHR,IL10,AKT1,SLC2A8,GOT1,INSIG2,BCL2,INSIG1,SH2B2,SHC1,PAK1,INSR,ACSL6,NR1H3,AR,SGK1,EGR2,CCKBR,PTPN2,SOCS3,FADS1,RELA,WDR6,PTPRA,GGH,PRKCD,UBE2B,CDK2,UCP3,ADM,CCND2,HSD11B2,IGFBP1,PTPN1,AKAP1,DRD1A,NPPA,ABCC5,VLDLR	1866	2.33871	1.02819e-06	27
GO:0008219~cell death	108	4.35835	MGC94600,SGMS1,UBQLN1,SMNDC1,TGFB2,IFNG,NGFRAP1,UNC5C,DAP,RNF34,MAP2K6,TWIST1,BCL2L14,SCN2A1,FADD,IL24,STK3,TNS4,JUN,SIAH1A,F3,TESK2,MAPK9,MGC112830,EIF2AK3,NEK6,PHLPP,LITAF,TNFRSF12A,TAF9B,STK17B,MMD,RRAGA,ARF6,BCL2L2,RFFL,BCL2L1,SP110,GREM1,ECE1,MTCH1,RGD1311350,BMF,FTS,SRA1,VDAC1,P2RX7,VCP,HSPD1,PARP4,DEDD,FASTK,GJA1,PAWR,RTN3,BAG5,AKT1,CASP3,TNFRSF11B,DYNLL1,SHARPIN,BAG3,FGF2,EBAG9,SGK1,CCKBR…	1866	1.69457	1.38642e-06	28
GO:0006874~cellular calcium ion homeostasis	55	2.21953	RGD1308470,CASR,UTS2,IL6ST,EDN2,TACR1,EDN1,LPAR3,ATP2B4,SLC24A2,PTHR1,TGFA,RGN,IL1B,SV2A,PTGER3,CCKBR,TRPM8,GRM1,TRDN,CD38,ADM,GTF2I,GHRH,GNB1,AGTR1A,PGM1,STC1,CCL3,CCL2,TRHR,SLC37A4,TAC1,FKBP1A,ITGB1,ANXA7,BCL2,PTH,CD24,TRPC1,PTPRC,HERPUD1,SLC8A1,NPY1R,TNNI3,CSRP3,ITPR1,CD55,P2RX7,BAX,AVPR1B,ADRA1A,CACNA1C,DRD1A,IL2	1866	2.17323	1.41424e-06	28
GO:0043085~positive regulation of catalytic activity	114	4.60048	ADCY3,XRCC4,CASR,EFNA1,ADCY5,EDN2,ADCY6,EDN1,TGFB3,LPAR3,ADORA1,GHRHR,TGFB2,PRKAR2B,ILK,IFNG,APOA5,RGN,IL1B,MS4A2,INSR,MAP2K6,PICK1,PSMA1,NDEL1,AGTR1A,PSMA5,F3,HTR7,AKAP6,MAPK9,EIF2AK3,GNAI2,ADCYAP1R1,PFKFB2,PFKFB1,ALDOB,NR1H2,SERINC3,HCRTR2,SERINC2,NPM1,MTCH1,SCARB1,NR1H3,SPHK2,TAOK2,MAP2K1,TGFBR1,IL1RN,TGFBR2,HGF,PSMB8,P2RX7,PSMC5,VCP,NTRK2,ADRA1A,HSPD1,DRD1A,OPRM1,GM2A,PRKAG2,SDC4,CAMKK1,AKT1,…	1866	1.66383	1.52229e-06	28
GO:0009611~response to wounding	110	4.43906	JUB,F13A1,TGFB3,RPS6KB1,SGMS1,SYT7,C1QC,CXCL10,TGFB2,REG3B,FNTB,APOA2,CD44,APOA5,IL1B,MS4A2,REG3G,LOX,TFPI2,RAB27A,INA,PDPN,RELA,GRIN2A,SERPING1,IL24,CTNNA1,THBD,F3,PDGFRA,PDGFRB,CCL3,AHCY,CCL2,TXN2,CX3CL1,CCL5,TIMP3,CCL7,FGG,IL23A,CD69,MTPN,SCN9A,FN1,KLF6,MAP2K1,IL1RN,TGFBR2,EPHX2,SMAD1,LAT,P2RX7,PARP4,MYH10,FOXA2,TACR1,CRP,CRCP,GJA1,SDC2,AKT1,CASP3,SLC1A3,LBP,FGF2,PTGER3,STXBP1,CDK5,CHST1,SDC1,…	1866	1.68118	1.50565e-06	28
GO:0016265~death	109	4.39871	MGC94600,SGMS1,UBQLN1,SMNDC1,TGFB2,IFNG,NGFRAP1,UNC5C,DAP,RNF34,MAP2K6,TWIST1,BCL2L14,SCN2A1,FADD,IL24,STK3,TNS4,JUN,SIAH1A,F3,TESK2,MAPK9,MGC112830,EIF2AK3,NEK6,PHLPP,LITAF,TNFRSF12A,TAF9B,STK17B,MMD,RRAGA,ARF6,BCL2L2,RFFL,BCL2L1,SP110,GREM1,ECE1,MTCH1,RGD1311350,BMF,FTS,SRA1,VDAC1,P2RX7,VCP,HSPD1,PARP4,DEDD,FASTK,GJA1,PAWR,RTN3,BAG5,AKT1,CASP3,TNFRSF11B,DYNLL1,SHARPIN,BAG3,FGF2,EBAG9,SGK1,CCKBR…	1866	1.68176	1.69629e-06	28
GO:0051338~regulation of transferase activity	84	3.38983	ADCY3,TUSC4,EFNA1,HMGCR,ADCY5,EDN2,PRKAG2,ADCY6,EDN1,PPARG,TGFB3,LPAR3,SDC4,ADORA1,CAMKK1,TGFB2,AKT1,MEN1,CDC42,SPRY2,PRKAR2B,CASP3,CDKN2B,CDKN2C,CLP1,ILK,TGFA,IL1B,MS4A2,SHC1,PAK1,NRG1,FGF2,INSR,MAP2K6,CEACAM1,RBL2,PKIG,PICK1,ADNP,PKIB,PKIA,CDK5,PRKCD,GRM1,SPDYA,ACVR2B,LAX1,CCND2,GADD45G,CD81,GADD45A,OAS1D,TNF,GNAI2,PFKFB2,PFKFB1,TRIB3,SERINC3,SERINC2,HEXIM1,MAP3K1,NPM1,CD24,TERF1,PTPRC,MAP2K1,T…	1866	1.82052	2.09299e-06	28
GO:0015672~monovalent inorganic cation transport	82	3.30912	KCNC2,SLC5A2,ATP1B1,SLC13A5,KCNC3,ATP1B3,SLC20A1,SLC9A5,KCNAB1,SCN3B,SLC9A3,ATP1B4,SAE1,KCNIP2,KCNJ11,KCNIP4,KCNJ14,KCNJ13,KCNK10,KCNQ3,SLC23A2,SLC24A2,VPS4B,ATP5L,KCNG3,ATP6V0D1,SLC4A4,NSF,SCN10A,KCND2,SCN2A1,ATP6V1H,CDK2,ATP6V1C1,NNT,KCNH8,SCN11A,SLC38A1,KCNH2,KCNH3,KCNH4,TNFAIP1,SLC38A3,SCN1B,SLC38A2,KCNA2,KCNA4,KCNA3,ATP6V1G2,ATP12A,KCNJ3,KCNMB2,SLC11A2,KCNS3,ATP6V0C,SCN9A,KCNE1,SCNN1G,SCN5A,…	1866	1.83232	2.25105e-06	28
GO:0055074~calcium ion homeostasis	55	2.21953	RGD1308470,CASR,UTS2,IL6ST,EDN2,TACR1,EDN1,LPAR3,ATP2B4,SLC24A2,PTHR1,TGFA,RGN,IL1B,SV2A,PTGER3,CCKBR,TRPM8,GRM1,TRDN,CD38,ADM,GTF2I,GHRH,GNB1,AGTR1A,PGM1,STC1,CCL3,CCL2,TRHR,SLC37A4,TAC1,FKBP1A,ITGB1,ANXA7,BCL2,PTH,CD24,TRPC1,PTPRC,HERPUD1,SLC8A1,NPY1R,TNNI3,CSRP3,ITPR1,CD55,P2RX7,BAX,AVPR1B,ADRA1A,CACNA1C,DRD1A,IL2	1866	2.12148	3.21166e-06	28
GO:0043434~response to peptide hormone stimulus	67	2.70379	PNLIP,FOXA2,CYP11B2,PPARG,GJA1,RHOQ,RPS6KB1,VGF,COX5B,CXCL12,IL10,GHRHR,AKT1,SLC2A8,GOT1,INSIG2,INSIG1,SHC1,PAK1,EIF2B2,INSR,AR,SGK1,PLD1,EGR2,CCKBR,SOCS3,RELA,CDO1,PRKCD,UBE2B,CDK2,ADM,BTG2,BTG1,CCND2,HSD11B2,COL1A1,AKAP1,NPPA,ALDOB,PFKFB1,BCL2L1,CCL5,PRSS8,PCSK1,BCL2,SH2B2,ACSL6,NR1H3,PLAT,PTPN2,FADS1,PTPRA,WDR6,GGH,NR4A3,STAT3,IL6RA,UCP3,PTPN1,IGFBP1,AREG,LIPC,DRD1A,ABCC5,VLDLR	1866	1.95573	3.23386e-06	27
GO:0006812~cation transport	122	4.92333	KCNC2,CASR,ATP1B1,KCNC3,SLC13A5,ATP1B3,SLC9A5,SCN3B,SLC9A3,ATP1B4,SAE1,AQP1,ATP2B1,SLC25A20,ATP2B4,GRIN2B,VPS4B,SLC4A4,KCND2,SCN2A1,GRIN2A,NNT,SLC38A1,TNFAIP1,SLC38A3,SCN1B,SLC38A2,KCNA2,CACNB1,KCNA4,CACNB2,KCNA3,SFXN1,CACNB3,ATP12A,KCNJ3,KCNMB2,SLC11A2,KCNS3,ATP6V0C,MRS2,SLC30A1,SLC30A4,SCN9A,SLC30A3,SLC31A2,TRPC1,TRPC4,CACNA2D1,KCNK1,KCNK2,KCNK3,VDAC1,KCNJ4,P2RX7,SLC4A10,PLCG1,P2RX3,CACNA1E,HEP…	1866	1.60687	3.42136e-06	28
GO:0042981~regulation of apoptosis	157	6.33575	XRCC5,RGD1308470,XRCC4,LDHA,MAEA,SNCB,MMP9,SNCA,TGFB3,SGMS1,ITSN1,ADORA1,IL10,TGFB2,CITED2,MAGED1,CD44,CDKN2C,ILK,IFNG,GRID2,TPT1,PIK3CA,IL1B,NGFRAP1,MAP2K6,RAB27A,BCL2L14,PTPRF,CRYAB,RELA,GRIN2A,PIM1,FADD,CSDA,CTNNA1,DDIT3,TXNDC1,JUN,F3,VEGFA,MAPK9,DCUN1D3,EIF2AK3,GCLC,CCL2,TAF9B,STK17B,BCL2L2,CX3CL1,BCL2L1,TIMP3,SERINC3,PTK2,BLOC1S2,PRKRA,MTCH1,PPP2R2B,BMF,FN1,AIPL1,EEF1A1,HERPUD1,GNRH1,NTF3,KL…	1866	1.50279	4.06546e-06	28
GO:0010941~regulation of cell death	159	6.41646	XRCC5,RGD1308470,XRCC4,LDHA,MAEA,SNCB,MMP9,SNCA,TGFB3,SGMS1,ITSN1,ADORA1,IL10,TGFB2,CITED2,MAGED1,CD44,CDKN2C,ILK,IFNG,GRID2,TPT1,PIK3CA,IL1B,NGFRAP1,MAP2K6,RAB27A,BCL2L14,PTPRF,CRYAB,RELA,GRIN2A,PIM1,FADD,CSDA,CTNNA1,DDIT3,TXNDC1,JUN,F3,VEGFA,MAPK9,DCUN1D3,EIF2AK3,GCLC,CCL2,TAF9B,STK17B,RRAGA,BCL2L2,CX3CL1,BCL2L1,TIMP3,SERINC3,PTK2,BLOC1S2,PRKRA,MTCH1,PPP2R2B,BMF,FN1,AIPL1,EEF1A1,HERPUD1,GNRH1,N…	1866	1.49542	4.57407e-06	28
GO:0051130~positive regulation of cellular component organization	59	2.38095	TACR1,EDN1,SNCA,SYNJ1,TGFB3,RHOQ,SDC4,CXCL12,TGFB2,MEN1,ACTR3,CDC42,CD47,APOA5,ILK,IL1B,TGFA,INSR,SGK1,PTPRF,ROCK2,LIMK1,ADNP,SIRPA,UBE2N,NDEL1,CFL1,MAPK9,CAND1,NGFR,TNF,CALY,TNFRSF12A,TAC1,ARF6,CALR,RIMS1,TPM1,SUMO1,PTK2,MAP3K1,NPM1,CD24,TINF2,ACSL6,CD28,DIXDC1,TGFBR1,PSRC1,SMAD4,IGF1,IGF2,SMAD2,SMAD1,PLA2G4A,P2RX7,CNTF,FCGR2B,FAF1	1866	2.03367	4.82437e-06	27
GO:0007610~behavior	108	4.35835	UTS2,SLC6A1,HMGCR,ADCY5,EDN2,SNCA,STRN,RPS6KB1,CNP,ADORA1,CXCL12,CALB1,CXCL10,TGFB2,PRKAR2B,GRIN2B,PPP1R1B,GRIN2D,ADAM2,IFNG,IL1B,PITX3,GRIN2A,AGTR1A,JUN,PDGFRB,CCL3,AHCY,CCL2,GLUD1,CX3CL1,TRH,CCL5,CCL7,SLC11A2,HCRTR2,SCN9A,NKX2-1,MAFG,IL1RN,GABRA5,NR4A3,VDAC3,NPY5R,VDAC1,NPW,P2RX3,NTRK2,P2RX2,CHRNB1,CACNA1C,DRD1A,CACNA1B,NRP2,OPRM1,GLRA1,GM2A,HEXA,CYP11B2,TACR1,UCHL1,SYNJ1,FOS,SBDS,CASP3,SLC1A3,…	1866	1.65061	4.87222e-06	28
GO:0051789~response to protein stimulus	37	1.49314	DERL1,ART2B,ALDOB,NR3C1,BCL2L1,ACTR3,FOS,PCSK1,XBP1,BCL2,IFNG,CREB3L2,CREB3L1,ERO1L,INSR,PGGT1B,CYR61,EGR1,HERPUD1,KLF10,DGKI,SELS,DDIT3,TXNDC4,P2RX7,CBLB,ID1,EIF4A2,CASP12,CFL1,MAPK9,HSPD1,NFE2L2,ID3,LIPC,EIF2AK3,SERP1	1866	2.52386	5.37747e-06	27
GO:0043067~regulation of programmed cell death	158	6.37611	XRCC5,RGD1308470,XRCC4,LDHA,MAEA,SNCB,MMP9,SNCA,TGFB3,SGMS1,ITSN1,ADORA1,IL10,TGFB2,CITED2,MAGED1,CD44,CDKN2C,ILK,IFNG,GRID2,TPT1,PIK3CA,IL1B,NGFRAP1,MAP2K6,RAB27A,BCL2L14,PTPRF,CRYAB,RELA,GRIN2A,PIM1,FADD,CSDA,CTNNA1,DDIT3,TXNDC1,JUN,F3,VEGFA,MAPK9,DCUN1D3,EIF2AK3,GCLC,CCL2,TAF9B,STK17B,BCL2L2,CX3CL1,BCL2L1,TIMP3,SERINC3,PTK2,BLOC1S2,PRKRA,MTCH1,PPP2R2B,BMF,FN1,AIPL1,EEF1A1,HERPUD1,GNRH1,NTF3,KL…	1866	1.49252	5.43223e-06	28
GO:0051384~response to glucocorticoid stimulus	44	1.77563	GPR83,ALPL,CCL2,TNF,IGFBP7,SLC9A3,ALDOB,PFKFB1,PTGS1,RPS6KB1,TRH,CCL5,GHRHR,IL10,FOS,PCSK1,CASP3,APOA2,GOT1,BCL2,SULT1A1,IL1B,SHC1,INSR,FOSL1,PLAT,SGK1,MAP2K1,IL1RN,IGF1,CDO1,TAT,IL6RA,PLA2G4A,SDC1,CDKN1A,UCP3,DUSP1,ADM,BAX,HSD11B2,AREG,IGFBP2,LIPC	1866	2.29942	5.99372e-06	27
GO:0055065~metal ion homeostasis	58	2.3406	RGD1308470,CASR,UTS2,IL6ST,CYP11B2,EDN2,TACR1,EDN1,LPAR3,ATP2B4,SLC24A2,PTHR1,RGN,TGFA,IL1B,SV2A,SGK1,PTGER3,CCKBR,TRPM8,GRM1,TRDN,CD38,ADM,GTF2I,GHRH,GNB1,AGTR1A,PGM1,STC1,CCL3,CCL2,TRHR,SLC37A4,TAC1,FKBP1A,ATP12A,ITGB1,ANXA7,BCL2,PTH,CD24,TRPC1,PTPRC,HERPUD1,SLC8A1,NPY1R,TNNI3,CSRP3,ITPR1,CD55,P2RX7,BAX,AVPR1B,ADRA1A,CACNA1C,DRD1A,IL2	1866	2.03162	6.0921e-06	28
GO:0051050~positive regulation of transport	68	2.74415	CADM1,EDN2,TACR1,SYNJ1,EDN1,SNCA,TGFB3,LPAR3,RHOQ,ADORA1,CXCL12,IL10,GHRHR,TGFB2,AKT1,CD47,GRIN2B,IFNG,MS4A2,APLN,INSR,SGK1,PFKM,NR0B2,SIRPA,PRKCD,CDK5,CD38,ADRB2,GHRH,MAPK9,SERP1,CALY,TNF,PFKFB2,GLUD1,NNAT,TAC1,CDH1,TRH,CALR,RIMS1,NR1H2,PCSK1,PTK2,P2RY1,ACSL6,NR1H3,TRPC1,TNFSF4,TGFBR1,SMAD4,IGF1,NKX6-1,CADPS,PLA2G4A,P2RX7,CNTF,PLCG1,FCGR2B,BAX,AVPR1B,CRH,APBB1,DRD1A,BMPR1A,IL2,CACNA1B	1866	1.89936	7.50351e-06	27
GO:0006814~sodium ion transport	40	1.61421	SLC5A2,ATP1B1,SLC38A3,SLC38A2,SLC13A5,SCN1B,ATP1B3,SLC9A5,SLC20A1,SCN3B,SLC9A3,ATP1B4,SAE1,SLC23A2,SLC24A2,SCN9A,SCNN1G,SLC4A4,SCNN1A,SCN5A,SCN10A,SLC8A1,SLC12A2,SLC12A4,SCN2A1,SLC12A5,ATP1A3,SLC10A2,SLC10A3,ACCN2,ACCN1,SLC4A10,SLC17A6,SLC6A8,SCN4B,SCN11A,SLC38A1,SLC5A7,ACCN5,SLC9A1	1866	2.37804	8.8028e-06	26
GO:0006875~cellular metal ion homeostasis	56	2.25989	RGD1308470,CASR,UTS2,IL6ST,EDN2,TACR1,EDN1,LPAR3,ATP2B4,SLC24A2,PTHR1,TGFA,RGN,IL1B,SV2A,SGK1,PTGER3,CCKBR,TRPM8,GRM1,TRDN,CD38,ADM,GTF2I,GHRH,GNB1,AGTR1A,PGM1,STC1,CCL3,CCL2,TRHR,SLC37A4,TAC1,FKBP1A,ITGB1,ANXA7,BCL2,PTH,CD24,TRPC1,PTPRC,HERPUD1,SLC8A1,NPY1R,TNNI3,CSRP3,ITPR1,CD55,P2RX7,BAX,AVPR1B,ADRA1A,CACNA1C,DRD1A,IL2	1866	2.03871	8.80453e-06	28
GO:0001508~regulation of action potential	33	1.33172	PRX,GLRA1,TACR1,HEXA,TAC1,CLDN11,KCNMB2,MBP,ASPA,GRIN2B,ILK,SCN9A,POU3F2,POU3F1,NRG1,EIF2B2,GJD2,PLP1,KCND2,EGR2,NTF3,MPDZ,SCN2A1,GRIN2A,TPO1,P2RX7,P2RX3,P2RX2,NAB1,CLDN1,ADRA1A,PMP22,DRD1A	1866	2.60787	1.1561e-05	26
GO:0022610~biological adhesion	114	4.60048	JUB,LYPD3,THRA,MAEA,CADM1,TSPAN5,L1CAM,TGFB2,NRCAM,CD47,AZGP1,CD44,CTGF,ADAM2,ILK,NEGR1,TYRO3,F11R,RET,PTPRF,PDPN,MPDZ,ACTN1,CERCAM,CTNNA1,SIRPA,NCAM1,NCAM2,LSAMP,NPTN,TESK2,IBSP,ARFGAP1,ITGAL,EMCN,TNFRSF12A,CX3CL1,ITGB1,PCDHAC2,PXN,ITGBL1,PCDHAC1,MSLN,PVRL2,PCDHA10,PCDHA11,SCARB1,EMB,SCARB2,SSX2IP,PCDHA12,PCDHA13,FN1,TAOK2,CELSR3,COL16A1,TINAG,ITGA7,CFDP1,ITGAD,PCDHA6,NRP2,PCDHA7,PCDHA8,PCDHA9,O…	1866	1.59555	1.21718e-05	27
GO:0007155~cell adhesion	114	4.60048	JUB,LYPD3,THRA,MAEA,CADM1,TSPAN5,L1CAM,TGFB2,NRCAM,CD47,AZGP1,CD44,CTGF,ADAM2,ILK,NEGR1,TYRO3,F11R,RET,PTPRF,PDPN,MPDZ,ACTN1,CERCAM,CTNNA1,SIRPA,NCAM1,NCAM2,LSAMP,NPTN,TESK2,IBSP,ARFGAP1,ITGAL,EMCN,TNFRSF12A,CX3CL1,ITGB1,PCDHAC2,PXN,ITGBL1,PCDHAC1,MSLN,PVRL2,PCDHA10,PCDHA11,SCARB1,EMB,SCARB2,SSX2IP,PCDHA12,PCDHA13,FN1,TAOK2,CELSR3,COL16A1,TINAG,ITGA7,CFDP1,ITGAD,PCDHA6,NRP2,PCDHA7,PCDHA8,PCDHA9,O…	1866	1.59555	1.21718e-05	27
GO:0032870~cellular response to hormone stimulus	47	1.89669	ADCY3,CGA,PGF,ADCY5,IGFBP7,ALDOB,PPARG,ADCY6,RHOQ,RPS6KB1,GNG11,TRH,GHRHR,AKT1,SLC2A8,GNG8,PRKAR2B,FOS,GOT1,INSIG1,SH2B2,SHC1,PAK1,INSR,ACSL6,NR1H3,SGK1,PTPN2,WDR6,PTPRA,ADIPOR1,PRKCD,UBE2B,STAT3,CDK2,UCP3,DUSP1,GNB2,CCND2,GNB1,IGFBP1,PTPN1,AKAP1,IGFBP2,LIPC,DRD1A,VLDLR	1866	2.16006	1.54595e-05	26
GO:0043549~regulation of kinase activity	78	3.1477	ADCY3,TUSC4,EFNA1,HMGCR,ADCY5,EDN2,PRKAG2,ADCY6,EDN1,TGFB3,LPAR3,SDC4,ADORA1,CAMKK1,TGFB2,MEN1,AKT1,CDC42,SPRY2,PRKAR2B,CASP3,CDKN2B,CDKN2C,CLP1,ILK,TGFA,IL1B,MS4A2,SHC1,PAK1,NRG1,FGF2,INSR,MAP2K6,CEACAM1,RBL2,PKIG,PICK1,ADNP,PKIB,PKIA,CDK5,PRKCD,GRM1,SPDYA,ACVR2B,LAX1,CCND2,GADD45G,CD81,GADD45A,TNF,GNAI2,PFKFB2,PFKFB1,TRIB3,HEXIM1,MAP3K1,NPM1,CD24,PTPRC,MAP2K1,TAOK2,SPHK2,TGFBR1,LRRN3,IL1RN,TGFB…	1866	1.77352	1.68258e-05	28
GO:0045597~positive regulation of cell differentiation	71	2.86521	XRCC5,XRCC4,UTS2,PDLIM7,FOXA2,THRB,IL6ST,SYNJ1,MORF4L2,PPARG,PAX6,TGFB3,JAG1,CXCL12,TGFB2,MEN1,AKT1,ACTR3,ASPA,CDKN2B,ILK,IFNG,NRG1,FGF2,SGK1,PTPRF,SOCS3,LIMK1,RELA,ADNP,DLL3,ACVR2B,NDEL1,BTG1,JUN,FOXG1,NPTN,NPPC,MAPK9,NGFR,CCL3,TNFRSF12A,IL4RA,CCL5,PRPF19,PTK2,BCL2,CSF1R,LPL,PTPRC,DIXDC1,NTF3,MAP2K1,IL7,KLF10,TGFBR2,SMAD5,SMAD4,IGF1,SMAD2,SMAD1,NKX6-1,CNTF,MAPK14,DLX5,HOPX,NEUROD1,BMPR1B,IFI204,…	1866	1.82576	1.85926e-05	28
GO:0042493~response to drug	86	3.47054	RGD1308470,LDHA,UTS2,SLC15A2,PGF,MMP9,CYP11B2,SNCA,PPARG,RPS6KB1,SLC21A4,KCNJ11,IL10,TGFB2,FOS,TNFRSF11B,APOA2,CASP3,SLC1A3,CPOX,IFNG,IL1B,LOX,FOSL1,MAP2K6,SOCS3,RELA,GRIN2A,GSTT1,PRKCD,UBE2B,DDIT3,CDK2,ADFP,BLMH,JUN,NPPC,HSD11B2,MAPK9,YWHAZ,CCL3,CCL2,TXN2,ALDOB,CDH1,CCL5,PRSS8,ALDH1A1,PCSK1,PTK2,ACSL1,AMELX,BCL2,SRR,TXNIP,LPL,ACTC1,SLC8A1,SNX27,IL1RN,TGFBR2,ATP1A3,GGH,IGF2,SMAD1,CAPN3,CPT1A,STAT…	1866	1.70427	2.44565e-05	28
GO:0009967~positive regulation of signal transduction	77	3.10734	SLC20A1,VAPA,IL6ST,FGF9,PRRX1,GJA1,LPAR3,L1CAM,JAG1,ITSN1,TGFB2,CITED2,MEN1,CDC42,CDKN2B,ILK,IFNG,TGFA,IL1B,LBP,NRG1,INSR,AR,LTBR,RELA,FADD,CTNNA1,PRKCD,NCAM1,UBE2N,ACVR2B,ADRB2,F3,VEGFA,EIF2AK3,NEK6,PPP5C,ITGAL,TNF,LITAF,TFG,FKBP1A,GIPC1,ITGB1,MAP3K7IP2,IGF1R,ECE1,PTH,CC2D1A,CD24,NENF,EPO,PTPRC,DIXDC1,TAOK2,TGFBR1,SMAD4,IGF1,IGF2,DGKI,FURIN,SECTM1A,IL6RA,DVL1,SHOX2,CDKN1C,CDH13,NRAS,P2RX7,CNTF,C…	1866	1.75078	3.39163e-05	28
GO:0055080~cation homeostasis	72	2.90557	RGD1308470,CASR,UTS2,SLC9A5,IL6ST,CYP11B2,EDN2,TACR1,SLC9A3,EDN1,LPAR3,SAE1,ATP2B4,AQP11,SLC24A2,PTHR1,RGN,TGFA,IL1B,SV2A,SLC4A4,SGK1,PTGER3,CCKBR,TRPM8,GRM1,TRDN,CD38,ADM,AGTR1A,GNB1,GTF2I,GHRH,PGM1,STC1,CCL3,CCL2,TRHR,SLC37A4,TAC1,FKBP1A,ATP12A,ITGB1,SLC11A2,SUMO2,ANXA7,SLC30A1,BCL2,PTH,SLC30A4,CD24,MAFG,PTPRC,TRPC1,SLC8A1,HERPUD1,SLC12A5,IREB2,NPY1R,TNNI3,CSRP3,ITPR1,SLC4A10,CD55,P2RX7,BAX,AVP…	1866	1.78081	4.10458e-05	28
GO:0010035~response to inorganic substance	73	2.94592	LDHA,CASR,SEC31A,SLC6A1,AQP9,CBX6,FNTB,FOS,CASP3,TNFRSF11B,SLC1A3,CPOX,SHC1,INSR,FOSL1,MB,CRYAB,RELA,ADNP,CNGA3,TAT,PRKCD,DDIT3,CDK2,SDC1,PRDX6,JUN,CYBRD1,PDGFRA,MAPK9,PDGFRB,TXNRD1,COL1A1,GCLC,ALDOB,FKBP1A,NR3C1,BCL2L1,ATP12A,KCNMB2,SLC11A2,PCSK1,ANXA7,PTK2,FGG,AMELX,PDE1C,BCL2,PPP2CB,SLC30A4,HAAO,SFRS10,NEDD4L,TXNIP,TRPC1,SLC8A1,GGH,CAPN3,MNAT1,PLA2G4A,CDKN1A,P2RX7,UCP3,PLCG1,DUSP1,BAX,CASP12,A…	1866	1.76512	4.83345e-05	27
GO:0030182~neuron differentiation	110	4.43906	EFNA1,STRN,CNP,L1CAM,JAG1,CXCL12,TGFB2,NRCAM,CD44,ATXN10,PGRMC1,ILK,PITX3,RET,EFNB1,MDGA2,PTPRR,DLL1,CTNNA1,NCAM2,RND1,NDEL1,ABT1,FOXG1,VEGFA,MAPK9,STMN1,LPPR4,ARF6,NAPA,ITGB1,SLC11A2,HOXA1,PTK2,CRMP1,MTPN,DMD,NKX2-1,OLFM3,NTF3,MAP2K1,TGFBR1,SMAD4,NEUROG1,CELSR3,NKX6-1,DVL1,CDKN1C,DLX5,NTRK2,AREG,DRD1A,MYH10,NRP2,COPS2,FOXA2,UCHL1,PAX6,PIP5K1C,GJA1,KCNIP2,VGF,SDC2,CDC42,GPC2,CASP3,SLC1A3,DYNLL2,S…	1866	1.55978	6.03825e-05	28
GO:0051272~positive regulation of cell motion	36	1.45278	UTS2,ONECUT1,IL6ST,TACR1,MMP9,EDN2,TAC1,RPS6KB1,CXCL12,TGFB2,CXCL10,IGF1R,PTK2,BCL2,ILK,INSR,FGF2,CYR61,ICAM1,PLD1,MAP2K1,PDPN,TGFBR1,IGF1,MYLK2,FURIN,CDH13,PLCG1,RRAS2,PTP4A1,VEGFA,PDGFRA,PDGFRB,ABCC1,STMN1,DRD1A	1866	2.33286	5.96707e-05	27
GO:0032535~regulation of cellular component size	65	2.62308	RTN4,IL9R,IL6ST,CAPZA2,MMP9,PPARG,EDN1,TGFB3,SGMS1,CXCL12,TGFB2,AKT1,ACTR3,CDKN2C,ILK,FGF2,DNAJC2,SERTAD2,SGK1,CGRRF1,LIMK1,CRYAB,ADNP,ADIPOR1,CDK5,CD38,CTH,KRT17,PRDM4,SEMA4F,ARPC5L,CFL1,TMSB4X,DCUN1D3,EMP1,NPPA,SHROOM2,NDN,TNFRSF12A,ELN,TAF9B,ARF6,ARPC5,GREM1,CAPZB,TPM1,PTK2,MAP3K1,BCL2,NPM1,DCLK1,IL7,TGFBR1,PSRC1,SMAD4,IGF1,CDKN1A,EI24,CNTF,CDKN2AIP,ADRA1A,TGFBR3,IGFBP1,APBB1,SLC9A1	1866	1.82342	6.00211e-05	28
GO:0045449~regulation of transcription	315	12.7119	SNIP1,REST,SOHLH2,CITED2,RGD1305314,NONO,MAGED1,EPC1,SFRS5,TRAK2,WNK4,WWP1,IFNG,WDR77,CREB3L2,CREB3L1,PITX3,PITX1,TWIST1,PITX2,RCOR2,STRN3,ZHX1,LOC499653,PRDM4,PIAS3,ABT1,JUN,FOXG1,VEGFA,MAPK9,CDCA7L,ST18,TRAPPC2,TAF9B,CALR,ZFP458,NR1H2,TCF21,PFN1,HEXIM1,DMD,NKX2-1,NR1H4,NR1H3,KLF5,PLAG1,KLF6,NRBF2,MAP2K1,NTF3,KLF9,SMAD7,SUB1,TGFBR1,KLF10,SMAD5,SRA1,SMAD4,SMAD2,SMAD1,KLF15,DDX5,USF1,SFMBT1,ZBTB44…	1866	1.26944	6.25473e-05	26
GO:0010720~positive regulation of cell development	33	1.33172	XRCC5,XRCC4,TNFRSF12A,SYNJ1,PPARG,TGFB3,PAX6,CXCL12,TGFB2,PRPF19,ACTR3,PTK2,ASPA,BCL2,ILK,DIXDC1,SGK1,NTF3,PTPRF,LIMK1,RELA,ADNP,SMAD4,DLL3,SMAD2,SMAD1,NKX6-1,NDEL1,CNTF,FOXG1,NPTN,MAPK9,NGFR	1866	2.43006	6.32421e-05	26
GO:0051347~positive regulation of transferase activity	60	2.42131	ADCY3,EFNA1,ADCY5,EDN2,ADCY6,EDN1,PRKAG2,TGFB3,LPAR3,SDC4,ADORA1,CAMKK1,TGFB2,AKT1,CDC42,PRKAR2B,ILK,IL1B,TGFA,MS4A2,SHC1,PAK1,NRG1,INSR,FGF2,CEACAM1,MAP2K6,PICK1,ADNP,GRM1,PRKCD,CDK5,SPDYA,ACVR2B,CCND2,CD81,GADD45G,TNF,GNAI2,PFKFB2,PFKFB1,SERINC3,SERINC2,MAP3K1,NPM1,CD24,PTPRC,TAOK2,SPHK2,MAP2K1,TGFBR1,LRRN3,TGFBR2,IL1RN,HGF,DGKI,TPO1,P2RX7,VLDLR,IL2	1866	1.86928	6.56695e-05	28
GO:0009991~response to extracellular stimulus	79	3.18805	LDHA,IL6ST,IGFBP7,MMP9,PPARG,SYNJ1,TTPA,RPS6KB1,AQP3,TGFB2,CXCL10,ASGR1,AKT1,FOS,TNFRSF11B,CD44,MAP1LC3A,CDKN2B,PIK3C3,ZFP354A,IL1B,FOSL1,INSR,LTA,ATG9A,SOCS3,RELA,ADNP,PRKCD,DDIT3,CD38,ADM,GHRH,JUN,PDGFRB,HSD11B2,COL1A1,KPNA2,ALPL,CCL2,AHCY,GDAP2,TXN2,ALDOB,PFKFB1,SLC37A4,TIMP3,ALDH1A1,VCAM1,ALDH1A2,PCSK1,IGF1R,ACSL1,AMELX,BCL2,SLC30A4,HSPA5,ACSL4,ACSL3,ACSL6,SOAT2,SLC8A1,BECN1,FADS1,TGFBR2,IGF1…	1866	1.69514	8.47867e-05	27
GO:0048167~regulation of synaptic plasticity	31	1.25101	LZTS1,RNF39,MMP9,SNCA,CABP1,BCAN,GIPC1,VGF,ADORA1,RIMS1,CALB1,SYP,GRIN2B,SLC24A2,RAB11A,PLAT,EGR1,RAB8A,ARC,EGR2,NCDN,GRIN2A,MYLK2,CDK5,NRAS,CD38,YWHAG,P2RX3,NPTN,RAB5A,DRD1A	1866	2.48007	8.40916e-05	26
GO:0006897~endocytosis	48	1.93705	RAB3A,CLTA,CLTB,CALY,LDLR,GULP1,SLC9A3,SYNJ1,SNCA,CDC42SE1,ITSN1,ASGR1,CD47,ASGR2,PACSIN1,CTTN,CLEC4F,PACSIN2,NECAP1,SCARB1,CD24,CAP1,EHD1,EHD2,SCAMP1,ARC,SCAMP2,LRRN3,TGFBR2,STXBP1,ATP6V1H,COLEC12,ELMO3,CDK5,SIRPA,NRAS,ADRB2,P2RX7,FCGR2B,JMJD6,RAB34,RAB5A,SH3KBP1,BIN1,LRP4,VLDLR,CLCN5,EPN2	1866	2.01979	8.33804e-05	26
GO:0010324~membrane invagination	48	1.93705	RAB3A,CLTA,CLTB,CALY,LDLR,GULP1,SLC9A3,SYNJ1,SNCA,CDC42SE1,ITSN1,ASGR1,CD47,ASGR2,PACSIN1,CTTN,CLEC4F,PACSIN2,NECAP1,SCARB1,CD24,CAP1,EHD1,EHD2,SCAMP1,ARC,SCAMP2,LRRN3,TGFBR2,STXBP1,ATP6V1H,COLEC12,ELMO3,CDK5,SIRPA,NRAS,ADRB2,P2RX7,FCGR2B,JMJD6,RAB34,RAB5A,SH3KBP1,BIN1,LRP4,VLDLR,CLCN5,EPN2	1866	2.01979	8.33804e-05	26
GO:0040017~positive regulation of locomotion	36	1.45278	UTS2,ONECUT1,IL6ST,TACR1,MMP9,EDN2,CXCL9,TAC1,RPS6KB1,CXCL12,TGFB2,CXCL10,IGF1R,PTK2,BCL2,ILK,INSR,FGF2,SCG2,CYR61,ICAM1,PLD1,MAP2K1,PDPN,IGF1,AGER,FURIN,CDH13,PLCG1,RRAS2,PTP4A1,VEGFA,PDGFRA,PDGFRB,ABCC1,DRD1A	1866	2.28712	9.22593e-05	25
GO:0032940~secretion by cell	59	2.38095	SYT1,CGA,CLTB,SYT4,GLRA1,SYNJ1,EDN1,VPS33B,ITSN1,VGF,GHRHR,CXCL10,MS4A2,NSF,RAB27A,SCAMP1,ERP29,STXBP1,RPH3AL,CDK5,ACVR2B,DOC2A,GRM2,DGAT1,AGTR1A,LAX1,GHRH,RAB15,VAMP2,EIF2AK3,LCP2,RAB3A,YWHAZ,STX7,RAB3C,GIPC1,RIMS2,RIMS1,LY6E,SYN2,EXOC3,CHP,PCSK4,IL1RN,NLGN1,SMAD2,FURIN,ANXA4,DVL1,CADPS,LAT,P2RX7,FCGR2B,NTRK2,CACNA1C,SYTL1,SMPD3,CACNA1B,MYH10	1866	1.85597	9.90561e-05	28
GO:0008285~negative regulation of cell proliferation	71	2.86521	RGD1308470,INSL3,PPARG,PAX6,TGFB3,STRN,GJA1,PAWR,SKAP2,ADORA1,IL10,TGFB2,MEN1,MAGED1,FNTB,CASP3,CDKN2B,CDKN2C,ILK,IFNG,WDR77,PTHR1,IL1B,CSK,FGF2,FOSL1,LTA,AR,PTPRF,SF1,CTNNA1,MFN2,CTH,ADM,BTG1,JUN,TBRG1,BTG3,PLA2G2A,NPPC,ATPIF1,VSIG4,PMP22,SMARCA2,TNF,IFITM3,ALDH1A2,BCL2,NPM1,CD24,B4GALT7,TINF2,NOX4,BECN1,TGFBR2,SMAD4,SMAD2,SMAD1,CDKN1C,BTLA,CDH13,CBLB,CDKN1A,FCGR2B,BAX,MYO16,TGFBR3,KLF4,NFIB,IGF…	1866	1.74277	9.98403e-05	28
GO:0060348~bone development	41	1.65456	IBSP,CASR,THRA,PDLIM7,FGF9,MMP9,TGFB3,GABBR1,OSTN,CBFB,TGFB2,PEX7,MEN1,IGSF10,SBDS,INSIG2,CTGF,BCL2,INSIG1,PTH,PTHR1,PTN,MYOG,COL11A2,FN1,ZCCHC2,KLF10,DMP1,SMAD5,IGF1,IGF2,NPR2,SMAD1,SHOX2,CHRDL1,NAB1,TMSB4X,STC1,COL1A1,EIF2AK3,IGFBP5	1866	2.14264	0.000101684	27
GO:0009743~response to carbohydrate stimulus	33	1.33172	LDHA,SLC6A1,TXN2,PFKFB2,SLC37A4,NNAT,ALDOB,RPS6KB1,TRH,ACTR3,CDC42,PCSK1,CASP3,APOA2,PTK2,EIF2B2,NR1H4,TXNIP,SLC8A1,FADS1,TGFBR2,ADNP,SMAD2,NR0B2,PRKCD,SELS,ACVR2B,MAPK14,P2RX3,P2RX2,NEUROD1,VAMP2,LIPC	1866	2.37606	0.000100991	26
GO:0030005~cellular di-, tri-valent inorganic cation homeostasis	59	2.38095	RGD1308470,CASR,UTS2,IL6ST,EDN2,TACR1,EDN1,LPAR3,SAE1,ATP2B4,SLC24A2,PTHR1,RGN,TGFA,IL1B,SV2A,PTGER3,CCKBR,TRPM8,GRM1,TRDN,CD38,ADM,AGTR1A,GTF2I,GHRH,GNB1,PGM1,STC1,CCL3,CCL2,TRHR,SLC37A4,TAC1,FKBP1A,ITGB1,SUMO2,ANXA7,SLC30A1,BCL2,PTH,CD24,TRPC1,PTPRC,HERPUD1,SLC8A1,IREB2,NPY1R,TNNI3,CSRP3,ITPR1,CD55,P2RX7,BAX,AVPR1B,ADRA1A,CACNA1C,DRD1A,IL2	1866	1.84701	0.000112373	28
GO:0022604~regulation of cell morphogenesis	42	1.69492	ALDOA,RTN4,LZTS1,EFNA1,TNFRSF12A,GNA12,TGFB3,CDC42SE1,RHOQ,CDH2,PALMD,CXCL12,TGFB2,MBP,ACTR3,ANXA7,PTK2,ILK,POU3F2,FN1,DIXDC1,SGK1,TAOK2,PTPRF,LIMK1,PDPN,ERMN,ADNP,SMAD4,SMAD2,SMAD1,YWHAH,CNTF,NDEL1,SEMA4F,VEGFA,ITGA7,TGFBR3,MAPK9,CFDP1,NGFR,MYH10	1866	2.10982	0.000113011	27
GO:0007167~enzyme linked receptor protein signaling pathway	74	2.98628	EFNA1,IL6ST,FGF9,FGF16,GRIK5,TGFB3,RHOQ,FSTL1,TGFB2,SLC2A8,AKT1,FOS,CTGF,TGFA,SHC1,PAK1,FGF1,FGF2,MAGEH1,INSR,RET,EFNB1,PICK1,CDK5,DOK1,ACVR2B,JUN,VEGFA,PDGFRA,COL1A2,PDGFRB,EIF2AK3,RGD69425,CCL2,NDN,ADCYAP1R1,CTF1,FKBP1A,IGF1R,UBE2D3,PTK2,MAP3K1,SH2B2,CSF1R,NR1H3,PLAT,TXNIP,SMAD7,PTPN2,TGFBR1,PTPRA,WDR6,TGFBR2,SMAD5,SMAD4,IGF1,SMAD2,SMAD1,HGF,STAT3,DVL1,ID1,NTRK2,ARF4,TGFBR3,JAK1,AREG,PTPN1,IGFB…	1866	1.71262	0.000112906	28
GO:0051603~proteolysis involved in cellular protein catabolic process	80	3.22841	UCHL1,UFC1,SAE1,RNF181,OS9,RNF190,MAP1LC3A,MAP1LC3B,WWP1,PSMD3,USP11,NSMCE2,ERAP1,USP10,RNF34,USP14,VCPIP1,UBE2A,SOCS3,USP1,RELA,RING1,UBE2F,UBE2B,CLPX,PJA2,UBE2N,PSMA1,PSME1,FBXO17,PSMA5,PSME2,PIAS3,SIAH1A,UBC,KLHL12,CAND1,UCHL3,PSME3,NGFR,SIAH2,TRA1,FBXO11,RAD23B,RGD69425,DERL1,UBE2Z,APH1A,NEDD8,UBE2V2,RFFL,ARIH1,SUMO2,UBE2D3,RGD1308127,SUMO1,UFM1,MAP3K1,PPP2CB,CACYBP,FBXO43,NEDD4L,FBXO9,USP33,…	1866	1.6723	0.000113205	27
GO:0051173~positive regulation of nitrogen compound metabolic process	140	5.64972	THRA,THRB,MORF4L2,TGFB3,CASK,TBP,IL10,GHRHR,CBFB,CITED2,EPC1,IFNG,IL1B,INSR,PITX2,RELA,ARNTL,DDIT3,JUN,VEGFA,PDGFRA,MAPK9,NFE2L2,MGC112830,HMGB2,CNBP,ONECUT1,SOX6,CALR,NR1H2,HOXA1,TCF21,BLOC1S2,NPM1,TEF,NKX2-1,NR1H4,NR1H3,KLF5,KLF6,NTF3,MAP2K1,MAFB,TGFBR1,SMAD5,SRA1,SMAD4,NR4A1,SMAD2,SMAD1,NR4A3,KLF15,DDX5,USF1,USF2,UIMC1,RNF8,SHOX2,NOLC1,RNF4,AREG,DRD1A,KLF4,INSL3,ELF1,FOXA2,PPARG,PAX6,RHOQ,CTCF…	1866	1.44924	0.000124271	28
GO:0045859~regulation of protein kinase activity	72	2.90557	ADCY3,EFNA1,HMGCR,ADCY5,EDN2,PRKAG2,ADCY6,EDN1,TGFB3,LPAR3,SDC4,ADORA1,CAMKK1,TGFB2,MEN1,AKT1,SPRY2,PRKAR2B,CASP3,CDKN2B,CDKN2C,CLP1,ILK,TGFA,IL1B,MS4A2,SHC1,PAK1,NRG1,FGF2,INSR,MAP2K6,CEACAM1,PKIG,PICK1,ADNP,PKIB,PKIA,PRKCD,GRM1,CDK5,SPDYA,ACVR2B,LAX1,CCND2,GADD45G,CD81,GADD45A,TNF,GNAI2,TRIB3,HEXIM1,MAP3K1,NPM1,CD24,PTPRC,MAP2K1,TAOK2,SPHK2,TGFBR1,LRRN3,TGFBR2,IL1RN,DGKI,HGF,DVL1,SH3BP5,CDKN1A,…	1866	1.72167	0.000124285	28
GO:0010604~positive regulation of macromolecule metabolic process	176	7.1025	UTS2,THRA,THRB,IL6ST,MORF4L2,SNCA,TGFB3,CASK,TBP,ADORA1,IL10,CBFB,TGFB2,CITED2,FNTB,EPC1,APOA2,IFNG,IL1B,INSR,PITX2,RELA,ARNTL,DDIT3,PSMA1,KRT17,PIAS3,PSMA5,AGTR1A,JUN,VEGFA,PDGFRA,PDGFRB,MAPK9,NFE2L2,MGC112830,CNBP,HMGB2,GCLC,ONECUT1,SOX6,CALR,NR1H2,HOXA1,TCF21,ECE1,BLOC1S2,NPM1,TEF,NKX2-1,NR1H4,NR1H3,KLF5,KLF6,MAP2K1,NTF3,MAFB,SMAD7,TGFBR1,SMAD5,SRA1,SMAD4,NR4A1,SMAD2,SMAD1,KLF15,NR4A3,DDX5,USF…	1866	1.38244	0.00013154	28
GO:0055066~di-, tri-valent inorganic cation homeostasis	61	2.46166	RGD1308470,CASR,UTS2,IL6ST,EDN2,TACR1,EDN1,LPAR3,SAE1,ATP2B4,SLC24A2,PTHR1,RGN,TGFA,IL1B,SV2A,PTGER3,CCKBR,TRPM8,GRM1,TRDN,CD38,ADM,AGTR1A,GTF2I,GHRH,GNB1,PGM1,STC1,CCL3,CCL2,TRHR,SLC37A4,TAC1,FKBP1A,ITGB1,SLC11A2,SUMO2,ANXA7,SLC30A1,BCL2,PTH,SLC30A4,CD24,TRPC1,PTPRC,HERPUD1,SLC8A1,IREB2,NPY1R,TNNI3,CSRP3,ITPR1,CD55,P2RX7,BAX,AVPR1B,ADRA1A,CACNA1C,DRD1A,IL2	1866	1.81326	0.000132951	28
GO:0033674~positive regulation of kinase activity	57	2.30024	ADCY3,EFNA1,ADCY5,EDN2,EDN1,ADCY6,PRKAG2,TGFB3,LPAR3,SDC4,ADORA1,CAMKK1,TGFB2,AKT1,CDC42,PRKAR2B,ILK,MS4A2,IL1B,TGFA,SHC1,PAK1,NRG1,INSR,FGF2,CEACAM1,MAP2K6,PICK1,ADNP,GRM1,PRKCD,CDK5,SPDYA,ACVR2B,CCND2,CD81,GADD45G,TNF,GNAI2,PFKFB2,PFKFB1,MAP3K1,NPM1,CD24,PTPRC,TAOK2,SPHK2,MAP2K1,TGFBR1,LRRN3,TGFBR2,IL1RN,HGF,DGKI,P2RX7,VLDLR,IL2	1866	1.85613	0.000133251	28
GO:0008361~regulation of cell size	54	2.17918	RTN4,IL9R,IL6ST,MMP9,PPARG,EDN1,TGFB3,SGMS1,CXCL12,TGFB2,AKT1,CDKN2C,ILK,DNAJC2,FGF2,SERTAD2,SGK1,CGRRF1,LIMK1,CRYAB,ADNP,ADIPOR1,CDK5,CD38,CTH,KRT17,PRDM4,SEMA4F,CFL1,DCUN1D3,EMP1,NPPA,NDN,TNFRSF12A,TAF9B,GREM1,PTK2,BCL2,NPM1,DCLK1,IL7,TGFBR1,PSRC1,SMAD4,IGF1,CDKN1A,EI24,CNTF,CDKN2AIP,ADRA1A,TGFBR3,IGFBP1,APBB1,SLC9A1	1866	1.89151	0.000135167	28
GO:0007243~protein kinase cascade	71	2.86521	SNF1LK,CASR,EFNA1,IL6ST,GNA12,PRKAG2,EDN1,SNIP1,TGFB3,LPAR3,FGF13,ADORA1,MEN1,AKT1,PAK3,CLCF1,WNK4,IFNG,TGFA,IL1B,PIK3CA,SHC1,PAK1,NOS2,NRG1,FGF1,FGF2,INSR,MAP2K6,ZFP36,RET,CCKBR,SOCS3,CRYAB,GRM1,CDK5,STK3,DOK1,LAX1,GADD45G,CD81,MAPK9,PDGFRB,TNF,GNAI2,PFKFB1,MKNK2,STK17B,PTK2,MAP3K1,SCG2,PTPRC,MAP2K1,TAOK2,TGFBR1,LRRN3,SMAD1,HGF,AGER,STAT3,SH3BP5,P2RX7,CNTF,MAPK14,ARAF,NPHS1,JAK1,TGFBR3,FAF1,SLC9…	1866	1.72319	0.00013537	27
GO:0045936~negative regulation of phosphate metabolic process	21	0.847458	RGD1308470,PTPRC,SMAD7,SNCA,YWHAB,FKBP1A,YWHAE,UBE2B,PRKCD,ATXN1,MEN1,CDKN1C,CDKN1A,DYNLL1,CDKN2B,CDKN2C,JUN,BAX,AKAP1,INSR,IL2	1866	3.02408	0.000150371	25
GO:0010563~negative regulation of phosphorus metabolic process	21	0.847458	RGD1308470,PTPRC,SMAD7,SNCA,YWHAB,FKBP1A,YWHAE,UBE2B,PRKCD,ATXN1,MEN1,CDKN1C,CDKN1A,DYNLL1,CDKN2B,CDKN2C,JUN,BAX,AKAP1,INSR,IL2	1866	3.02408	0.000150371	25
GO:0030163~protein catabolic process	84	3.38983	UCHL1,UFC1,SAE1,RNF181,OS9,AKT1,RNF190,MAP1LC3A,MAP1LC3B,WWP1,PSMD3,USP11,NSMCE2,ERAP1,USP10,RNF34,USP14,VCPIP1,UBE2A,SOCS3,USP1,RELA,RING1,UBE2F,UBE2B,CLPX,PJA2,UBE2N,PSMA1,PSME1,FBXO17,PSMA5,PSME2,PIAS3,SIAH1A,UBC,KLHL12,YME1L1,PSME3,CAND1,UCHL3,NGFR,SIAH2,TRA1,FBXO11,RAD23B,RGD69425,DERL1,UBE2Z,APH1A,NEDD8,UBE2V2,RFFL,RBX1,ARIH1,SUMO2,UBE2D3,RGD1308127,SUMO1,UFM1,MAP3K1,PPP2CB,CACYBP,FBXO43,NE…	1866	1.63464	0.000149268	28
GO:0030335~positive regulation of cell migration	33	1.33172	UTS2,ONECUT1,IL6ST,TACR1,MMP9,EDN2,TAC1,RPS6KB1,CXCL12,TGFB2,CXCL10,IGF1R,PTK2,BCL2,ILK,INSR,FGF2,CYR61,ICAM1,PLD1,MAP2K1,PDPN,IGF1,FURIN,CDH13,PLCG1,RRAS2,PTP4A1,VEGFA,PDGFRA,PDGFRB,ABCC1,DRD1A	1866	2.32441	0.000151543	25
GO:0044257~cellular protein catabolic process	80	3.22841	UCHL1,UFC1,SAE1,RNF181,OS9,RNF190,MAP1LC3A,MAP1LC3B,WWP1,PSMD3,USP11,NSMCE2,ERAP1,USP10,RNF34,USP14,VCPIP1,UBE2A,SOCS3,USP1,RELA,RING1,UBE2F,UBE2B,CLPX,PJA2,UBE2N,PSMA1,PSME1,FBXO17,PSMA5,PSME2,PIAS3,SIAH1A,UBC,KLHL12,CAND1,UCHL3,PSME3,NGFR,SIAH2,TRA1,FBXO11,RAD23B,RGD69425,DERL1,UBE2Z,APH1A,NEDD8,UBE2V2,RFFL,ARIH1,SUMO2,UBE2D3,RGD1308127,SUMO1,UFM1,MAP3K1,PPP2CB,CACYBP,FBXO43,NEDD4L,FBXO9,USP33,…	1866	1.65627	0.000151241	27
GO:0051270~regulation of cell motion	54	2.17918	RTN4,JUB,UTS2,IL6ST,TACR1,EDN2,MMP9,PAX6,RPS6KB1,CXCL12,ADORA1,TGFB2,CITED2,CXCL10,AKT1,ILK,UNC5C,INSR,FGF2,PITX2,CYR61,ICAM1,PLD1,SP100,PDPN,MYLK2,ACTN1,CDK5,RRAS2,VEGFA,PDGFRA,PDGFRB,TMSB4X,STMN1,ONECUT1,TAC1,GREM1,TPM1,IGF1R,PTK2,BCL2,MAP3K1,MAP2K1,TGFBR1,IGF1,FURIN,CDH13,PLCG1,PTP4A1,TGFBR3,ABCC1,SST,DRD1A,IGFBP5	1866	1.88134	0.000152383	27
GO:0033043~regulation of organelle organization	51	2.05811	TACR1,CAPZA2,EDN1,SNCA,GRIK5,CTCF,TERF2IP,SDC4,MEN1,ACTR3,CDC42,SBDS,ILK,IL1B,TGFA,PAK1,INSR,ARHGEF2,SGK1,ROCK2,MID1IP1,UBE2B,UBE2N,ARPC5L,CFL1,TMSB4X,STMN1,MAPRE1,NEK6,RAB3A,SHROOM2,TNF,ELN,TAC1,ARF6,ARPC5,RIMS1,CAPZB,TPM1,MAP3K1,NPM1,CLASP2,TINF2,CD28,TERF1,PSRC1,IGF1,IGF2,PLA2G4A,P2RX7,GOLPH3	1866	1.92145	0.000151734	27
GO:0045935~positive regulation of nucleobase, nucleoside, nucleotide and nucleic acid metabolic process	136	5.4883	THRA,THRB,MORF4L2,TGFB3,CASK,TBP,IL10,GHRHR,CBFB,CITED2,EPC1,IFNG,INSR,PITX2,RELA,ARNTL,DDIT3,JUN,VEGFA,PDGFRA,MAPK9,NFE2L2,MGC112830,HMGB2,CNBP,ONECUT1,SOX6,CALR,NR1H2,HOXA1,TCF21,BLOC1S2,NPM1,TEF,NKX2-1,NR1H4,NR1H3,KLF5,KLF6,NTF3,MAP2K1,MAFB,TGFBR1,SMAD5,SRA1,SMAD4,NR4A1,SMAD2,NR4A3,KLF15,SMAD1,DDX5,USF1,USF2,UIMC1,RNF8,SHOX2,NOLC1,RNF4,AREG,DRD1A,KLF4,INSL3,ELF1,FOXA2,PPARG,PAX6,RHOQ,CTCF,MEN1…	1866	1.44951	0.00015491	28
GO:0007612~learning	28	1.12994	SLC6A1,HMGCR,TACR1,SYNJ1,TAC1,FOS,PRKAR2B,SBDS,GRIN2B,ADAM2,SLC24A2,PTN,PLCB1,FOSL1,SGK1,GABRA5,GRIN2A,ATP1A3,VDAC3,CDK5,VDAC1,ATXN1,ACCN2,NRAS,JUN,CACNA1C,DRD1A,APBB1	1866	2.52007	0.00016384	25
GO:0043632~modification-dependent macromolecule catabolic process	74	2.98628	UCHL1,UFC1,SAE1,RNF181,OS9,RNF190,MAP1LC3A,MAP1LC3B,WWP1,PSMD3,USP11,NSMCE2,USP10,RNF34,USP14,VCPIP1,UBE2A,SOCS3,USP1,RING1,UBE2F,UBE2B,PJA2,UBE2N,PSMA1,PSME1,FBXO17,PSMA5,PSME2,PIAS3,SIAH1A,UBC,KLHL12,CAND1,UCHL3,PSME3,SIAH2,TRA1,FBXO11,RAD23B,RGD69425,DERL1,UBE2Z,NEDD8,UBE2V2,RFFL,ARIH1,SUMO2,UBE2D3,RGD1308127,SUMO1,UFM1,MAP3K1,PPP2CB,CACYBP,FBXO43,NEDD4L,USP33,FBXO9,TRIP12,VHL,UBE2CBP,TRIM63,A…	1866	1.6885	0.000167567	27
GO:0019941~modification-dependent protein catabolic process	74	2.98628	UCHL1,UFC1,SAE1,RNF181,OS9,RNF190,MAP1LC3A,MAP1LC3B,WWP1,PSMD3,USP11,NSMCE2,USP10,RNF34,USP14,VCPIP1,UBE2A,SOCS3,USP1,RING1,UBE2F,UBE2B,PJA2,UBE2N,PSMA1,PSME1,FBXO17,PSMA5,PSME2,PIAS3,SIAH1A,UBC,KLHL12,CAND1,UCHL3,PSME3,SIAH2,TRA1,FBXO11,RAD23B,RGD69425,DERL1,UBE2Z,NEDD8,UBE2V2,RFFL,ARIH1,SUMO2,UBE2D3,RGD1308127,SUMO1,UFM1,MAP3K1,PPP2CB,CACYBP,FBXO43,NEDD4L,USP33,FBXO9,TRIP12,VHL,UBE2CBP,TRIM63,A…	1866	1.6885	0.000167567	27
GO:0010648~negative regulation of cell communication	63	2.54237	ELF1,SLC6A1,GLRA1,FGF9,GRIK3,TGFB3,PAWR,ADORA1,MEN1,AKT1,WNT4,HTRA1,SLC24A2,SOSTDC1,IL1B,RHOH,PTPRF,SOCS3,STRN3,RELA,ADNP,DLL3,STXBP1,RPH3AL,PRKCD,CTNNBIP1,MFN2,CD38,ADRB2,NGFR,GNAI3,GNAI2,ONECUT1,STRAP,CXXC4,NR3C1,GREM1,CALR,IGF1R,PPP2CB,HSPA5,PTPRC,IL1RL1,SMAD7,IL1RN,IGF1,RGS14,NPY5R,ATXN1,P2RX7,CBLB,RGS1,RGS2,RGS3,RGS4,ADRA1A,TGFBR3,RGS7,RGS8,DRD1A,LRP4,IGFBP5,TOB1	1866	1.775	0.000170594	25
GO:0051047~positive regulation of secretion	39	1.57385	TNF,CADM1,TACR1,GLUD1,EDN2,PFKFB2,EDN1,SNCA,NNAT,TGFB3,TAC1,TRH,ADORA1,CXCL12,GHRHR,IL10,TGFB2,PCSK1,GRIN2B,IFNG,MS4A2,APLN,TNFSF4,NR0B2,PFKM,CDK5,NKX6-1,CADPS,CD38,P2RX7,CNTF,GHRH,AVPR1B,CRH,MAPK9,APBB1,CACNA1B,SERP1,IL2	1866	2.12375	0.000191353	27
GO:0019932~second-messenger-mediated signaling	50	2.01776	ADCY3,OPRM1,INSL3,CASR,EDN2,ADCY5,EDN1,ADCY6,LPAR3,ADORA1,GHRHR,ATP2B4,NDUFS4,PIK3C3,PTHR1,PIK3CA,NOS2,HTR5A,MINPP1,PTGER3,PI4KB,GRM1,ADRB2,GNB2,ADM,GHRH,GNB1,AGTR1A,HTR7,GRM6,VSNL1,EIF2AK3,TNF,GNAI3,GNAI2,ADCYAP1R1,CREM,RIMS2,HCRTR2,IGF1R,PTH,CHP,IGF1,RCAN1,RCAN2,LAT,AVPR1B,ADRA1A,IGFBP1,DRD1A	1866	1.91721	0.000194578	27
GO:0030334~regulation of cell migration	49	1.9774	RTN4,JUB,UTS2,IL6ST,MMP9,TACR1,EDN2,PAX6,RPS6KB1,CXCL12,ADORA1,CITED2,CXCL10,TGFB2,AKT1,ILK,UNC5C,INSR,FGF2,PITX2,CYR61,ICAM1,PLD1,PDPN,CDK5,RRAS2,VEGFA,PDGFRA,PDGFRB,TMSB4X,ONECUT1,TAC1,GREM1,TPM1,IGF1R,PTK2,BCL2,MAP3K1,MAP2K1,IGF1,FURIN,CDH13,PLCG1,PTP4A1,TGFBR3,ABCC1,SST,DRD1A,IGFBP5	1866	1.92441	0.000217266	27
GO:0001944~vasculature development	64	2.58273	RTN4,EFNA1,PGF,FGF9,EDN1,PRRX1,GJA1,GJA5,CXCL12,TGFB2,CITED2,AKT1,CD44,CTGF,TGFA,IL1B,SHC1,LOX,NOS2,FGF1,FGF2,CYR61,PITX2,SOCS3,PDPN,ARHGAP24,AGTR1A,JUN,VEGFA,COL1A2,COL1A1,EMCN,FOXM1,ELN,CDH2,CX3CL1,TCF21,ALDH1A2,PTK2,CHM,PPAP2B,SCG2,PLAT,KLF5,MAP2K1,SPHK2,VHL,SMAD7,TGFBR1,TGFBR2,TNNI3,CSRP3,ANXA2,CDH13,PKNOX1,MEOX2,ID1,JMJD6,MAPK14,BAX,ITGA7,NOTCH4,NTRK2,TGFBR3	1866	1.74992	0.000227254	28
GO:0046903~secretion	70	2.82486	RGD1308470,SYT1,CGA,CLTB,SYT4,GLRA1,TACR1,SYNJ1,EDN1,VPS33B,ITSN1,VGF,ADORA1,GHRHR,CXCL10,MS4A2,GUCA2B,NSF,RAB27A,SCAMP1,PTGER3,CCKBR,ERP29,STXBP1,RPH3AL,CDK5,ACVR2B,DOC2A,GRM2,DGAT1,AGTR1A,LAX1,GHRH,RAB15,VAMP2,EIF2AK3,PLA2G5,LCP2,RAB3A,YWHAZ,STX7,RAB3C,GIPC1,RIMS2,RIMS1,ANXA6,TSC22D3,LY6E,SYN2,EXOC3,CHP,PCSK4,TRPC1,IL1RN,NLGN1,SMAD2,ANXA4,FURIN,DVL1,ANXA2,CADPS,LAT,P2RX7,FCGR2B,NTRK2,CACNA1C,SY…	1866	1.69892	0.000238226	28
GO:0031667~response to nutrient levels	73	2.94592	LDHA,IL6ST,IGFBP7,MMP9,PPARG,SYNJ1,TTPA,RPS6KB1,AQP3,TGFB2,CXCL10,AKT1,TNFRSF11B,CD44,MAP1LC3A,CDKN2B,PIK3C3,ZFP354A,IL1B,INSR,LTA,ATG9A,SOCS3,RELA,PRKCD,DDIT3,CD38,ADM,GHRH,JUN,PDGFRB,HSD11B2,COL1A1,KPNA2,ALPL,CCL2,AHCY,GDAP2,TXN2,ALDOB,PFKFB1,SLC37A4,TIMP3,ALDH1A1,VCAM1,ALDH1A2,PCSK1,IGF1R,ACSL1,AMELX,BCL2,SLC30A4,HSPA5,ACSL4,ACSL3,ACSL6,SOAT2,SLC8A1,BECN1,FADS1,TGFBR2,IGF1,IGF2,SLC10A3,USF1,US…	1866	1.67749	0.00023704	26
GO:0009266~response to temperature stimulus	35	1.41243	ALDOA,GCLC,CCL2,TACR1,MMP9,IGFBP7,RBM3,TRPV3,PPARG,RPS6KB1,TRH,VGF,CXCL12,TGFB2,CXCL10,FOS,BCL2,IL1B,HSPA4,EIF2B2,TRPM8,CRYAB,SOCS3,PRKCD,PLA2G4A,ADRB2,UCP3,HSPB6,ADM,P2RX3,HSPB8,CASP12,NGFR,HSPD1,SST	1866	2.202	0.000253034	24
GO:0030003~cellular cation homeostasis	63	2.54237	RGD1308470,CASR,UTS2,IL6ST,EDN2,TACR1,EDN1,LPAR3,SAE1,ATP2B4,AQP11,SLC24A2,PTHR1,RGN,TGFA,IL1B,SV2A,SGK1,PTGER3,CCKBR,TRPM8,GRM1,TRDN,CD38,ADM,AGTR1A,GTF2I,GHRH,GNB1,PGM1,STC1,CCL3,CCL2,TRHR,SLC37A4,TAC1,FKBP1A,ITGB1,SUMO2,ANXA7,SLC30A1,BCL2,PTH,CD24,MAFG,TRPC1,PTPRC,SLC8A1,HERPUD1,SLC12A5,IREB2,NPY1R,TNNI3,CSRP3,ITPR1,CD55,P2RX7,BAX,AVPR1B,ADRA1A,CACNA1C,DRD1A,IL2	1866	1.75215	0.000251107	28
GO:0046486~glycerolipid metabolic process	47	1.89669	CHKA,CDIPT,IL6ST,SLC37A4,SYNJ1,PIP5K1B,PIP5K1C,PEX7,SERINC3,NR1H2,SERINC2,PIGL,APOA2,ACSL1,PIGM,INSIG2,SH3GLB1,INSIG1,PIK3C3,APOA5,GNPAT,PIK3CA,ACSL4,PLCB1,ACSL6,AGPAT1,NR1H3,LPL,GPD1,PLD1,PIGY,NUDT4,PGAP1,ADNP,PI4KB,CHPT1,CPT1A,SACM1L,TPO1,DGAT1,DGAT2,CD81,PLA2G2A,LIPC,DRD1A,LIPE,PLA2G5	1866	1.93992	0.000261579	26
GO:0001503~ossification	37	1.49314	IBSP,CASR,THRA,PDLIM7,FGF9,MMP9,TGFB3,GABBR1,OSTN,CBFB,PEX7,MEN1,IGSF10,SBDS,CTGF,BCL2,PTH,PTHR1,PTN,MYOG,COL11A2,FN1,ZCCHC2,KLF10,DMP1,SMAD5,IGF1,IGF2,SMAD1,SHOX2,CHRDL1,NAB1,TMSB4X,STC1,COL1A1,EIF2AK3,IGFBP5	1866	2.14077	0.000265293	26
GO:0010627~regulation of protein kinase cascade	65	2.62308	SLC20A1,VAPA,IL6ST,FGF9,EDN1,LPAR3,GJA1,ITSN1,TGFB2,MEN1,AKT1,CDC42,GRIN2B,ILK,IFNG,IL1B,PAK1,INSR,RHOH,AR,ELP2,LTBR,RELA,MYLK2,FADD,PRKCD,GRM1,UBE2N,ADRB2,F3,AKAP6,MAPK9,AKAP7,AKAP1,NEK6,PPP5C,TNF,LITAF,TFG,FKBP1A,ITGB1,MAP3K7IP2,IGF1R,MAP3K1,CC2D1A,CD24,NENF,EPO,PTPRC,DIXDC1,TAOK2,IL1RL1,TGFBR1,IL1RN,IGF1,IGF2,SECTM1A,IL6RA,P2RX7,CNTF,ID1,AKR1B1,ADRA1A,IL22RA2,IL2	1866	1.72628	0.000291164	28
GO:0016477~cell migration	68	2.74415	NRP2,JUB,EDN2,PAX6,GJA1,RPS6KB1,CXCL12,TGFB2,PEX7,CD47,SBDS,CD44,CTGF,IFNG,IL1B,LBP,MSN,CAP1,NRG1,FGF2,TWIST1,ICAM1,RET,EFNB1,CDK5,SIRPA,NDEL1,CFL1,VEGFA,CNTN2,PDGFRB,DCC,CXCL1,CCL3,SHROOM2,CCL2,TNF,NDN,TNFRSF12A,CXCL3,SLC37A4,GIPC1,CDH2,CX3CL1,CCL5,ITGB1,VCAM1,CCL22,PTK2,NKX2-1,POU3F2,SCARB1,SCNN1G,CD24,CLASP2,DCLK1,SCG2,PLAT,VHL,TGFBR1,YWHAE,CDH13,FCGR2B,BAX,ABCC1,APBB1,DRD1A,MYH10	1866	1.70136	0.000294839	28
GO:0010942~positive regulation of cell death	83	3.34948	LDHA,PDIA3,DEDD,MMP9,TGFB3,IL10,TGFB2,MEN1,MAGED1,AKT1,CASP3,CD44,DYNLL1,CDKN2C,IFNG,IL1B,NGFRAP1,FOSL1,LTA,MAP2K6,RAB27A,PTPRF,CYCS,GRIN2A,SF1,GZMB,FADD,CDK5,PRKCD,RGD1310686,DDIT3,ADRB2,JUN,UBC,MAPK9,NGFR,DCUN1D3,ING3,TNF,APH1A,PPP3R1,STK17B,RRAGA,TNFRSF8,NR3C1,BCL2L1,ITM2B,TIMP3,SERINC3,ALDH1A1,SH3GLB1,MAP3K1,BCL2,MTCH1,PRKRA,CD24,PPP2R2B,CD5,BMF,CD28,TXNIP,PTPRC,CEBPB,TGFBR1,KLF10,YWHAB,NR4A1…	1866	1.60554	0.000299515	28
GO:0045860~positive regulation of protein kinase activity	54	2.17918	ADCY3,EFNA1,ADCY5,EDN2,EDN1,ADCY6,PRKAG2,TGFB3,LPAR3,SDC4,ADORA1,CAMKK1,TGFB2,AKT1,PRKAR2B,ILK,MS4A2,IL1B,TGFA,SHC1,PAK1,NRG1,INSR,FGF2,CEACAM1,MAP2K6,PICK1,ADNP,GRM1,PRKCD,CDK5,SPDYA,ACVR2B,CCND2,CD81,GADD45G,TNF,GNAI2,MAP3K1,NPM1,CD24,PTPRC,TAOK2,SPHK2,MAP2K1,TGFBR1,TGFBR2,IL1RN,LRRN3,HGF,DGKI,P2RX7,VLDLR,IL2	1866	1.83209	0.000303601	28
GO:0006836~neurotransmitter transport	34	1.37207	SYT1,RAB3A,STX7,RAB3C,CLTB,SYT4,SLC6A1,SLC6A2,SYNJ1,RIMS2,RIMS1,SLC32A1,SLC1A3,TRAK2,SYN2,SV2B,SV2A,NSF,ARL2,SLC25A4,SLC6A11,NLGN1,SLC6A15,DVL1,P2RX7,SLC17A6,GRM2,DOC2A,SLC6A8,SLC6A6,SLC18A2,RAB15,VAMP2,CACNA1B	1866	2.20326	0.000325391	26
GO:0043068~positive regulation of programmed cell death	82	3.30912	LDHA,PDIA3,DEDD,MMP9,TGFB3,IL10,TGFB2,MEN1,MAGED1,AKT1,CASP3,CD44,DYNLL1,CDKN2C,IFNG,IL1B,NGFRAP1,FOSL1,LTA,MAP2K6,RAB27A,PTPRF,CYCS,GRIN2A,SF1,GZMB,FADD,CDK5,PRKCD,RGD1310686,DDIT3,ADRB2,JUN,UBC,MAPK9,NGFR,DCUN1D3,ING3,TNF,APH1A,PPP3R1,STK17B,TNFRSF8,NR3C1,BCL2L1,ITM2B,TIMP3,SERINC3,ALDH1A1,SH3GLB1,MAP3K1,BCL2,MTCH1,PRKRA,CD24,PPP2R2B,CD5,BMF,CD28,TXNIP,PTPRC,CEBPB,TGFBR1,KLF10,YWHAB,NR4A1,YWHAE…	1866	1.60052	0.000377921	28
GO:0040012~regulation of locomotion	53	2.13882	RTN4,JUB,UTS2,IL6ST,MMP9,TACR1,EDN2,SNCA,PAX6,RPS6KB1,CXCL12,ADORA1,TGFB2,CITED2,CXCL10,AKT1,ILK,UNC5C,INSR,FGF2,PITX2,CYR61,ICAM1,PLD1,PDPN,CDK5,RRAS2,VEGFA,PDGFRA,PDGFRB,TMSB4X,ONECUT1,CXCL9,TAC1,GREM1,TPM1,IGF1R,PTK2,BCL2,MAP3K1,SCG2,MAP2K1,IGF1,FURIN,AGER,CDH13,PLCG1,PTP4A1,TGFBR3,ABCC1,SST,DRD1A,IGFBP5	1866	1.82686	0.000397275	27
GO:0006954~inflammatory response	59	2.38095	TACR1,CRP,CRCP,SGMS1,C1QC,CXCL10,REG3B,AKT1,APOA2,CD44,IL1B,MS4A2,LBP,REG3G,PTGER3,PDPN,RELA,SERPING1,CHST1,SDC1,F3,CXCL1,CCL3,YWHAZ,CCL2,TNF,AHCY,CXCL3,IL4RA,TAC1,CCL5,CCL7,VCAM1,FGG,TNFRSF1B,IL23A,MEFV,CCL20,CD69,HRH4,SCN9A,CD24,FN1,TNFSF4,LIPA,ATRN,IL1RN,EPHX2,C4BPA,SMAD1,SELS,STAT3,LAT,P2RX7,FCGR2B,CRH,PARP4,BMPR1B,IGFBP4	1866	1.76189	0.000394681	28
GO:0007611~learning or memory	41	1.65456	SLC6A1,GM2A,HMGCR,TACR1,GLUD1,SYNJ1,TAC1,RPS6KB1,CALB1,SLC11A2,FOS,PRKAR2B,CASP3,SBDS,GRIN2B,SLC24A2,ADAM2,IL1B,PTN,PLCB1,FOSL1,EGR1,SGK1,EGR2,GABRA5,IL1RN,ADNP,ATP1A3,GRIN2A,IGF1,VDAC3,CDK5,VDAC1,ACCN2,ATXN1,NRAS,JUN,CRH,CACNA1C,APBB1,DRD1A	1866	2.01278	0.000392183	28
GO:0007565~female pregnancy	34	1.37207	TPBPA,PGF,CALD1,IGFBP7,TGFB3,TTPA,TGFB2,CITED2,MEN1,FOS,WNT4,SOSTDC1,ACSL4,FOSL1,HSD17B7,EPO,AR,UBE2A,SPHK2,KLF9,GNRH1,TGFBR1,TGFBR2,IL1RN,IGF1,IL11RA1,CD38,PLA2G4A,THBD,ADM,HSD11B2,IGFBP2,HPGD,LIPE	1866	2.18144	0.00039739	26
GO:0007264~small GTPase mediated signal transduction	61	2.46166	GNA12,RHOQ,ITSN1,CDC42,ARL5A,RAB28,RAB24,RAPGEF5,SHC1,PAK1,RHOG,RAB21,RAB27A,RHOH,ARL2,DAB2IP,RALBP1,ARL3,DOK1,RND3,RND1,RAB18,RRAS2,RAB5A,COL1A2,RAB15,ARL8B,RAPGEFL1,RASD2,RAB3A,RAB3B,RAB3C,MRAS,MAPKAPK3,RTKN,ARF6,PTH,RHOBTB2,RAB11B,RAB11A,GDI1,RAB8A,MAP2K1,YWHAB,RASL11B,RSA-14-44,LAT,NRAS,CDH13,RAB30,ARF1,ARF2,MAPK14,ARF3,RAB1,RAB35,ARF4,RAB34,YWHAQ,RIT2,RAB38	1866	1.73373	0.000460819	27
GO:0045927~positive regulation of growth	31	1.25101	IL9R,TNFRSF12A,IL6ST,TAF9B,RPS6KB1,CXCL12,GHRHR,TGFB2,AKT1,PTK2,BCL2,ILK,POU3F2,INSR,SGK1,IL7,LIMK1,TGFBR1,CUGBP1,TGFBR2,ADNP,IGF1,CSDA,CD38,ADRB2,CNTF,KRT17,GHRH,HOPX,IGFBP1,SERP1	1866	2.25714	0.000487157	27
GO:0046883~regulation of hormone secretion	30	1.21065	UTS2,TNF,IL6ST,PFKFB2,GLUD1,EDN2,EDN1,NNAT,SYT9,SYT7,TRH,ADORA1,KCNJ11,GHRHR,PDE1C,IFNG,IL1B,SCG5,NOS2,APLN,NR0B2,NPY1R,PFKM,NKX6-1,CPT1A,CD38,CNTF,GHRH,CRH,SERP1	1866	2.28712	0.000514507	24
GO:0043065~positive regulation of apoptosis	81	3.26877	LDHA,PDIA3,DEDD,MMP9,TGFB3,IL10,TGFB2,MEN1,MAGED1,AKT1,CASP3,CD44,DYNLL1,CDKN2C,IFNG,IL1B,NGFRAP1,FOSL1,LTA,MAP2K6,RAB27A,PTPRF,CYCS,GRIN2A,SF1,GZMB,FADD,CDK5,PRKCD,RGD1310686,DDIT3,ADRB2,JUN,UBC,MAPK9,NGFR,DCUN1D3,ING3,TNF,APH1A,PPP3R1,STK17B,TNFRSF8,NR3C1,BCL2L1,ITM2B,TIMP3,SERINC3,ALDH1A1,SH3GLB1,MAP3K1,BCL2,MTCH1,PRKRA,CD24,PPP2R2B,CD5,BMF,CD28,TXNIP,PTPRC,CEBPB,TGFBR1,KLF10,YWHAB,NR4A1,YWHAE…	1866	1.59059	0.000516786	28
GO:0060284~regulation of cell development	62	2.50202	XRCC5,RTN4,XRCC4,LZTS1,FOXA2,EFNA1,PPARG,EDN1,SYNJ1,PAX6,TGFB3,REST,CXCL12,TGFB2,MBP,ACTR3,ASPA,ILK,IFNG,FGF2,SGK1,PTPRF,LIMK1,RELA,ADNP,DLL3,DLL1,CTNNA1,NDEL1,SEMA4F,CCND2,FOXG1,NPTN,MAPK9,CNTN4,NGFR,TNFRSF12A,CDH2,CALR,PRPF19,PTK2,BCL2,POU3F2,CD24,ACSL6,DIXDC1,NTF3,NLGN1,SMAD4,SMAD2,SMAD1,NKX6-1,ATF5,YWHAG,YWHAH,CNTF,BAX,NTRK2,TGFBR3,NEUROD1,ID4,BMPR1A	1866	1.71697	0.000521478	28
GO:0001568~blood vessel development	61	2.46166	RTN4,EFNA1,PGF,FGF9,EDN1,PRRX1,GJA1,GJA5,CXCL12,TGFB2,CITED2,AKT1,CD44,CTGF,TGFA,IL1B,SHC1,LOX,NOS2,FGF1,FGF2,CYR61,PITX2,SOCS3,ARHGAP24,AGTR1A,JUN,VEGFA,COL1A2,COL1A1,EMCN,FOXM1,ELN,CDH2,CX3CL1,ALDH1A2,PTK2,CHM,PPAP2B,SCG2,PLAT,KLF5,MAP2K1,SPHK2,VHL,SMAD7,TGFBR1,TGFBR2,TNNI3,CSRP3,ANXA2,CDH13,PKNOX1,MEOX2,JMJD6,MAPK14,BAX,ITGA7,NOTCH4,NTRK2,TGFBR3	1866	1.71865	0.000592244	27
GO:0006470~protein amino acid dephosphorylation	34	1.37207	PPP6C,PDP2,PPP3R1,PPM1B,DUSP11,MTMR3,DUSP13,BCL2,PPP2CA,PPP2CB,PPP3CA,PPAP2A,PTPRC,PTPN9,PTPN18,PTPRF,PTPN2,PTPRZ1,PTPN5,PTPRA,PTPRR,PPP1CC,PTPRO,PPP1CB,CDC25A,PPP1CA,DUSP2,DUSP1,PPM1J,PTP4A1,PTPN1,PPP2R2A,DUSP6,PPP5C	1866	2.13909	0.000599198	25
GO:0060627~regulation of vesicle-mediated transport	36	1.45278	RAB3A,SYT1,RAB3B,RAB3C,CALY,SNCA,SYNJ1,GRIK5,SYT9,SYT7,CALR,RIMS1,NR1H2,CDC42,CD47,PTK2,PACSIN1,PACSIN2,MS4A2,SCARB1,FGF2,NSF,NR1H3,RPH3AL,STXBP1,CDK5,SIRPA,CADPS,CDH13,PLA2G4A,DOC2A,FCGR2B,DYRK1A,VAMP2,BIN1,EPN2	1866	2.08291	0.000615391	24
GO:0009891~positive regulation of biosynthetic process	144	5.81114	UTS2,THRA,THRB,MORF4L2,TGFB3,CASK,TBP,IL10,GHRHR,CBFB,TGFB2,CITED2,FNTB,EPC1,APOA2,APOA5,IFNG,IL1B,INSR,PITX2,RELA,ARNTL,DDIT3,KRT17,JUN,VEGFA,PDGFRA,PDGFRB,MAPK9,NFE2L2,MGC112830,HMGB2,CNBP,ONECUT1,SOX6,CALR,NR1H2,HOXA1,TCF21,BLOC1S2,NPM1,TEF,NKX2-1,NR1H4,NR1H3,KLF5,KLF6,NTF3,MAFB,TGFBR1,SMAD5,SRA1,SMAD4,NR4A1,SMAD2,SMAD1,NR4A3,KLF15,DDX5,USF1,USF2,SHOX2,PLA2G4A,NOLC1,RNF4,AREG,DRD1A,KLF4,INSL3,…	1866	1.38244	0.00083184	28
GO:0006605~protein targeting	44	1.77563	YWHAZ,TNF,FGF9,CACNB1,TGFB3,GIPC1,PEX3,CALR,TGFB2,PEX7,AKT1,TRAK2,FXC1,IFNG,RPL11,PPP3CA,NUP54,KPNB1,FGF2,RAB27A,TXNIP,RAN,PICK1,NLGN1,YWHAB,ARNTL,OPTN,YWHAE,TIMM8B,MFN2,YWHAG,JUN,CFL1,PTTG1IP,TOMM20,YWHAQ,MAPK9,NUTF2,KPNA4,KPNA3,KPNA2,DRD1A,KPNA1,TOB1	1866	1.88826	0.000948715	28
GO:0017038~protein import	31	1.25101	YWHAZ,TNF,FGF9,TGFB3,PEX3,TGFB2,PEX7,AKT1,FXC1,IFNG,PPP3CA,FGF2,KPNB1,TXNIP,RAN,ARNTL,NUPL1,TIMM8B,MFN2,JUN,CFL1,TOMM20,PTTG1IP,MAPK9,NUTF2,KPNA4,KPNA3,KPNA2,DRD1A,KPNA1,TOB1	1866	2.18354	0.000946281	26
GO:0006813~potassium ion transport	42	1.69492	KCNC2,ATP1B1,KCNC3,ATP1B3,KCNAB1,KCNA2,ATP1B4,KCNA4,KCNA3,KCNIP2,ATP12A,KCNJ11,KCNJ3,KCNIP4,KCNJ14,KCNK10,KCNMB2,KCNJ13,KCNS3,KCNQ3,SLC24A2,KCNE1,VPS4B,KCNG3,NSF,KCND2,SLC12A2,SLC12A4,SLC12A5,ATP1A3,KCNK1,KCNK2,KCNK3,CDK2,KCNV1,KCNJ4,KCNH8,KCTD13,KCNH2,KCNH3,TNFAIP1,KCNH4	1866	1.91667	0.000999577	28
GO:0010557~positive regulation of macromolecule biosynthetic process	135	5.44794	UTS2,THRA,THRB,MORF4L2,TGFB3,CASK,TBP,IL10,CBFB,TGFB2,CITED2,FNTB,EPC1,APOA2,IFNG,IL1B,INSR,PITX2,RELA,ARNTL,DDIT3,KRT17,JUN,VEGFA,PDGFRA,MAPK9,PDGFRB,NFE2L2,MGC112830,HMGB2,CNBP,ONECUT1,SOX6,CALR,NR1H2,HOXA1,TCF21,BLOC1S2,NPM1,TEF,NKX2-1,NR1H4,NR1H3,KLF5,KLF6,NTF3,MAFB,TGFBR1,SMAD5,SRA1,SMAD4,NR4A1,SMAD2,SMAD1,NR4A3,KLF15,DDX5,USF1,USF2,SHOX2,NOLC1,RNF4,AREG,KLF4,ELF1,FOXA2,PPARG,PAX6,RHOQ,CTCF,…	1866	1.39303	0.00101791	28
GO:0044092~negative regulation of molecular function	72	2.90557	CAST,OPRM1,ADCY3,INSL3,TUSC4,THRA,HMGCR,ADCY5,PRKAG2,ADCY6,PPARG,SNCA,GABBR1,ADORA1,PTMA,TGFB2,MEN1,AKT1,SPRY2,APOA2,CASP3,CLP1,ILK,PSMD3,IL1B,INSR,SP100,PKIG,ADNP,PKIB,PKIA,DDIT3,PSMA1,ADRB2,PSME1,LAX1,PSMA5,PSME2,GADD45G,GRM6,UBC,ATPIF1,CAND1,PSME3,COMMD7,GADD45A,OAS1D,GNAI3,GNAI2,TRIB3,FKBP1A,EGLN1,SUMO1,HEXIM1,HSPA5,TERF1,PTPRC,HERPUD1,TNFSF4,SMAD7,IL7,NR4A1,TNNI3,PSMB8,DVL1,SH3BP5,CDKN1C,CDK…	1866	1.60887	0.00101631	28
GO:0019228~regulation of action potential in neuron	25	1.00888	PRX,HEXA,CLDN11,KCNMB2,MBP,ASPA,ILK,SCN9A,POU3F2,POU3F1,NRG1,EIF2B2,PLP1,EGR2,NTF3,MPDZ,SCN2A1,TPO1,P2RX7,P2RX3,NAB1,P2RX2,CLDN1,PMP22,DRD1A	1866	2.41797	0.00102031	23
GO:0007584~response to nutrient	55	2.21953	LDHA,IL6ST,IGFBP7,MMP9,PPARG,SYNJ1,TTPA,RPS6KB1,AQP3,TGFB2,CXCL10,TNFRSF11B,CD44,CDKN2B,IL1B,ZFP354A,INSR,LTA,RELA,DDIT3,CD38,PDGFRB,COL1A1,KPNA2,ALPL,AHCY,CCL2,GDAP2,TXN2,SLC37A4,TIMP3,ALDH1A1,VCAM1,IGF1R,ALDH1A2,ACSL1,AMELX,BCL2,SLC30A4,ACSL4,ACSL3,ACSL6,SOAT2,SLC8A1,FADS1,TGFBR2,SLC10A3,USF1,USF2,PLA2G4A,DUSP1,UCP3,IGFBP2,KLF4,VLDLR	1866	1.73014	0.00123718	26
GO:0003001~generation of a signal involved in cell-cell signaling	34	1.37207	RAB3A,SYT1,CGA,YWHAZ,STX7,RAB3C,CLTB,SYT4,EDN1,SYNJ1,GIPC1,RIMS2,VGF,GHRHR,SYN2,NSF,IL1RN,NLGN1,SMAD2,DVL1,P2RX7,ACVR2B,DGAT1,GRM2,DOC2A,FCGR2B,GHRH,NTRK2,RAB15,VAMP2,CACNA1C,EIF2AK3,SMPD3,CACNA1B	1866	2.05912	0.00133526	27
GO:0045767~regulation of anti-apoptosis	17	0.686037	RTN4,RTKN,IGF1,BCL2L1,SMAD1,NPY5R,IL6RA,IGF1R,CDKN1A,BTG2,ADM,DUSP1,BAX,NPM1,PDGFRB,HSPD1,SLC9A1	1866	2.97738	0.00150319	25
GO:0032869~cellular response to insulin stimulus	27	1.08959	PPARG,ALDOB,RHOQ,GHRHR,SLC2A8,AKT1,GOT1,INSIG1,SHC1,SH2B2,PAK1,INSR,ACSL6,NR1H3,SGK1,PTPN2,WDR6,PTPRA,UBE2B,PRKCD,CDK2,CCND2,IGFBP1,PTPN1,AKAP1,DRD1A,VLDLR	1866	2.27227	0.00153565	24
GO:0009612~response to mechanical stimulus	27	1.08959	TNF,CCL2,MMP9,RPS6KB1,DCN,CXCL12,TIMP3,CXCL10,FOS,PTK2,SLC1A3,GRIN2B,FOSL1,TXNIP,SLC12A2,RELA,TGFBR2,IGF1,RCAN1,PRKCD,ACCN1,P2RX7,BTG2,JUN,MAPK9,COL1A1,IGFBP2	1866	2.27227	0.00153565	25
GO:0035295~tube development	63	2.54237	FOXA2,PGF,FGF9,LMO4,EDN1,TGFB3,GJA1,SDC4,GJA5,CXCL12,LGR4,TGFB2,SPRY2,WNT4,CD44,CTGF,ILK,LOX,FGF1,IPMK,FGF2,TWIST1,CYR61,PITX2,ALX1,AR,RET,PDPN,NPAP60,MYCN,SDC1,ACVR2B,PPP1CA,ADM,CFL1,VEGFA,PDGFRA,HSD11B1,RAB3A,PPP3R1,CDH1,NR3C1,GREM1,PFN1,ALDH1A2,TCF21,BCL2,NKX2-1,LIPA,TGFBR1,TGFBR2,SMAD4,IGF1,SMAD2,NR4A3,JMJD6,ID1,NOTCH4,CRH,HOPX,AREG,BMPR1A,NFIB	1866	1.64617	0.00157806	28
GO:0006916~anti-apoptosis	42	1.69492	CCL2,GCLC,TNF,NR3C1,BCL2L1,PTMA,CITED2,AKT1,MTHFS,TSC22D3,SH3GLB1,BCL2,BAG3,TPT1,IL1B,TGFA,PIK3CA,HSPA5,FN1,EEF1A1,CEBPB,GNRH1,IL7,CRYAB,TGFBR1,RELA,IGF1,HGF,PEA15A,SELS,CDH13,AMIGO2,ATF5,TXNDC1,DNAJB9,BAX,VEGFA,BNIP3L,UBC,CFDP1,HSPD1,NGFR	1866	1.87702	0.00159966	27
GO:0042326~negative regulation of phosphorylation	18	0.726392	RGD1308470,PTPRC,SMAD7,SNCA,FKBP1A,UBE2B,PRKCD,ATXN1,MEN1,CDKN1C,CDKN1A,DYNLL1,CDKN2B,CDKN2C,JUN,BAX,INSR,IL2	1866	2.84495	0.00164142	24
GO:0007568~aging	43	1.73527	HSD17B10,MMP9,PTGS1,TGFB3,RPS6KB1,DCN,CALR,CCL5,TIMP3,GHRHR,TGFB2,VCAM1,FOS,BCL2,ILK,NPM1,PTHR1,SRR,IL1B,ZFP354A,SHC1,NOS2,NOX4,CRYAB,SOCS3,TGFBR1,FADS1,RELA,TGFBR2,CTNNA1,PRKCD,AGER,DDIT3,PRELP,NRAS,PLA2G4A,UCP3,ADM,JUN,CASP12,ADRA1A,IGFBP2,SERP1	1866	1.85765	0.00165195	27
GO:0031328~positive regulation of cellular biosynthetic process	140	5.64972	THRA,THRB,MORF4L2,TGFB3,CASK,TBP,IL10,GHRHR,CBFB,CITED2,EPC1,APOA2,APOA5,IFNG,IL1B,INSR,PITX2,RELA,ARNTL,DDIT3,KRT17,JUN,VEGFA,PDGFRA,MAPK9,NFE2L2,MGC112830,HMGB2,CNBP,ONECUT1,SOX6,CALR,NR1H2,HOXA1,TCF21,BLOC1S2,NPM1,TEF,NKX2-1,NR1H4,NR1H3,KLF5,KLF6,NTF3,MAFB,TGFBR1,SMAD5,SRA1,SMAD4,NR4A1,SMAD2,SMAD1,NR4A3,KLF15,DDX5,USF1,USF2,SHOX2,PLA2G4A,NOLC1,RNF4,AREG,DRD1A,KLF4,INSL3,ELF1,FOXA2,PPARG,PAX6,R…	1866	1.36836	0.00165978	28
GO:0051170~nuclear import	24	0.968523	TXNIP,TNF,FGF9,RAN,TGFB3,ARNTL,NUPL1,HNRNPA1,TGFB2,AKT1,JUN,IFNG,CFL1,PTTG1IP,NUTF2,PPP3CA,KPNA4,KPNA3,DRD1A,FGF2,KPNB1,KPNA2,KPNA1,TOB1	1866	2.39268	0.00173287	24
GO:0043086~negative regulation of catalytic activity	60	2.42131	OPRM1,ADCY3,CAST,INSL3,TUSC4,HMGCR,ADCY5,PPARG,ADCY6,SNCA,PRKAG2,GABBR1,ADORA1,PTMA,TGFB2,MEN1,AKT1,SPRY2,APOA2,CASP3,CLP1,ILK,PSMD3,IL1B,PKIG,PKIB,PKIA,PSMA1,PSME1,LAX1,PSME2,PSMA5,GADD45G,GRM6,UBC,CAND1,ATPIF1,PSME3,GADD45A,OAS1D,GNAI3,GNAI2,TRIB3,FKBP1A,HEXIM1,HSPA5,TERF1,PTPRC,HERPUD1,IL7,SMAD7,NR4A1,TNNI3,PSMB8,DVL1,SH3BP5,CDKN1C,CDKN1A,PSMC5,DRD1A,DUSP6	1866	1.66158	0.00176439	26
GO:0007049~cell cycle	103	4.15658	ADCY3,JUB,SNF1LK,MAEA,TGFB2,CDKN2B,CDKN2C,MAP3K8,IFNG,ILK,RGD1307799,LOC502372,DNAJC2,CGRRF1,RBL2,PDPN,RAN,PPP1CC,PPP1CB,WEE1,DDIT3,CCRK,DCTN2,PSMA1,PPP1CA,MAPK6,PSMA5,SIAH1A,TBRG1,TESK2,AKAP8,STMN1,PMP22,MGC112830,NEK6,RAD17,TIPIN,CHEK1,CALR,SYCP1,ITGB1,UHMK1,CDC123,NPM1,FBXO43,UCHL5IP,CLASP2,LFNG,MAP2K1,GAS2,PSMB8,CDKN1C,RNF8,CDKN1A,PSMC5,RGS2,RNF2,LOC498400,MYH10,LZTS2,LZTS1,RPRM,AKT1,MEN1,SBD…	1866	1.45099	0.00176075	28
GO:0009894~regulation of catabolic process	32	1.29136	CAST,GCLC,TNF,PRKAG2,EGLN2,GJA1,GIPC1,ADORA1,TIMP3,IL10,AKT1,APOA2,PPP1R3C,PPP1R3B,APOA5,IFNG,IL1B,PSMD3,INSR,SMAD7,BECN1,RELA,GRIN2A,IGF1,ARNTL,FURIN,PPP1CB,CPT1A,PPP1CA,CBLB,HSD11B1,FAF1	1866	2.07365	0.00188374	26
GO:0006357~regulation of transcription from RNA polymerase II promoter	129	5.20581	SNF1LK,THRA,THRB,MORF4L2,TGFB3,CASK,REST,CBFB,CITED2,MAGED1,EPC1,TRAK2,MYOCD,CLP1,WDR77,PITX2,RELA,PKIG,NR0B2,ARNTL,CSDA,PKIA,JUN,VEGFA,ST18,HMGB2,CNBP,ONECUT1,STRAP,TAF9B,NEDD8,SOX6,CALR,NR1H2,HOXA1,PFN1,BLOC1S2,HEXIM1,TEF,NKX2-1,NR1H4,NR1H3,KLF6,NTF3,MAP2K1,MAFB,SMAD7,SUB1,SMAD5,SRA1,SMAD4,LMCD1,NR4A1,SMAD2,NR4A3,SMAD1,USF1,USF2,NKX6-1,SHOX2,CDKN1C,ATF5,RNF4,RNF2,TDG,HOPX,KLF4,ELF1,ELF2,FOXA2,P…	1866	1.38401	0.00191338	28
GO:0043066~negative regulation of apoptosis	79	3.18805	XRCC5,RGD1308470,XRCC4,INSL3,MAEA,SNCB,SNCA,TGFB3,SGMS1,ITSN1,ADORA1,PTMA,IL10,TGFB2,CITED2,AKT1,CASP3,BAG3,ILK,TPT1,PIK3CA,TGFA,IL1B,SGK1,CRYAB,RELA,PIM1,ADNP,CTNNA1,CSDA,UBE2B,AMIGO2,TXNDC1,BTG2,VEGFA,UBC,KCNH8,NGFR,CCL2,TNF,GCLC,TAF9B,NR3C1,BCL2L1,CX3CL1,MTHFS,PTK2,TSC22D3,SH3GLB1,BCL2,PPP2CB,HSPA5,SCG2,FN1,AIPL1,EEF1A1,CEBPB,GNRH1,IL7,TGFBR1,IL1RN,IGF1,HGF,PEA15A,SELS,CDH13,NRAS,MNAT1,ACCN1,A…	1866	1.53734	0.00195102	28
GO:0042063~gliogenesis	26	1.04923	TSPAN2,NDN,PAX6,SOX6,TGFB2,ASPA,CDKN2C,NKX2-1,POU3F2,POU3F1,NRG1,EIF2B2,FGF2,SOX10,PLP1,EGR2,NTF3,IGF1,CDK5,NKX6-1,CNTF,NAB1,PDGFRA,AREG,DRD1A,GAP43	1866	2.27682	0.00195641	23
GO:0043279~response to alkaloid	26	1.04923	ALDOA,SLC6A1,TACR1,SNCA,PPARG,TAC1,FKBP1A,SDC2,PCSK1,CASP3,BCL2,SRR,IL1B,SHC1,RELA,IGF2,CDK5,GRM2,PLCG1,BAX,CASP12,HSPD1,CHRNB1,DRD1A,PPP5C,PPP2R2A	1866	2.27682	0.00195641	26
GO:0051480~cytosolic calcium ion homeostasis	35	1.41243	RGD1308470,UTS2,CCL3,IL6ST,TACR1,EDN2,TRHR,EDN1,LPAR3,TAC1,FKBP1A,PTHR1,IL1B,TGFA,CD24,TRPC1,PTPRC,SLC8A1,PTGER3,CCKBR,NPY1R,GRM1,ITPR1,CD38,CD55,P2RX7,ADM,GHRH,GNB1,GTF2I,AGTR1A,AVPR1B,ADRA1A,DRD1A,IL2	1866	1.98953	0.00199677	28
GO:0016311~dephosphorylation	38	1.53349	PPP6C,PDP2,LPPR4,SYNJ1,PPP3R1,PPM1B,DUSP11,MTMR3,THTPA,DUSP13,BCL2,PPP2CA,PPP2CB,PPP3CA,PPAP2A,PTPRC,PTPN9,PTPN18,PTPRF,PTPN2,PTPRZ1,PTPN5,PTPRA,PTPRR,PPP1CC,PTPRO,PPP1CB,CDC25A,SACM1L,PPP1CA,DUSP2,PPM1J,DUSP1,PTP4A1,PTPN1,PPP2R2A,DUSP6,PPP5C	1866	1.9238	0.00203398	25
GO:0009314~response to radiation	51	2.05811	XRCC4,HMGCR,MMP9,CXCL12,TGFB2,CXCL10,MEN1,AKT1,FOS,CASP3,PLCB4,SLC1A3,ADAM2,IL1B,ZCCHC2,UBE2A,SGK1,SOCS3,USP1,RELA,GRIN2A,UBE2B,CDK5,THBD,PGM1,MAPK9,DCUN1D3,NHEJ1,CCL2,TIPIN,BCL2L1,OBFC2A,VCAM1,BCL2,AIPL1,PTPRC,ATP1A3,IGF2,USF1,UIMC1,IL6RA,ATXN1,RNF8,ACCN1,NRAS,CDKN1A,DUSP1,BAX,CACNA1C,APBB1,DRD1A	1866	1.73031	0.00218259	27
GO:0006796~phosphate metabolic process	172	6.94108	SNF1LK,PDP2,PRPF4B,EFNA1,SNCA,TGFB3,CASK,LPAR3,RPS6KB2,RPS6KB1,ADORA1,TGFB2,CSNK2A1,CLK3,WNK4,ILK,PIK3C3,IFNG,MAP3K8,PIK3CA,IL1B,STK39,INSR,ROS1,MAP2K6,TYRO3,RET,TWF1,PTPRF,ROCK2,PICK1,PTPRR,PIM1,CRKRS,MYLK2,PPP1CC,PTPRO,PPP1CB,WEE1,STK3,CCRK,PPP1CA,MAPK6,CAMK4,EIF2S1,TESK1,PDGFRA,PDGFRB,TESK2,MAPK9,RIPK5,EIF2AK3,NEK6,PPP5C,LPPR4,GNAI2,PFKFB1,MAPKAPK3,STK17B,CHEK1,DUSP11,UHMK1,ATP6V0C,CAMKV,PTK2,…	1866	1.31283	0.00218903	28
GO:0050769~positive regulation of neurogenesis	27	1.08959	XRCC5,XRCC4,TNFRSF12A,SYNJ1,PPARG,PAX6,CXCL12,PRPF19,ACTR3,PTK2,ASPA,ILK,DIXDC1,SGK1,PTPRF,NTF3,LIMK1,RELA,ADNP,DLL3,SMAD1,NKX6-1,NDEL1,CNTF,FOXG1,NPTN,NGFR	1866	2.21474	0.00226034	24
GO:0051726~regulation of cell cycle	62	2.50202	SNF1LK,EDN1,RPRM,TGFB2,CITED2,FNTB,MEN1,AKT1,CDC42,SBDS,CASP3,SFRS5,CDKN2B,CDKN2C,CLP1,TGFA,IL1B,FOSL1,INSR,SGK1,ROCK2,MYLK2,PKIA,UBE2B,CDK5,SPDYA,PRDM4,CCND2,JUN,BTG4,GADD45G,FOXG1,BTG3,NGFR,DCUN1D3,GADD45A,RAD17,NEK6,TNF,TIPIN,CHEK1,OBFC2A,CALR,ITGB1,HEXIM1,BCL2,NPM1,PGGT1B,CD28,PTPRC,TAF6,IGF1,NEUROG1,IGF2,SNAI1,UIMC1,CDKN1A,MAPK14,BAX,MYO16,ID3,HPGD,APBB1	1866	1.6266	0.00237376	27
GO:0043627~response to estrogen stimulus	42	1.69492	ALDOA,LDHA,LDLR,SLC6A1,PPARG,TGFB3,AQP1,TIMP3,GHRHR,TGFB2,ALDH1A1,ALDH1A2,CASP3,APOA2,TNFRSF11B,PTK2,BCL2,INSIG1,IL1B,CD24,INSR,TXNIP,SOCS3,CRYAB,TGFBR1,STRN3,TGFBR2,RCAN1,IGF2,NPY1R,CTNNA1,STAT3,CDK2,CD38,DUSP1,AGTR1A,CCND2,PDGFRA,PDGFRB,AREG,HSPD1,IGFBP2	1866	1.83897	0.00239147	27
GO:0042542~response to hydrogen peroxide	26	1.04923	LDHA,BCL2L1,CBX6,CASP3,BCL2,PPP2CB,SHC1,FOSL1,MB,TXNIP,SLC8A1,CRYAB,RELA,PRKCD,DDIT3,SDC1,PLA2G4A,PLCG1,DUSP1,PRDX6,JUN,PDGFRB,TXNRD1,AREG,COL1A1,HSPD1	1866	2.24646	0.00239422	21
GO:0008217~regulation of blood pressure	33	1.33172	RGD1308470,UTS2,CYP11B1,TACR1,EDN2,CYP11B2,PTGS1,EDN1,PPARG,TAC1,ADORA1,ECE1,SULT1A1,NKX2-1,NOS2,GUCA2B,NRG1,APLN,SCNN1A,EPHX2,NPY1R,TNNI3,ADRB2,AGTR1A,AVPR1B,P2RX2,COL1A2,HSD11B2,ADRA1A,CACNA1C,NPPA,ADRA1D,CACNA1B	1866	2.01741	0.00238093	26
GO:0006793~phosphorus metabolic process	172	6.94108	SNF1LK,PDP2,PRPF4B,EFNA1,SNCA,TGFB3,CASK,LPAR3,RPS6KB2,RPS6KB1,ADORA1,TGFB2,CSNK2A1,CLK3,WNK4,ILK,PIK3C3,IFNG,MAP3K8,PIK3CA,IL1B,STK39,INSR,ROS1,MAP2K6,TYRO3,RET,TWF1,PTPRF,ROCK2,PICK1,PTPRR,PIM1,CRKRS,MYLK2,PPP1CC,PTPRO,PPP1CB,WEE1,STK3,CCRK,PPP1CA,MAPK6,CAMK4,EIF2S1,TESK1,PDGFRA,PDGFRB,TESK2,MAPK9,RIPK5,EIF2AK3,NEK6,PPP5C,LPPR4,GNAI2,PFKFB1,MAPKAPK3,STK17B,CHEK1,DUSP11,UHMK1,ATP6V0C,CAMKV,PTK2,…	1866	1.30974	0.0024384	28
GO:0014048~regulation of glutamate secretion	10	0.403551	P2RX7,GRIN2B,IL1RN,AVPR1B,SNCA,IL1B,TRH,GRM1,ADORA1,NPY5R	1866	4.32011	0.00267167	13
GO:0030278~regulation of ossification	27	1.08959	PDLIM7,THRB,IL6ST,TACR1,TGFB3,TAC1,OSTN,TGFB2,MEN1,BCL2,EGR2,SMAD5,DMP1,IGF1,SMAD1,MEPE,PLA2G4A,ADRB2,P2RX7,ACVR2B,DLX5,NPPC,AREG,BMPR1B,TOB1,BMPR1A,IFI204	1866	2.18706	0.00275055	22
GO:0001501~skeletal system development	65	2.62308	CASR,THRA,PDLIM7,FGF9,HEXA,MMP9,EDN1,GABBR1,PRRX1,TGFB3,GJA5,CBFB,TGFB2,PEX7,MEN1,SBDS,OSR2,INSIG2,CTGF,INSIG1,PTHR1,COL11A2,PITX1,ALX1,ZCCHC2,DLL3,ACVR2B,CHRDL1,NAB1,PDGFRA,COL1A2,PDGFRB,TMSB4X,STC1,COL1A1,EIF2AK3,SERP1,IBSP,ACP2,SOX6,OSTN,IGSF10,BCL2,PTH,PRKRA,PTN,MYOG,FN1,TGFBR1,KLF10,SMAD5,TGFBR2,DMP1,IGF1,NPR2,IGF2,SMAD2,SMAD1,SHOX2,P2RX7,HOXB7,MAPK14,BMPR1B,BMPR1A,IGFBP5	1866	1.5955	0.00277253	28
GO:0010001~glial cell differentiation	22	0.887813	SOX10,PLP1,EGR2,NTF3,TSPAN2,PAX6,IGF1,SOX6,CDK5,NKX6-1,ASPA,CNTF,CDKN2C,NAB1,NKX2-1,POU3F2,POU3F1,NRG1,EIF2B2,DRD1A,FGF2,GAP43	1866	2.41634	0.00289606	23
GO:0009746~response to hexose stimulus	26	1.04923	LDHA,TXN2,PFKFB2,SLC37A4,NNAT,ALDOB,RPS6KB1,TRH,PCSK1,CDC42,APOA2,PTK2,CASP3,EIF2B2,NR1H4,TXNIP,SLC8A1,TGFBR2,SMAD2,NR0B2,PRKCD,SELS,ACVR2B,MAPK14,NEUROD1,VAMP2	1866	2.2169	0.00293319	22
GO:0034284~response to monosaccharide stimulus	26	1.04923	LDHA,TXN2,PFKFB2,SLC37A4,NNAT,ALDOB,RPS6KB1,TRH,PCSK1,CDC42,APOA2,PTK2,CASP3,EIF2B2,NR1H4,TXNIP,SLC8A1,TGFBR2,SMAD2,NR0B2,PRKCD,SELS,ACVR2B,MAPK14,NEUROD1,VAMP2	1866	2.2169	0.00293319	22
GO:0043069~negative regulation of programmed cell death	79	3.18805	XRCC5,RGD1308470,XRCC4,INSL3,MAEA,SNCB,SNCA,TGFB3,SGMS1,ITSN1,ADORA1,PTMA,IL10,TGFB2,CITED2,AKT1,CASP3,BAG3,ILK,TPT1,PIK3CA,TGFA,IL1B,SGK1,CRYAB,RELA,PIM1,ADNP,CTNNA1,CSDA,UBE2B,AMIGO2,TXNDC1,BTG2,VEGFA,UBC,KCNH8,NGFR,CCL2,TNF,GCLC,TAF9B,NR3C1,BCL2L1,CX3CL1,MTHFS,PTK2,TSC22D3,SH3GLB1,BCL2,PPP2CB,HSPA5,SCG2,FN1,AIPL1,EEF1A1,CEBPB,GNRH1,IL7,TGFBR1,IL1RN,IGF1,HGF,PEA15A,SELS,CDH13,NRAS,MNAT1,ACCN1,A…	1866	1.5146	0.00297963	28
GO:0010243~response to organic nitrogen	34	1.37207	CCL2,SLC6A1,PTGS1,ALDOB,RPS6KB1,BCL2L1,HPRT1,TIMP3,TGFB2,CASP3,PTK2,PIK3C3,VKORC1,IL1B,PPP3CA,RELA,IL1RN,GRIN2A,SMAD1,CDO1,PRKCD,DDIT3,PLA2G4A,CDKN1A,PLCG1,BTG2,CASP12,CFL1,SLC18A2,MAPK9,LIPC,SST,DRD1A,MGST1	1866	1.96719	0.00300032	26
GO:0009749~response to glucose stimulus	25	1.00888	LDHA,TXN2,PFKFB2,SLC37A4,NNAT,RPS6KB1,TRH,PCSK1,CDC42,APOA2,PTK2,CASP3,EIF2B2,NR1H4,TXNIP,SLC8A1,TGFBR2,SMAD2,NR0B2,PRKCD,SELS,ACVR2B,MAPK14,NEUROD1,VAMP2	1866	2.25006	0.00311127	21
GO:0031645~negative regulation of neurological system process	15	0.605327	GNAI3,GLRA1,SLC6A1,GNAI2,GRIK3,STXBP1,ADNP,ADORA1,NPY5R,CD38,SLC24A2,IFNG,ADRA1A,EIF2AK3,DRD1A	1866	3.03758	0.00315627	23
GO:0008610~lipid biosynthetic process	68	2.74415	CYB5R3,CDIPT,SGMS2,HMGCR,CYP11B1,CYP11B2,EDN2,PRKAG1,EDN1,PTGS1,SGMS1,PMVK,PEX7,SC4MOL,PIGL,APOA2,PIGM,INSIG2,STARD6,INSIG1,GNPAT,FGF2,AGPAT1,OPRS1,CRLS1,PLD1,LOC493574,PIGY,CMAS,PGAP1,UGCG,ADNP,CERCAM,CHPT1,DGAT1,DGAT2,CD81,HSD11B1,PLA2G5,DEGS1,CHKA,HSD3B1,HSD3B6,ALDH1A1,PRPF19,ALDH1A2,CEPT1,SH3GLB1,GGPS1,SCARB1,PRKAA2,B4GALT6,ACSL3,ACSL6,HSD17B7,B4GALNT1,HSD17B8,SCD1,EBP,LPL,PLP1,TBXAS1,FADS1,A…	1866	1.56816	0.00315858	28
GO:0032496~response to lipopolysaccharide	35	1.41243	ALDOA,CCL2,MMP9,TAC1,RPS6KB1,DCN,CCL5,IL10,CXCL10,PCSK1,FOS,CASP3,SRR,IL1B,NKX2-1,SCARB1,LBP,NR1H4,LTA,SOCS3,RELA,IL1RN,IGF1,IL6RA,PLA2G4A,P2RX7,THBD,ADM,JUN,MAPK14,MAPK9,HSPD1,ABCC5,MGST1,VLDLR	1866	1.93851	0.00314463	26
GO:0060548~negative regulation of cell death	79	3.18805	XRCC5,RGD1308470,XRCC4,INSL3,MAEA,SNCB,SNCA,TGFB3,SGMS1,ITSN1,ADORA1,PTMA,IL10,TGFB2,CITED2,AKT1,CASP3,BAG3,ILK,TPT1,PIK3CA,TGFA,IL1B,SGK1,CRYAB,RELA,PIM1,ADNP,CTNNA1,CSDA,UBE2B,AMIGO2,TXNDC1,BTG2,VEGFA,UBC,KCNH8,NGFR,CCL2,TNF,GCLC,TAF9B,NR3C1,BCL2L1,CX3CL1,MTHFS,PTK2,TSC22D3,SH3GLB1,BCL2,PPP2CB,HSPA5,SCG2,FN1,AIPL1,EEF1A1,CEBPB,GNRH1,IL7,TGFBR1,IL1RN,IGF1,HGF,PEA15A,SELS,CDH13,NRAS,MNAT1,ACCN1,A…	1866	1.51013	0.00319317	28
GO:0051348~negative regulation of transferase activity	27	1.08959	TUSC4,HMGCR,PRKAG2,PPARG,TRIB3,MEN1,AKT1,SPRY2,CASP3,HEXIM1,CLP1,ILK,IL1B,TERF1,PTPRC,PKIG,PKIB,PKIA,DVL1,CDKN1C,SH3BP5,CDKN1A,LAX1,GADD45G,DRD1A,GADD45A,OAS1D,DUSP6	1866	2.16006	0.00326211	22
GO:0010740~positive regulation of protein kinase cascade	46	1.85634	TNF,LITAF,VAPA,SLC20A1,FGF9,IL6ST,LPAR3,GJA1,TFG,FKBP1A,ITSN1,ITGB1,MAP3K7IP2,TGFB2,CDC42,IGF1R,ILK,IFNG,IL1B,CC2D1A,NENF,INSR,EPO,DIXDC1,PTPRC,AR,LTBR,TAOK2,TGFBR1,RELA,IGF1,IGF2,FADD,PRKCD,SECTM1A,IL6RA,UBE2N,ADRB2,P2RX7,CNTF,F3,AKR1B1,ADRA1A,NEK6,IL2,PPP5C	1866	1.75346	0.00327913	27
GO:0017015~regulation of transforming growth factor beta receptor signaling pathway	16	0.645682	ONECUT1,SMAD7,STRAP,TGFB3,SMAD4,GIPC1,SMAD2,NR3C1,FURIN,CITED2,MEN1,CDKN1C,CDKN2B,HTRA1,TGFBR3,HSPA5	1866	2.88008	0.0034478	26
GO:0031016~pancreas development	17	0.686037	ONECUT1,FOXA2,PTF1A,IGF1,IGF2,SMAD2,NKX6-1,TGFB2,IL6RA,ALDH1A2,PCSK1,IGF1R,ACVR2B,XBP1,NEUROD1,EIF2AK3,INSR	1866	2.75407	0.00368792	23
GO:0060326~cell chemotaxis	17	0.686037	CXCL1,CCL3,CCL2,EDN2,CXCL3,SLC37A4,CX3CL1,CCL5,TGFB2,SBDS,FCGR2B,IFNG,IL1B,PDGFRB,ABCC1,LBP,SCG2	1866	2.75407	0.00368792	21
GO:0022409~positive regulation of cell-cell adhesion	8	0.322841	ITGAL,CD47,TNF,SMAD7,L1CAM,CD24,CX3CL1,CITED2	1866	5.18414	0.00392276	14
GO:0048666~neuron development	80	3.22841	NRP2,UCHL1,PAX6,STRN,GJA1,PIP5K1C,L1CAM,CNP,KCNIP2,CXCL12,SDC2,TGFB2,NRCAM,SLC1A3,CD44,DYNLL2,ATXN10,PGRMC1,ILK,SHC1,PAK1,PITX3,RET,SGK1,EGR2,EFNB1,STXBP1,CTNNA1,CDK5,NCAM2,RND1,NDEL1,ADM,SEMA4F,FOXG1,VEGFA,CNTN2,MAPK9,CNTN4,STMN1,NGFR,GAP43,DCC,RAB3A,LPPR4,NDN,CTF1,ARF6,CDH1,HPRT1,ITGB1,SLC11A2,HOXA1,IGF1R,PTK2,CRMP1,BCL2,DMD,NKX2-1,CD24,ACSL4,OLFM3,DCLK1,SCLT1,NTF3,MAP2K1,PTPRZ1,NLGN1,CELSR3,DV…	1866	1.49399	0.00404111	28
GO:0044265~cellular macromolecule catabolic process	90	3.63196	LDLR,UCHL1,UFC1,SAE1,RNF181,OS9,CASP3,RNF190,MAP1LC3A,MAP1LC3B,WWP1,PSMD3,USP11,ERAP1,NSMCE2,USP10,RNF34,USP14,VCPIP1,ZFP36,UBE2A,SOCS3,AIFM1,USP1,RELA,CYCS,RING1,UBE2F,UBE2B,CLPX,PJA2,UBE2N,PSMA1,PSME1,FBXO17,PSMA5,PIAS3,PSME2,SIAH1A,UBC,KLHL12,PSME3,CAND1,UCHL3,NGFR,SIAH2,TRA1,FBXO11,RAD23B,RGD69425,DERL1,UBE2Z,APH1A,NEDD8,UBE2V2,RFFL,ARIH1,SUMO2,UBE2D3,RGD1308127,SUMO1,RGD1309888,UFM1,MAP3K1,P…	1866	1.4544	0.00407705	28
GO:0050767~regulation of neurogenesis	53	2.13882	XRCC5,RTN4,XRCC4,LZTS1,FOXA2,EFNA1,PPARG,SYNJ1,PAX6,REST,CXCL12,MBP,ACTR3,ASPA,IFNG,ILK,SGK1,PTPRF,LIMK1,RELA,ADNP,DLL3,DLL1,CTNNA1,NDEL1,CCND2,SEMA4F,FOXG1,NPTN,CNTN4,NGFR,TNFRSF12A,CDH2,CALR,PRPF19,PTK2,BCL2,POU3F2,CD24,ACSL6,DIXDC1,NTF3,NLGN1,SMAD1,NKX6-1,ATF5,YWHAG,YWHAH,CNTF,NTRK2,NEUROD1,ID4,BMPR1A	1866	1.65917	0.00427092	27
GO:0060021~palate development	15	0.605327	TGFBR1,TGFBR2,PRRX1,SMAD4,SMAD2,MEN1,ACVR2B,INSIG2,MEOX2,INSIG1,PDGFRA,TGFBR3,COL11A2,ALX1,BMPR1A	1866	2.94553	0.00441961	26
GO:0045941~positive regulation of transcription	114	4.60048	THRA,THRB,MORF4L2,TGFB3,CASK,TBP,IL10,CBFB,CITED2,EPC1,IFNG,PITX2,RELA,ARNTL,DDIT3,JUN,VEGFA,MAPK9,NFE2L2,MGC112830,HMGB2,CNBP,ONECUT1,SOX6,NR1H2,HOXA1,TCF21,BLOC1S2,TEF,NKX2-1,NR1H4,NR1H3,KLF5,KLF6,NTF3,MAFB,TGFBR1,SRA1,SMAD5,SMAD4,NR4A1,SMAD2,NR4A3,KLF15,SMAD1,DDX5,USF1,USF2,SHOX2,NOLC1,RNF4,KLF4,ELF1,FOXA2,PPARG,PAX6,RHOQ,CTCF,MEN1,FOS,FGF2,FOSL1,SERTAD1,ALX1,SERTAD2,ZFP36,EGR1,SOX10,ZFP423,AR…	1866	1.38341	0.00443804	28
GO:0002791~regulation of peptide secretion	22	0.887813	UTS2,TNF,GLUD1,PFKFB2,NNAT,SYT9,SYT7,NR0B2,PFKM,TRH,ADORA1,KCNJ11,NKX6-1,CPT1A,GHRHR,CD38,GHRH,PDE1C,IFNG,IL1B,NOS2,SERP1	1866	2.33711	0.00450387	19
GO:0048511~rhythmic process	43	1.73527	PHLPP,UTS2,AHCY,SLC9A3,EDN2,HS3ST2,TGFB3,BCL2L1,VGF,ADORA1,TGFB2,ALDH1A1,GRIN2B,GCX1,NR1D1,BCL2,PER2,TEF,NKX2-1,PER1,EIF2B2,NFIL3,LFNG,EGR2,CCKBR,GNRH1,ADNP,GRIN2A,ARNTL,CTNNA1,NPY5R,PLA2G4A,GHRH,CCND2,DBP,JUN,BAX,VEGFA,ADAMTS1,BMPR1B,LIPC,DRD1A,OAS1D	1866	1.76359	0.00464921	27
GO:0000302~response to reactive oxygen species	29	1.1703	LDHA,BCL2L1,CBX6,FOS,CASP3,BCL2,PPP2CB,SFRS10,SHC1,FOSL1,MB,TXNIP,SLC8A1,CRYAB,RELA,PRKCD,DDIT3,PLA2G4A,SDC1,UCP3,PLCG1,DUSP1,PRDX6,JUN,PDGFRB,TXNRD1,AREG,COL1A1,HSPD1	1866	2.04266	0.00479516	22
GO:0032989~cellular component morphogenesis	85	3.43019	NRP2,UCHL1,PAX6,GJA1,PIP5K1C,L1CAM,CNP,CXCL12,SDC2,TGFB2,NRCAM,CDC42,WNT4,SLC1A3,PGRMC1,ILK,CAP1,PAK1,NRG1,SGK1,ARHGEF2,EGR2,PDPN,EFNB1,STXBP1,CTNNA1,CDK5,UBE2B,MFN2,NCAM2,NDEL1,ADM,SEMA4F,FOXG1,CFL1,CNTN2,NGFR,STMN1,PMP22,GAP43,DCC,RAB3A,LPPR4,ONECUT1,NDN,PPP3R1,SOX6,HPRT1,ITGB1,SLC11A2,HOXA1,IGF1R,PTK2,FAT1,BCL2,DMD,NKX2-1,CLASP2,DCLK1,FN1,NOX4,ACTC1,DNM1L,FABP9,LIPA,NTF3,MAP2K1,PTPRZ1,CELSR3,H…	1866	1.46493	0.00477692	28
GO:0042176~regulation of protein catabolic process	19	0.766747	CAST,TNF,GCLC,SMAD7,RELA,GRIN2A,GJA1,EGLN2,GIPC1,ARNTL,TIMP3,FURIN,IL10,AKT1,CBLB,IFNG,IL1B,PSMD3,FAF1	1866	2.51272	0.00495515	22
GO:0048168~regulation of neuronal synaptic plasticity	19	0.766747	EGR1,ARC,RAB8A,EGR2,NCDN,RNF39,SNCA,GRIN2A,MYLK2,BCAN,VGF,RIMS1,SYP,NRAS,GRIN2B,NPTN,RAB5A,RAB11A,DRD1A	1866	2.51272	0.00495515	23
GO:0033365~protein localization in organelle	32	1.29136	YWHAZ,TNF,FGF9,PPP3R1,TGFB3,PAX6,TGFB2,AKT1,FXC1,IFNG,PPP3CA,FGF2,KPNB1,TXNIP,RAN,ARNTL,OPTN,TIMM8B,DVL1,MFN2,JUN,CFL1,TOMM20,PTTG1IP,MAPK9,NUTF2,KPNA4,KPNA3,KPNA2,DRD1A,KPNA1,TOB1	1866	1.95628	0.00495883	25
GO:0043269~regulation of ion transport	30	1.21065	CASR,TNF,GNAI2,SLC9A3,GJA1,LPAR3,FKBP1A,CXCL12,ADORA1,FXYD7,TGFB2,AKT1,SLN,PLCB4,BCL2,P2RY1,MS4A2,NEDD4L,ROS1,TRPC1,TRPC4,CACNA2D1,SLC8A1,SGK1,IGF1,ADRB2,P2RX7,PLCG1,BAX,DRD1A	1866	2.00418	0.00513986	27
GO:0019722~calcium-mediated signaling	14	0.564972	CASR,TNF,EDN2,EDN1,RCAN1,RCAN2,GRM1,LAT,ATP2B4,AGTR1A,VSNL1,CHP,EIF2AK3,DRD1A	1866	3.02408	0.0055488	20
GO:0048660~regulation of smooth muscle cell proliferation	22	0.887813	TNF,TGFBR2,EDN1,SF1,IGF1,RPS6KB1,AGER,NPY5R,IL6RA,MFN2,MNAT1,CDH13,PTK2,JUN,IFNG,AKR1B1,ILK,VEGFA,NPPC,SHC1,KLF4,IGFBP5	1866	2.29942	0.00560503	23
GO:0006606~protein import into nucleus	22	0.887813	TXNIP,TNF,FGF9,RAN,TGFB3,ARNTL,TGFB2,AKT1,JUN,IFNG,CFL1,PTTG1IP,NUTF2,PPP3CA,KPNA4,KPNA3,DRD1A,FGF2,KPNB1,KPNA2,KPNA1,TOB1	1866	2.29942	0.00560503	23
GO:0051051~negative regulation of transport	39	1.57385	UTS2,TNF,GNAI3,GNAI2,GLUD1,EDN2,PTGS1,EDN1,TRH,ADORA1,KCNJ11,IL10,TGFB2,AKT1,NR1H2,PACSIN1,APOA2,PLCB4,PDE1C,PACSIN2,BCL2,IL1B,NEDD4L,NRG1,INSR,NR1H3,TNFSF4,CRYAB,PKIG,IL1RN,YWHAB,NPY1R,PEA15A,PKIA,CDK5,NPY5R,ADRB2,FAF1,AKAP1	1866	1.80519	0.005591	26
GO:0015837~amine transport	35	1.41243	SLC38A5,SLC38A3,YWHAZ,SLC38A2,AQP9,SLC6A1,SLC6A2,SLC7A8,SLC19A1,SLC32A1,SERINC3,SERINC2,SLC25A20,SLC1A3,LY6E,SLC25A22,SLC1A1,ARL2,CPT1B,CCKBR,SLC25A4,PDPN,PICK1,SLC6A15,PRKCD,TPO1,CADPS,SLC7A3,FCGR2B,SLC6A8,SLC6A6,SLC18A2,SLC5A7,SLC38A1,DRD1A	1866	1.87443	0.00571325	26
GO:0003013~circulatory system process	42	1.69492	RGD1308470,UTS2,CASR,GCLC,CYP11B1,TACR1,CYP11B2,EDN2,PPARG,EDN1,PTGS1,TAC1,ADORA1,TPM1,ECE1,SULT1A1,NKX2-1,NOS2,NRG1,GUCA2B,APLN,SCNN1A,MAP2K6,ACTC1,SMAD5,EPHX2,NPY1R,TNNI3,ADRB2,AGTR1A,AVPR1B,P2RX2,PDE5A,VEGFA,COL1A2,NPPC,ADRA1A,HSD11B2,CACNA1C,NPPA,ADRA1D,CACNA1B	1866	1.75592	0.00587122	26
GO:0008015~blood circulation	42	1.69492	RGD1308470,UTS2,CASR,GCLC,CYP11B1,TACR1,CYP11B2,EDN2,PPARG,EDN1,PTGS1,TAC1,ADORA1,TPM1,ECE1,SULT1A1,NKX2-1,NOS2,NRG1,GUCA2B,APLN,SCNN1A,MAP2K6,ACTC1,SMAD5,EPHX2,NPY1R,TNNI3,ADRB2,AGTR1A,AVPR1B,P2RX2,PDE5A,VEGFA,COL1A2,NPPC,ADRA1A,HSD11B2,CACNA1C,NPPA,ADRA1D,CACNA1B	1866	1.75592	0.00587122	26
GO:0051169~nuclear transport	36	1.45278	TNF,FGF9,TGFB3,BCL2L2,CALR,TGFB2,AKT1,RGD1306195,NPM1,IFNG,LSG1,PPP3CA,NUP54,FGF2,KPNB1,TXNIP,ZFP384,RAN,ARNTL,NXF1,NUPL1,HNRNPA1,CDK5,ATXN1,CAMK4,JUN,CFL1,TBRG1,PTTG1IP,NUTF2,KPNA4,KPNA3,KPNA2,DRD1A,KPNA1,TOB1	1866	1.85148	0.0058944	27
GO:0006644~phospholipid metabolic process	43	1.73527	CHKA,CDIPT,SGMS2,HMGCR,SNCA,SYNJ1,PIP5K1B,PIP5K1C,SGMS1,SERINC3,SERINC2,CEPT1,APOA2,PIGL,PIGM,SMPDL3A,SH3GLB1,PIK3C3,PIK3CA,NKX2-1,PLCB1,PPAP2B,ACSL6,AGPAT1,CRLS1,PLD1,NUDT4,PIGY,PGAP1,ADNP,PI4KB,CHPT1,SACM1L,TPO1,PLA2G4A,PLCG1,PRDX6,CD81,PLA2G2A,LIPC,DRD1A,SMPD3,PLA2G5	1866	1.74155	0.00588669	25
GO:0034504~protein localization in nucleus	24	0.968523	TXNIP,TNF,FGF9,RAN,PPP3R1,TGFB3,ARNTL,TGFB2,DVL1,AKT1,JUN,IFNG,CFL1,PTTG1IP,NUTF2,PPP3CA,KPNA4,KPNA3,DRD1A,FGF2,KPNB1,KPNA2,KPNA1,TOB1	1866	2.19048	0.00595951	24
GO:0001101~response to acid	18	0.726392	CCL2,RELA,ALDOB,RPS6KB1,CDO1,TIMP3,PRKCD,ACCN2,ACCN1,CASP3,BAX,BCL2,CFL1,PIK3C3,ZFP354A,LIPC,SST,SLC9A1	1866	2.53572	0.00643383	18
GO:0010638~positive regulation of organelle organization	25	1.00888	TNF,TACR1,EDN1,TAC1,ARF6,SDC4,TPM1,RIMS1,MEN1,ACTR3,MAP3K1,NPM1,TGFA,IL1B,TINF2,INSR,CD28,ROCK2,PSRC1,IGF1,IGF2,UBE2N,P2RX7,PLA2G4A,CFL1	1866	2.13164	0.00675636	25
GO:0019637~organophosphate metabolic process	45	1.81598	CHKA,CDIPT,TALDO1,SGMS2,HMGCR,SNCA,SYNJ1,PIP5K1B,PIP5K1C,SGMS1,SERINC3,SERINC2,CEPT1,APOA2,PIGL,PIGM,SMPDL3A,SH3GLB1,PIK3C3,PIK3CA,NKX2-1,PLCB1,PPAP2B,ACSL6,AGPAT1,GPD1,CRLS1,PLD1,NUDT4,PIGY,PGAP1,ADNP,PI4KB,CHPT1,SACM1L,TPO1,PLA2G4A,PLCG1,PRDX6,CD81,PLA2G2A,LIPC,DRD1A,SMPD3,PLA2G5	1866	1.70531	0.00673784	26
GO:0001932~regulation of protein amino acid phosphorylation	45	1.81598	RGD1308470,TNF,IL6ST,EDN1,SNCA,PRKAG2,FKBP1A,MEN1,PRKAR2B,NDUFS4,BCL2,MAP3K1,IFNG,IL1B,TGFA,CD24,PAK1,FGF1,CD6,INSR,FGF2,EPO,PTPRC,SOCS3,SMAD7,TGFBR1,IL1RN,ADNP,SMAD4,IGF1,PRKCD,UBE2B,IL6RA,P2RX7,CNTF,CCND2,JUN,BAX,CD81,PDGFRB,MAPK9,TNK2,BMPR1A,IL2,IL22RA2	1866	1.70531	0.00673784	28
GO:0031399~regulation of protein modification process	66	2.66344	RGD1308470,IL6ST,PRKAG2,EDN1,SNCA,CTCF,UBQLN1,ADORA1,MEN1,PRKAR2B,NDUFS4,IFNG,PSMD3,TGFA,IL1B,PAK1,FGF1,FGF2,INSR,SOCS3,ADNP,PRKCD,UBE2B,CDK5,UBE2N,PSMA1,PSME1,PSMA5,PSME2,CCND2,PIAS3,JUN,CD81,UBC,PDGFRB,MAPK9,PSME3,SIAH2,AKAP1,TNF,GCLC,FKBP1A,MAP3K1,BCL2,CD24,CD6,TINF2,EPO,PTPRC,SMAD7,TGFBR1,IL1RN,SMAD4,YWHAB,IGF1,YWHAE,PSMB8,IL6RA,P2RX7,PSMC5,CNTF,BAX,TNK2,BMPR1A,IL22RA2,IL2	1866	1.53294	0.00679222	28
GO:0008283~cell proliferation	61	2.46166	XRCC5,COPS2,UCHL1,TSPAN5,CXCL12,PTMA,LGR4,TGFB2,SBDS,TPT1,IL1B,NOS2,MAK10,PDPN,PIM1,IL24,PRKCD,DCTN2,NDEL1,GNB2,GNB1,VEGFA,TXNRD1,ITGAL,TNF,GNAI2,FKBP1A,BCL2L2,BCL2L1,HPRT1,NR2C2,MINA,PRPF19,ANXA7,IL23A,AMELX,BCL2,POU3F2,SCARB1,ACSL6,CSF1R,PTPRC,CEBPB,TNFSF4,LIPA,MAP2K1,SRA1,IGF1,IGF2,HGF,FURIN,CDH13,P2RX7,GOLPH3,BAX,TGFBR3,ITGAD,ID4,AREG,HSPD1,MYH10	1866	1.56241	0.00691064	28
GO:0010628~positive regulation of gene expression	115	4.64084	THRA,THRB,MORF4L2,TGFB3,CASK,TBP,IL10,CBFB,CITED2,EPC1,IFNG,PITX2,RELA,ARNTL,DDIT3,JUN,VEGFA,MAPK9,NFE2L2,MGC112830,HMGB2,CNBP,ONECUT1,SOX6,NR1H2,HOXA1,TCF21,BLOC1S2,TEF,NKX2-1,NR1H4,NR1H3,KLF5,KLF6,NTF3,MAFB,TGFBR1,SRA1,SMAD5,SMAD4,NR4A1,SMAD2,NR4A3,KLF15,SMAD1,DDX5,USF1,USF2,SHOX2,NOLC1,RNF4,KLF4,ELF1,FOXA2,PPARG,PAX6,RHOQ,CTCF,MEN1,FOS,FGF2,FOSL1,SERTAD1,ALX1,SERTAD2,ZFP36,EGR1,SOX10,ZFP423,AR…	1866	1.36238	0.00709301	28
GO:0006662~glycerol ether metabolic process	21	0.847458	LPL,CDIPT,TXN2,IL6ST,SLC37A4,CPT1A,PEX7,NR1H2,APOA2,DGAT1,ACSL1,INSIG2,DGAT2,INSIG1,APOA5,GNPAT,ACSL4,LIPC,ACSL6,LIPE,NR1H3	1866	2.3065	0.00726022	21
GO:0006913~nucleocytoplasmic transport	35	1.41243	TNF,FGF9,TGFB3,BCL2L2,CALR,TGFB2,AKT1,RGD1306195,NPM1,IFNG,LSG1,PPP3CA,NUP54,FGF2,KPNB1,TXNIP,ZFP384,RAN,ARNTL,NXF1,NUPL1,HNRNPA1,CDK5,ATXN1,CAMK4,JUN,CFL1,PTTG1IP,NUTF2,KPNA4,KPNA3,KPNA2,DRD1A,KPNA1,TOB1	1866	1.84395	0.00755113	27
GO:0051960~regulation of nervous system development	56	2.25989	XRCC5,RTN4,XRCC4,LZTS1,FOXA2,EFNA1,PPARG,SYNJ1,PAX6,REST,CXCL12,MBP,ACTR3,ASPA,ILK,IFNG,FGF2,SGK1,PTPRF,LIMK1,RELA,ADNP,DLL3,DLL1,CTNNA1,NDEL1,CCND2,SEMA4F,FOXG1,NPTN,CNTN4,NGFR,EIF2AK3,TNFRSF12A,CDH2,CALR,PRPF19,PTK2,BCL2,POU3F2,CD24,ACSL6,DIXDC1,NTF3,NLGN1,IGF1,SMAD1,NKX6-1,ATF5,YWHAG,YWHAH,CNTF,NTRK2,NEUROD1,ID4,BMPR1A	1866	1.59162	0.00755873	28
GO:0002237~response to molecule of bacterial origin	36	1.45278	ALDOA,CCL2,MMP9,TAC1,RPS6KB1,DCN,CCL5,IL10,CXCL10,PCSK1,FOS,CASP3,SRR,IL1B,NKX2-1,SCARB1,LBP,CD24,NR1H4,LTA,SOCS3,RELA,IL1RN,IGF1,IL6RA,PLA2G4A,P2RX7,THBD,ADM,JUN,MAPK14,MAPK9,HSPD1,ABCC5,MGST1,VLDLR	1866	1.82255	0.00772767	26
GO:0048609~reproductive process in a multicellular organism	96	3.87409	INSL3,PCDHA8,SMCP,PCDHA3,DEDD,EDN2,TACR1,TGFB3,TBP,VGF,CXCL12,GHRHR,SOHLH2,TGFB2,CITED2,AKT1,MEN1,WNT4,PPP1R1B,SERPINA5,TPT1,RNF38,IL1B,EIF2B2,ADAM7,ROS1,CSN1S2B,AR,UBE2A,CCKBR,LIMK2,RAN,ADNP,CTNNA1,CDO1,CSDA,UBE2B,BTG1,CCND2,SIAH1A,SPATA18,VEGFA,TESK1,TESK2,ADAMTS1,EIF2AK3,OAS1D,RAD23B,HMGB2,IL1R1,CCL2,BCAT2,CREM,ADCYAP1R1,CLDN11,BCL2L1,ITGB1,NR2C2,ALDH1A1,HSPA2,GCX1,BCL2,PVRL2,CYP26B1,SLC30A4,D…	1866	1.40428	0.00782305	28
GO:0032504~multicellular organism reproduction	96	3.87409	INSL3,PCDHA8,SMCP,PCDHA3,DEDD,EDN2,TACR1,TGFB3,TBP,VGF,CXCL12,GHRHR,SOHLH2,TGFB2,CITED2,AKT1,MEN1,WNT4,PPP1R1B,SERPINA5,TPT1,RNF38,IL1B,EIF2B2,ADAM7,ROS1,CSN1S2B,AR,UBE2A,CCKBR,LIMK2,RAN,ADNP,CTNNA1,CDO1,CSDA,UBE2B,BTG1,CCND2,SIAH1A,SPATA18,VEGFA,TESK1,TESK2,ADAMTS1,EIF2AK3,OAS1D,RAD23B,HMGB2,IL1R1,CCL2,BCAT2,CREM,ADCYAP1R1,CLDN11,BCL2L1,ITGB1,NR2C2,ALDH1A1,HSPA2,GCX1,BCL2,PVRL2,CYP26B1,SLC30A4,D…	1866	1.40428	0.00782305	28
GO:0051254~positive regulation of RNA metabolic process	99	3.99516	THRA,THRB,MORF4L2,TGFB3,CASK,CBFB,IL10,CITED2,EPC1,IFNG,PITX2,RELA,ARNTL,JUN,VEGFA,NFE2L2,MGC112830,HMGB2,CNBP,ONECUT1,SOX6,NR1H2,HOXA1,TCF21,BLOC1S2,TEF,NKX2-1,NR1H4,NR1H3,KLF6,NTF3,MAP2K1,MAFB,SRA1,SMAD5,SMAD4,NR4A1,SMAD2,NR4A3,KLF15,SMAD1,USF1,USF2,SHOX2,RNF4,KLF4,ELF1,FOXA2,PPARG,PAX6,RHOQ,CTCF,MEN1,FOS,FOSL1,FGF2,SERTAD2,ALX1,ZFP36,EGR1,SOX10,AR,SP100,EGR2,ADRB2,CAND1,MAPRE3,TNF,FOXM1,NFYC,N…	1866	1.39465	0.00809686	28
GO:0000165~MAPKKK cascade	39	1.57385	CASR,TNF,GNAI2,EFNA1,TGFB3,LPAR3,FGF13,ADORA1,MEN1,PTK2,MAP3K1,IL1B,TGFA,SHC1,NRG1,INSR,FGF2,MAP2K6,SCG2,PTPRC,RET,CCKBR,TAOK2,MAP2K1,CRYAB,TGFBR1,LRRN3,HGF,SMAD1,GRM1,SH3BP5,P2RX7,LAX1,MAPK14,CD81,NPHS1,GADD45G,MAPK9,DUSP6	1866	1.76732	0.00815037	26
GO:0006839~mitochondrial transport	18	0.726392	CPT1B,YWHAZ,BCL2L1,TIMM8B,VDAC1,MFN2,SLC25A20,SLC25A14,SLC1A3,UCP3,FXC1,BCL2,BAX,TOMM20,MAPK9,SLC25A1,SLC25A27,LOC606294	1866	2.48177	0.00814582	21
GO:0051591~response to cAMP	22	0.887813	PLAT,LDHA,RELA,PFKFB1,ALDOB,CNGA3,CDO1,VGF,CDK2,IL6RA,FOS,SDC1,NDUFS4,THBD,DUSP1,CCND2,JUN,BCL2,AREG,COL1A1,FOSL1,PLA2G5	1866	2.22756	0.00832608	26
GO:0051054~positive regulation of DNA metabolic process	22	0.887813	PTPRC,TGFB3,IGF1,CALR,UBE2B,UIMC1,UBE2N,RNF8,CDC42,IGF1R,JUN,IFNG,NPM1,PDGFRA,SHC1,AREG,APBB1,TINF2,INSR,EPO,CD28,IL2	1866	2.22756	0.00832608	23
GO:0008016~regulation of heart contraction	22	0.887813	SLC8A1,UTS2,THRA,THRB,EDN2,EDN1,GJA1,TAC1,ADORA1,CSRP3,TGFB2,ADRB2,IFNG,AVPR1B,SP4,HOPX,ADRA1A,NOS2,APLN,ADRA1D,CACNA1B,IL2	1866	2.22756	0.00832608	22
GO:0051241~negative regulation of multicellular organismal process	42	1.69492	UTS2,TNF,GNAI3,GNAI2,GLRA1,SLC6A1,GRIK3,PPARG,SLC37A4,TAC1,TSPAN8,ADORA1,IL10,TNFRSF11B,SLC24A2,IFNG,LBP,CD24,APLN,TGFBR2,ADNP,STXBP1,MEPE,ANXA5,FURIN,SELS,NPY5R,ANXA2,CD38,ADRB2,P2RX7,CNTF,ADM,VEGFA,ADRA1A,NGFR,AKAP1,VSIG4,DRD1A,EIF2AK3,ADRA1D,IL2	1866	1.72258	0.00830007	26
GO:0050805~negative regulation of synaptic transmission	12	0.484262	CD38,GNAI3,GNAI2,SLC6A1,GRIK3,SLC24A2,STXBP1,ADNP,ADRA1A,ADORA1,DRD1A,NPY5R	1866	3.24009	0.00829592	22
GO:0045893~positive regulation of transcription, DNA-dependent	98	3.9548	THRA,THRB,MORF4L2,TGFB3,CASK,CBFB,IL10,CITED2,EPC1,IFNG,PITX2,RELA,ARNTL,JUN,VEGFA,NFE2L2,MGC112830,HMGB2,CNBP,ONECUT1,SOX6,NR1H2,TCF21,HOXA1,BLOC1S2,TEF,NKX2-1,NR1H4,NR1H3,KLF6,NTF3,MAFB,SRA1,SMAD5,SMAD4,NR4A1,SMAD2,NR4A3,KLF15,SMAD1,USF1,USF2,SHOX2,RNF4,KLF4,ELF1,FOXA2,PPARG,PAX6,RHOQ,CTCF,MEN1,FOS,FOSL1,FGF2,SERTAD2,ALX1,ZFP36,EGR1,SOX10,AR,SP100,EGR2,ADRB2,CAND1,MAPRE3,TNF,FOXM1,NFYC,NFYB,NR3…	1866	1.39267	0.00864264	28
GO:0030324~lung development	32	1.29136	RAB3A,FOXA2,FGF9,PPP3R1,TGFB3,TGFB2,ALDH1A2,TCF21,SPRY2,CTGF,NKX2-1,LOX,FGF1,FGF2,PITX2,LIPA,PDPN,TGFBR1,TGFBR2,SMAD2,MYCN,PPP1CA,ACVR2B,ID1,JMJD6,VEGFA,CRH,PDGFRA,HSD11B1,HOPX,NFIB,BMPR1A	1866	1.88514	0.00892795	27
GO:0045768~positive regulation of anti-apoptosis	13	0.524617	IGF1,SMAD1,BCL2L1,NPY5R,IL6RA,IGF1R,CDKN1A,ADM,DUSP1,BTG2,PDGFRB,HSPD1,SLC9A1	1866	3.00865	0.0095966	23
GO:0051970~negative regulation of transmission of nerve impulse	13	0.524617	GNAI3,GLRA1,SLC6A1,GNAI2,GRIK3,STXBP1,ADNP,ADORA1,NPY5R,CD38,SLC24A2,ADRA1A,DRD1A	1866	3.00865	0.0095966	23
GO:0048812~neuron projection morphogenesis	53	2.13882	NRP2,UCHL1,PAX6,PIP5K1C,GJA1,L1CAM,CNP,CXCL12,SDC2,TGFB2,NRCAM,PGRMC1,ILK,PAK1,SGK1,EGR2,EFNB1,STXBP1,CTNNA1,CDK5,NCAM2,NDEL1,ADM,SEMA4F,FOXG1,CNTN2,STMN1,NGFR,GAP43,DCC,RAB3A,LPPR4,NDN,HPRT1,ITGB1,SLC11A2,HOXA1,IGF1R,PTK2,DMD,BCL2,NKX2-1,DCLK1,MAP2K1,NTF3,PTPRZ1,CELSR3,DVL1,DLX5,BMPR1B,APBB1,MYH10,FEZ1	1866	1.59744	0.0095802	28
GO:0010605~negative regulation of macromolecule metabolic process	131	5.28652	RGD1308470,SNF1LK,THRA,THRB,RBM3,SNCA,EDN1,TGFB3,REST,MAF1,IL10,CITED2,EPC1,CLP1,WWP1,INSR,ROS1,RCOR2,RELA,STRN3,ZHX1,PKIG,GRIN2A,SERPING1,NR0B2,CSDA,PKIA,PSMA1,PSMA5,JUN,RPS13,ST18,AKAP1,EIF2AK3,RAD17,HMGB2,GCLC,STRAP,TAF9B,TIPIN,GIPC1,SOX6,CALR,TIMP3,NR1H2,TCF21,HEXIM1,NPM1,PRKRA,NKX2-1,NR1H4,PGGT1B,NR1H3,SMAD7,PAIP2,SMAD4,LMCD1,SMAD2,FURIN,PSMB8,UIMC1,SHOX2,CDKN1C,PSMC5,RNF2,TDG,HOPX,KLF4,COPS…	1866	1.32022	0.00968841	28
GO:0009968~negative regulation of signal transduction	50	2.01776	ELF1,FGF9,TGFB3,PAWR,AKT1,MEN1,WNT4,HTRA1,SOSTDC1,IL1B,RHOH,PTPRF,SOCS3,STRN3,RELA,DLL3,RPH3AL,PRKCD,MFN2,CTNNBIP1,ADRB2,NGFR,ONECUT1,STRAP,CXXC4,NR3C1,GREM1,CALR,IGF1R,PPP2CB,HSPA5,PTPRC,IL1RL1,SMAD7,IL1RN,IGF1,RGS14,ATXN1,P2RX7,CBLB,RGS1,RGS2,RGS3,RGS4,TGFBR3,RGS7,RGS8,LRP4,TOB1,IGFBP5	1866	1.62004	0.00998476	28
GO:0031175~neuron projection development	64	2.58273	NRP2,UCHL1,PAX6,PIP5K1C,GJA1,STRN,L1CAM,CNP,CXCL12,SDC2,TGFB2,NRCAM,CD44,ATXN10,PGRMC1,ILK,SHC1,PAK1,SGK1,EGR2,EFNB1,STXBP1,CTNNA1,CDK5,NCAM2,NDEL1,ADM,SEMA4F,FOXG1,CNTN2,MAPK9,CNTN4,STMN1,NGFR,GAP43,DCC,RAB3A,LPPR4,NDN,ARF6,CDH1,HPRT1,ITGB1,SLC11A2,HOXA1,IGF1R,PTK2,BCL2,DMD,NKX2-1,CD24,ACSL4,DCLK1,MAP2K1,NTF3,PTPRZ1,CELSR3,DVL1,DLX5,AREG,BMPR1B,APBB1,FEZ1,MYH10	1866	1.51916	0.00997747	28
GO:0030968~endoplasmic reticulum unfolded protein response	11	0.443906	HERPUD1,DERL1,XBP1,IFNG,CASP12,ERO1L,NFE2L2,EIF2AK3,DDIT3,SELS,SERP1	1866	3.39438	0.0100983	15
GO:0034620~cellular response to unfolded protein	11	0.443906	HERPUD1,DERL1,XBP1,IFNG,CASP12,ERO1L,NFE2L2,EIF2AK3,DDIT3,SELS,SERP1	1866	3.39438	0.0100983	15
GO:0007178~transmembrane receptor protein serine/threonine kinase signaling pathway	26	1.04923	RGD69425,CCL2,TGFB3,FSTL1,FKBP1A,TGFB2,FOS,UBE2D3,MAP3K1,SMAD7,TGFBR1,TGFBR2,SMAD5,SMAD4,SMAD2,SMAD1,ACVR2B,ID1,JUN,COL1A2,TGFBR3,PDGFRB,BAMBI,BMPR1B,HPGD,TOB1,BMPR1A	1866	2.02993	0.0102656	27
GO:0008366~axon ensheathment	18	0.726392	PRX,PLP1,EGR2,NTF3,MPDZ,HEXA,CLDN11,MBP,TPO1,ASPA,NAB1,ILK,CLDN1,POU3F2,POU3F1,NRG1,EIF2B2,PMP22	1866	2.43006	0.0102261	20
GO:0007272~ensheathment of neurons	18	0.726392	PRX,PLP1,EGR2,NTF3,MPDZ,HEXA,CLDN11,MBP,TPO1,ASPA,NAB1,ILK,CLDN1,POU3F2,POU3F1,NRG1,EIF2B2,PMP22	1866	2.43006	0.0102261	20
GO:0015711~organic anion transport	17	0.686037	SLC13A5,PTGER3,SLC25A4,SLC22A9,SLC21A4,SLC10A2,SLC26A1,SLC10A3,PRKCD,SLCO1A1,SLC16A1,SLC1A3,SLC16A7,SLC25A22,SLC25A1,SLC22A6,SLC1A1	1866	2.5037	0.0105368	16
GO:0019229~regulation of vasoconstriction	15	0.605327	TBXAS1,MAP2K1,TACR1,EDN2,EDN1,PTGS1,NPY1R,CD38,ADM,CHRM3,AGTR1A,ADRA1A,SHC1,CACNA1C,APLN	1866	2.70007	0.0105535	21
GO:0006986~response to unfolded protein	15	0.605327	HERPUD1,DERL1,SELS,DDIT3,TXNDC4,XBP1,IFNG,CASP12,CREB3L2,CREB3L1,NFE2L2,ERO1L,HSPD1,EIF2AK3,SERP1	1866	2.70007	0.0105535	16
GO:0018904~organic ether metabolic process	21	0.847458	LPL,CDIPT,TXN2,IL6ST,SLC37A4,CPT1A,PEX7,NR1H2,APOA2,DGAT1,ACSL1,INSIG2,DGAT2,INSIG1,APOA5,GNPAT,ACSL4,LIPC,ACSL6,LIPE,NR1H3	1866	2.23088	0.0107564	21
GO:0007204~elevation of cytosolic calcium ion concentration	30	1.21065	RGD1308470,UTS2,CCL3,TACR1,EDN2,EDN1,TRHR,TAC1,LPAR3,FKBP1A,PTHR1,IL1B,CD24,PTPRC,SLC8A1,PTGER3,CCKBR,GRM1,ITPR1,CD38,CD55,P2RX7,ADM,GHRH,GNB1,AGTR1A,AVPR1B,ADRA1A,DRD1A,IL2	1866	1.90593	0.0109183	20
GO:0006820~anion transport	36	1.45278	SLC13A5,GLRA1,SLC20A1,GLRA2,SLC21A4,SLC26A1,SLC16A1,SLCO1A1,SLC1A3,WNK4,SLC25A22,SLC22A6,SLC25A1,SLC4A4,SLC1A1,GABRA1,PTGER3,SLC12A2,SLC22A9,SLC25A4,CLCN4-2,SLC12A4,SLC12A5,GABRA5,CLIC2,VDAC2,SLC10A2,PRKCD,VDAC3,SLC10A3,VDAC1,SLC26A3,BSND,SLC4A10,SLC16A7,CLCN5	1866	1.78081	0.0112256	27
GO:0050900~leukocyte migration	20	0.807103	CXCL1,ICAM1,CCL3,TNF,CCL2,EDN2,CXCL3,SLC37A4,CX3CL1,CCL5,TGFB2,VCAM1,SBDS,FCGR2B,IFNG,IL1B,LBP,CD24,MSN,SCG2	1866	2.27374	0.0114914	24
GO:0046942~carboxylic acid transport	39	1.57385	RGD1308470,SLC38A5,SLC38A3,SLC38A2,SLC13A5,AQP9,SLC6A1,PPARG,SLC7A8,SLC19A1,SLC26A1,SLC32A1,SERINC3,SERINC2,SLC25A20,ACSL1,SLC1A3,SLC23A2,SLC25A22,SLC25A1,ACSL4,SLC1A1,ACSL6,CPT1B,SLC25A4,PDPN,SLC6A15,SLC10A2,PRKCD,TPO1,ADFP,SLC17A5,SLC7A3,SLC16A7,SLC6A8,SLC6A6,ABCC1,SLC38A1,PLA2G5	1866	1.731	0.0115481	25
GO:0030323~respiratory tube development	32	1.29136	RAB3A,FOXA2,FGF9,PPP3R1,TGFB3,TGFB2,ALDH1A2,TCF21,SPRY2,CTGF,NKX2-1,LOX,FGF1,FGF2,PITX2,LIPA,PDPN,TGFBR1,TGFBR2,SMAD2,MYCN,PPP1CA,ACVR2B,ID1,JMJD6,VEGFA,CRH,PDGFRA,HSD11B1,HOPX,NFIB,BMPR1A	1866	1.85148	0.0116967	27
GO:0045669~positive regulation of osteoblast differentiation	12	0.484262	MEN1,ACVR2B,PDLIM7,IL6ST,DLX5,SMAD5,NPPC,IGF1,SMAD1,BMPR1B,BMPR1A,IFI204	1866	3.11048	0.0117702	17
GO:0000902~cell morphogenesis	76	3.06699	NRP2,UCHL1,PAX6,GJA1,PIP5K1C,L1CAM,CNP,CXCL12,SDC2,TGFB2,NRCAM,CDC42,WNT4,SLC1A3,PGRMC1,ILK,CAP1,PAK1,NRG1,SGK1,ARHGEF2,EGR2,PDPN,EFNB1,STXBP1,CTNNA1,CDK5,NCAM2,NDEL1,ADM,SEMA4F,FOXG1,CFL1,CNTN2,STMN1,NGFR,GAP43,DCC,RAB3A,LPPR4,ONECUT1,NDN,PPP3R1,SOX6,HPRT1,ITGB1,SLC11A2,HOXA1,IGF1R,PTK2,FAT1,BCL2,DMD,NKX2-1,CLASP2,DCLK1,FN1,NOX4,LIPA,NTF3,MAP2K1,PTPRZ1,CELSR3,HGF,SNAI1,DVL1,P2RX7,ID1,DLX5,MAPK14…	1866	1.44851	0.0121855	28
GO:0035270~endocrine system development	24	0.968523	CGA,ONECUT1,FOXA2,TGFBR1,PAX6,CDH1,NR3C1,GHRHR,NKX6-1,TGFB2,IL6RA,CITED2,ALDH1A2,PCSK1,LY6E,GHRH,CRH,NKX2-1,NEUROD1,POU3F2,EIF2AK3,PITX1,PITX2,BMPR1A	1866	2.07365	0.0121685	27
GO:0030307~positive regulation of cell growth	18	0.726392	SGK1,IL9R,TNFRSF12A,LIMK1,IL6ST,TGFBR1,TAF9B,ADNP,IGF1,CXCL12,TGFB2,AKT1,CD38,PTK2,CNTF,KRT17,ILK,IGFBP1	1866	2.38047	0.0127824	27
GO:0015849~organic acid transport	39	1.57385	RGD1308470,SLC38A5,SLC38A3,SLC38A2,SLC13A5,AQP9,SLC6A1,PPARG,SLC7A8,SLC19A1,SLC26A1,SLC32A1,SERINC3,SERINC2,SLC25A20,ACSL1,SLC1A3,SLC23A2,SLC25A22,SLC25A1,ACSL4,SLC1A1,ACSL6,CPT1B,SLC25A4,PDPN,SLC6A15,SLC10A2,PRKCD,TPO1,ADFP,SLC17A5,SLC7A3,SLC16A7,SLC6A8,SLC6A6,ABCC1,SLC38A1,PLA2G5	1866	1.71923	0.0129799	25
GO:0032844~regulation of homeostatic process	32	1.29136	UTS2,GCLC,LMO2,TACR1,TAC1,FKBP1A,CDH2,TERF2IP,CCL5,TGFB2,TNFRSF11B,CD44,BCL2,IFNG,MS4A2,CD24,APLN,TINF2,TERF1,TRPC1,PTPRC,MAFB,CD38,PLA2G4A,P2RX7,BAX,MAPK14,AVPR1B,VEGFA,DRD1A,EIF2AK3,IL2	1866	1.83509	0.0134451	25
GO:0006984~ER-nuclear signaling pathway	14	0.564972	HERPUD1,DERL1,SELS,DDIT3,INSIG2,XBP1,IFNG,INSIG1,CASP12,NFE2L2,ERO1L,HSPA5,EIF2AK3,SERP1	1866	2.74916	0.0135948	20
GO:0048489~synaptic vesicle transport	16	0.645682	RAB3A,SYT1,CLTB,STX7,SYNJ1,SNCA,STXBP1,NLGN1,MYLK2,CDK5,P2RX7,DOC2A,SLC18A2,VAMP2,CD24,BIN1	1866	2.52885	0.013625	20
GO:0043408~regulation of MAPKKK cascade	33	1.33172	TNF,FGF9,EDN1,LPAR3,ITGB1,TGFB2,MEN1,AKT1,CDC42,IGF1R,GRIN2B,MAP3K1,ILK,IL1B,PAK1,CD24,NENF,INSR,DIXDC1,PTPRC,AR,TAOK2,IL1RN,MYLK2,IGF2,GRM1,PRKCD,ADRB2,P2RX7,CNTF,ID1,MAPK9,ADRA1A	1866	1.81225	0.0136638	27
GO:0030595~leukocyte chemotaxis	15	0.605327	CXCL1,CCL3,CCL2,EDN2,CXCL3,SLC37A4,CX3CL1,CCL5,TGFB2,SBDS,FCGR2B,IFNG,IL1B,LBP,SCG2	1866	2.6271	0.0136686	20
GO:0006979~response to oxidative stress	46	1.85634	LDHA,GCLC,TXN2,MMP9,PTGS1,SNCA,BCL2L1,CBX6,ALDH1A1,FOS,CASP3,SLC23A2,BCL2,PPP2CB,SFRS10,SHC1,CYGB,FOSL1,MB,OXR1,TXNIP,SLC8A1,MAP2K1,CRYAB,RELA,CYCS,ATRN,PRKCD,TAT,DDIT3,CD38,PLA2G4A,SDC1,UCP3,DUSP1,PLCG1,PRDX6,BTG1,JUN,BTG3,PDGFRB,ABCC1,TXNRD1,HSPD1,COL1A1,AREG	1866	1.6289	0.0138802	26
GO:0010959~regulation of metal ion transport	26	1.04923	CASR,GNAI2,SLC9A3,GJA1,LPAR3,FKBP1A,CXCL12,ADORA1,TGFB2,AKT1,PLCB4,SLN,BCL2,MS4A2,NEDD4L,TRPC1,TRPC4,CACNA2D1,SLC8A1,SGK1,IGF1,ADRB2,P2RX7,PLCG1,BAX,DRD1A	1866	1.98217	0.013921	26
GO:0043062~extracellular structure organization	37	1.49314	IBSP,TNF,CADM1,MMP9,GLRA2,ELN,FKBP1A,CDH1,DCN,CDH2,SERPINH1,TGFB2,TNFRSF11B,PTK2,TNR,ILK,PAK1,LOX,COL11A2,NRG1,B4GALT7,FN1,CYR61,VHL,TGFBR1,DMP1,NLGN1,DVL1,ANXA2,FBLN5,P2RX2,COL1A2,PDGFRA,COL1A1,APBB1,DRD1A,LRP4	1866	1.73744	0.0143263	28
GO:0051345~positive regulation of hydrolase activity	37	1.49314	CASR,TNF,GM2A,ADCYAP1R1,ALDOB,EDN1,LPAR3,TPM1,HCRTR2,MEN1,NR1H2,MTCH1,APOA5,IFNG,PTHR1,MS4A2,RGN,NR1H3,PTGER3,MAP2K1,RALBP1,CYCS,GRM1,NDEL1,VCP,GNB2,AGTR1A,GNB1,F3,BAX,CASP12,ADRA1A,AKAP6,MAPK9,HSPD1,DRD1A,EIF2AK3	1866	1.73744	0.0143263	26
GO:0033673~negative regulation of kinase activity	24	0.968523	TUSC4,HMGCR,PRKAG2,TRIB3,AKT1,MEN1,SPRY2,CASP3,HEXIM1,CLP1,ILK,IL1B,PTPRC,PKIG,PKIB,PKIA,DVL1,SH3BP5,CDKN1C,CDKN1A,LAX1,GADD45G,GADD45A,DRD1A,DUSP6	1866	2.04637	0.0143023	22
GO:0045793~positive regulation of cell size	19	0.766747	SGK1,IL9R,TNFRSF12A,LIMK1,IL6ST,TGFBR1,EDN1,TAF9B,ADNP,IGF1,CXCL12,TGFB2,AKT1,CD38,PTK2,CNTF,KRT17,ILK,IGFBP1	1866	2.28006	0.0148199	27
GO:0010769~regulation of cell morphogenesis involved in differentiation	28	1.12994	RTN4,LZTS1,TNFRSF12A,EFNA1,TGFB3,CDH2,CXCL12,TGFB2,MBP,ACTR3,PTK2,ILK,POU3F2,DIXDC1,SGK1,PTPRF,LIMK1,ADNP,SMAD4,SMAD2,SMAD1,NDEL1,CNTF,YWHAH,SEMA4F,MAPK9,TGFBR3,NGFR	1866	1.90995	0.0154536	26
GO:0070271~protein complex biogenesis	89	3.59161	SLC6A1,GLRA1,PRKAG1,SYNJ1,GRIK5,CASK,GJA1,AQP4,TBP,KCNIP2,AP2B1,NDUFS4,AQP11,ILK,PAK1,OGT,KPNB1,INSR,SLC1A1,ELP2,KCND2,BRF2,TRPM8,CRYAB,OTC,PICK1,FADD,PFKM,DECR1,CTNNA1,CDK5,GTF2B,MED4,TUBA4A,ATPIF1,VAMP2,EIF2AK3,TNFAIP1,SCGB2A2,PPP5C,HSD17B10,POLR2G,POLR2F,CALY,KCNA2,ALDOB,TAF9B,FKBP1A,CDH1,CDH2,CALR,HPRT1,POLR2C,RIMS1,ALDH1A1,TFAM,IGF1R,PTK2,FGG,MAP3K1,NPM1,SRR,HSPA4,PRKAA2,OLFM1,SPP2,TAF6,MAP2…	1866	1.38972	0.0154376	28
GO:0006461~protein complex assembly	89	3.59161	SLC6A1,GLRA1,PRKAG1,SYNJ1,GRIK5,CASK,GJA1,AQP4,TBP,KCNIP2,AP2B1,NDUFS4,AQP11,ILK,PAK1,OGT,KPNB1,INSR,SLC1A1,ELP2,KCND2,BRF2,TRPM8,CRYAB,OTC,PICK1,FADD,PFKM,DECR1,CTNNA1,CDK5,GTF2B,MED4,TUBA4A,ATPIF1,VAMP2,EIF2AK3,TNFAIP1,SCGB2A2,PPP5C,HSD17B10,POLR2G,POLR2F,CALY,KCNA2,ALDOB,TAF9B,FKBP1A,CDH1,CDH2,CALR,HPRT1,POLR2C,RIMS1,ALDH1A1,TFAM,IGF1R,PTK2,FGG,MAP3K1,NPM1,SRR,HSPA4,PRKAA2,OLFM1,SPP2,TAF6,MAP2…	1866	1.38972	0.0154376	28
GO:0042060~wound healing	44	1.77563	JUB,FOXA2,F13A1,TGFB3,GJA1,SYT7,DCN,CX3CL1,TPM1,TIMP3,SDC2,TGFB2,FNTB,IGSF10,CASP3,FGG,CD44,MAP3K1,MTPN,APOA5,IL1B,SCNN1G,LOX,TFPI2,FGF2,RAB27A,FN1,INA,KLF6,TGFBR2,STXBP1,IGF1,SERPING1,SMAD1,IL24,ANXA5,SDC1,THBD,F3,PDGFRA,PDGFRB,IGFBP1,GAP43,MYH10	1866	1.63866	0.0156874	25
GO:0032880~regulation of protein localization	35	1.41243	TNF,CADM1,NNAT,TGFB3,RHOQ,CDH1,CDH2,SYCP1,UHMK1,IL10,TGFB2,AKT1,PCSK1,APOA2,BCL2,IFNG,PIK3C3,RAB11A,RAB8A,SGK1,TNFSF4,TGFBR1,PKIG,SMAD4,YWHAB,ARFIP1,CDK5,PKIA,P2RX7,NOLC1,FAF1,AKAP1,APBB1,IL2,BMPR1A	1866	1.75819	0.015875	26
GO:0009057~macromolecule catabolic process	97	3.91445	SAE1,WWP1,ERAP1,RNF34,SOCS3,RELA,USP1,CLPX,PSMA1,PSMA5,PIAS3,FBXO17,SIAH1A,YME1L1,FBXO11,TRA1,RAD23B,DERL1,UBE2V2,NEDD8,RFFL,RBX1,ARIH1,UBE2D3,RGD1309888,CACYBP,FBXO43,FBXO9,ACY1,UBE2CBP,RNPS1,TRIM63,ATG3,PSMB8,RNF8,FBXO39,P2RX7,CBLB,PSMC5,VCP,RNF2,FBXO30,LDLR,UCHL1,UFC1,RNF181,OS9,AKT1,CASP3,RNF190,MAP1LC3A,MAP1LC3B,PSMD3,NSMCE2,USP11,USP10,USP14,VCPIP1,ZFP36,UBE2A,AIFM1,CYCS,RING1,UBE2F,CDK5,UB…	1866	1.36647	0.0158872	28
GO:0006928~cell motion	89	3.59161	NRP2,JUB,LYPD3,SMCP,EDN2,PAX6,GJA1,RPS6KB1,L1CAM,CXCL12,TGFB2,CXCL10,PEX7,NRCAM,CD47,SBDS,CD44,CTGF,PGRMC1,IFNG,IL1B,LBP,CAP1,MSN,NRG1,FGF2,TWIST1,ICAM1,RET,EGR2,PDPN,EFNB1,SIRPA,CDK5,NDEL1,SEMA4F,FOXG1,CFL1,VEGFA,CNTN2,PDGFRB,NGFR,GAP43,DCC,CXCL1,CCL3,SHROOM2,CCL2,TNF,NDN,TNFRSF12A,CXCL3,SLC37A4,GIPC1,CDH2,CX3CL1,CCL5,ITGB1,VCAM1,HOXA1,CCL22,PTK2,RAB11B,DNAJA1,NKX2-1,SCARB1,POU3F2,SCNN1G,CD24,CL…	1866	1.38638	0.016462	28
GO:0007179~transforming growth factor beta receptor signaling pathway	17	0.686037	CCL2,SMAD7,TGFBR1,TGFBR2,SMAD5,SMAD4,SMAD2,SMAD1,TGFB2,FOS,JUN,MAP3K1,COL1A2,TGFBR3,PDGFRB,BAMBI,HPGD	1866	2.39485	0.0164529	25
GO:0030030~cell projection organization	79	3.18805	NRP2,JUB,UCHL1,DYNC2LI1,PAX6,STRN,LPAR3,GJA1,PIP5K1C,L1CAM,CNP,CXCL12,SDC2,TGFB2,NRCAM,AKT1,CDC42,CD44,ATXN10,PGRMC1,ILK,SHC1,PAK1,SGK1,EGR2,EFNB1,BAIAP2,STXBP1,CTNNA1,UBE2B,CDK5,NCAM2,NDEL1,ADM,PRDX6,SEMA4F,FOXG1,CFL1,CNTN2,MAPK9,CNTN4,STMN1,NGFR,GAP43,DCC,RAB3A,LPPR4,ONECUT1,NDN,ARF6,CDH1,HPRT1,CAPZB,TPM1,ITGB1,SLC11A2,HOXA1,IGF1R,PTK2,BCL2,DMD,NKX2-1,CD24,ACSL4,DCLK1,KLF5,MAP2K1,NTF3,PTPRZ1,CE…	1866	1.4181	0.0167401	28
GO:0051781~positive regulation of cell division	13	0.524617	FGF9,PGF,TGFB3,IGF2,TGFB2,MEN1,IGF1R,VEGFA,TGFA,PTN,IL1B,FGF1,FGF2	1866	2.80807	0.0172611	20
GO:0008360~regulation of cell shape	14	0.564972	ALDOA,TAOK2,PDPN,ERMN,GNA12,RHOQ,CDC42SE1,PALMD,ANXA7,VEGFA,ITGA7,CFDP1,FN1,MYH10	1866	2.66831	0.0176545	18
GO:0050796~regulation of insulin secretion	19	0.766747	UTS2,TNF,GLUD1,PFKFB2,NNAT,SYT9,SYT7,PFKM,NR0B2,TRH,KCNJ11,NKX6-1,CPT1A,CD38,PDE1C,IFNG,IL1B,NOS2,SERP1	1866	2.2386	0.018114	18
GO:0048514~blood vessel morphogenesis	46	1.85634	RTN4,EMCN,PGF,EFNA1,FGF9,FOXM1,ELN,EDN1,PRRX1,GJA1,CX3CL1,CDH2,CXCL12,TGFB2,CITED2,PTK2,CTGF,IL1B,TGFA,SHC1,NOS2,FGF1,FGF2,SCG2,PITX2,CYR61,KLF5,PLAT,SMAD7,VHL,TGFBR1,TGFBR2,ARHGAP24,TNNI3,CSRP3,ANXA2,CDH13,PKNOX1,MEOX2,JUN,MAPK14,BAX,NTRK2,VEGFA,NOTCH4,ITGA7	1866	1.60262	0.0187326	27
GO:0043933~macromolecular complex subunit organization	117	4.72155	SLC6A1,GRIK5,CASK,AQP4,TBP,SMNDC1,APOA2,AQP11,CLP1,ILK,APOA5,WDR77,H2AFZ,H2AFY,OGT,INSR,KCND2,CRYAB,PICK1,FADD,CTNNA1,TUBA4A,ATPIF1,VAMP2,STMN1,EIF2AK3,TNFAIP1,SCGB2A2,PPP5C,HSD17B10,CALY,KCNA2,TAF9B,ALDOB,CALR,RIMS1,RPS25,PFN1,PTK2,FGG,HEXIM1,NPM1,SRR,OLFM1,SPP2,LPL,TAF6,MAP2K1,CUGBP1,SMAD4,SMAD2,SMAD1,DVL1,P2RX7,VCP,P2RX3,P2RX2,TGFBR3,QPRT,H3F3B,KCTD13,GLRA1,HP1BP3,PRKAG1,SYNJ1,NAP1L1,GJA1,CTCF…	1866	1.31628	0.0188571	28
GO:0070201~regulation of establishment of protein localization	30	1.21065	TNF,CADM1,TGFB3,RHOQ,CDH1,UHMK1,IL10,TGFB2,AKT1,PCSK1,APOA2,IFNG,PIK3C3,RAB11A,RAB8A,TNFSF4,TGFBR1,PKIG,YWHAB,SMAD4,ARFIP1,CDK5,PKIA,P2RX7,NOLC1,FAF1,AKAP1,APBB1,IL2,BMPR1A	1866	1.83401	0.0188287	26
GO:0051240~positive regulation of multicellular organismal process	58	2.3406	UTS2,FGF9,EDN2,TACR1,EDN1,SNCA,PTGS1,TGFB3,GHRHR,TGFB2,AKT1,SLC1A3,SLC24A2,IFNG,VKORC1,IL1B,SHC1,LBP,APLN,KLRD1,FGF2,AGPAT1,CCKBR,MYLK2,CD38,ACVR2B,ADRB2,KRT17,CHRM3,ADM,SERPINF2,GHRH,NPPC,PDGFRB,MAPK9,CCL2,TNF,TAC1,CX3CL1,CCL5,PTK2,BCL2,POU3F2,TBXAS1,CUGBP1,GRIA4,NPY1R,IL6RA,PLA2G4A,P2RX7,BAX,AVPR1B,NTRK2,ADRA1A,HSPD1,BMPR1B,DRD1A,BMPR1A	1866	1.50944	0.0187621	28
GO:0045792~negative regulation of cell size	26	1.04923	RTN4,PPARG,GREM1,TGFB2,AKT1,CDKN2C,BCL2,FGF2,DNAJC2,SERTAD2,CGRRF1,IL7,CRYAB,PSRC1,SMAD4,ADIPOR1,EI24,CDKN1A,CTH,PRDM4,SEMA4F,CDKN2AIP,CFL1,DCUN1D3,APBB1,NPPA	1866	1.9366	0.0187674	24
GO:0017157~regulation of exocytosis	18	0.726392	RAB3A,SYT1,RAB3B,RAB3C,GRIK5,STXBP1,RPH3AL,SYT9,SYT7,RIMS1,CDK5,CADPS,CDC42,DOC2A,MS4A2,VAMP2,FGF2,NSF	1866	2.28712	0.0192046	18
GO:0051172~negative regulation of nitrogen compound metabolic process	96	3.87409	SNF1LK,THRA,THRB,EDN1,SNCA,TGFB3,REST,MAF1,IL10,CITED2,EPC1,WWP1,CLP1,RCOR2,STRN3,PKIG,ZHX1,NR0B2,CSDA,PKIA,RPS13,ATPIF1,ST18,RAD17,HMGB2,GCLC,STRAP,TAF9B,TIPIN,SOX6,CALR,NR1H2,TCF21,HEXIM1,NPM1,NKX2-1,NR1H4,NR1H3,SMAD7,LMCD1,SMAD4,SMAD2,UIMC1,SHOX2,CDKN1C,PSMC5,RNF2,HOPX,TDG,KLF4,COPS2,DEDD,PPARG,PRRX1,CTCF,TERF2IP,MEN1,ZFP354A,NRG1,FGF2,ALX1,EGR1,ZFP423,CTBP1,SP100,CTBP2,TLE4,RBBP7,UBE2B,PURB,C…	1866	1.35829	0.0194562	28
GO:0009408~response to heat	22	0.887813	ALDOA,GCLC,CCL2,CRYAB,SOCS3,TACR1,IGFBP7,MMP9,RPS6KB1,PRKCD,CXCL12,CXCL10,PLA2G4A,HSPB6,P2RX3,BCL2,HSPB8,IL1B,HSPA4,HSPD1,EIF2B2,SST	1866	2.06614	0.0203018	22
GO:0030593~neutrophil chemotaxis	11	0.443906	CXCL1,CCL3,CCL2,FCGR2B,CXCL3,EDN2,IFNG,SLC37A4,IL1B,CX3CL1,TGFB2	1866	3.09921	0.0204045	16
GO:0007626~locomotory behavior	50	2.01776	OPRM1,NRP2,GLRA1,HEXA,EDN2,ADCY5,UCHL1,SNCA,STRN,CNP,CXCL12,CALB1,TGFB2,CXCL10,SBDS,GRIN2D,IFNG,IL1B,LBP,NRG1,PITX3,CYR61,GRM1,GRM2,GRM6,PDGFRB,UCHL3,RASD2,CXCL1,CCL3,CCL2,CXCL3,SLC37A4,CX3CL1,CCL5,TRH,CCL7,CCL24,CCL20,NKX2-1,SCG2,ATP1A3,NPY1R,ATXN1,FCGR2B,SLC18A2,ABCC1,CACNA1C,DRD1A,CACNA1B	1866	1.55773	0.0208152	28
GO:0016337~cell-cell adhesion	52	2.09847	PCDHA6,PCDHA7,PCDHA8,THRA,PCDHA9,CADM1,PCDHA2,PCDHA3,PCDHA4,PCDHA5,L1CAM,PCDHA1,TGFB2,NRCAM,CTGF,SHC1,ESAM,MSN,CYR61,ICAM1,RET,PTPRF,PDPN,STXBP1,VEZT,CD164,NCAM1,AMIGO2,NPTN,CLDN1,CNTN3,NCAN,ITGAL,EMCN,TNF,CDH1,CDH2,CLDN11,ITGB1,PCDHAC2,PCDHAC1,VCAM1,BCL2,FAT1,FAT2,PVRL2,PCDHA10,PCDHA11,CD24,PCDHA12,PCDHA13,PTPRC,NLGN1,CELSR3,CDH13,CDH17,BMPR1B	1866	1.53867	0.0218841	25
GO:0030198~extracellular matrix organization	26	1.04923	IBSP,TNF,MMP9,ELN,FKBP1A,DCN,SERPINH1,TGFB2,TNFRSF11B,PTK2,TNR,ILK,LOX,COL11A2,B4GALT7,FN1,CYR61,VHL,TGFBR1,DMP1,ANXA2,FBLN5,COL1A2,PDGFRA,COL1A1,APBB1	1866	1.9146	0.0218642	27
GO:0060541~respiratory system development	32	1.29136	RAB3A,FOXA2,FGF9,PPP3R1,TGFB3,TGFB2,ALDH1A2,TCF21,SPRY2,CTGF,NKX2-1,LOX,FGF1,FGF2,PITX2,LIPA,PDPN,TGFBR1,TGFBR2,SMAD2,MYCN,PPP1CA,ACVR2B,ID1,JMJD6,VEGFA,CRH,PDGFRA,HSD11B1,HOPX,NFIB,BMPR1A	1866	1.77235	0.0221257	27
GO:0010817~regulation of hormone levels	40	1.61421	SCPEP1,CGA,YWHAZ,HSD3B1,CYP11B1,CRHBP,CYP11B2,RBP2,EDN1,NR3C1,VGF,RIMS2,GHRHR,PCSK2,ALDH1A1,ALDH1A2,PCSK1,WNT4,ECE1,LY6E,SULT1A1,CYP26B1,SCARB1,SCG5,FGF2,HSD17B8,IL1RN,SMAD2,FURIN,ACVR2B,DGAT1,YWHAH,LRAT,GHRH,CRH,HSD11B1,HSD11B2,CACNA1C,EIF2AK3,SMPD3	1866	1.651	0.0220649	28
GO:0031668~cellular response to extracellular stimulus	21	0.847458	LDHA,ATG9A,TXN2,BECN1,FADS1,ALDOB,ADNP,PRKCD,USF1,USF2,ASGR1,FOS,P2RX7,CDKN1A,CDKN2B,MAP1LC3A,JUN,PIK3C3,HSPA5,FOSL1,KPNA2	1866	2.09359	0.0220819	23
GO:0051674~localization of cell	72	2.90557	NRP2,JUB,SMCP,EDN2,PAX6,GJA1,RPS6KB1,CXCL12,TGFB2,PEX7,CD47,SBDS,CD44,CTGF,IFNG,IL1B,LBP,CAP1,MSN,NRG1,FGF2,TWIST1,ICAM1,RET,EFNB1,SIRPA,CDK5,NDEL1,CFL1,VEGFA,CNTN2,PDGFRB,DCC,CXCL1,CCL3,SHROOM2,CCL2,TNF,NDN,TNFRSF12A,CXCL3,SLC37A4,GIPC1,CDH2,CX3CL1,CCL5,ITGB1,VCAM1,CCL22,PTK2,DNAJA1,NKX2-1,POU3F2,SCARB1,SCNN1G,CD24,CLASP2,DCLK1,SCG2,PLAT,MAP2K1,VHL,TGFBR1,TNP1,YWHAE,CDH13,FCGR2B,BAX,ABCC1,APBB1,…	1866	1.42683	0.0225059	28
GO:0048870~cell motility	72	2.90557	NRP2,JUB,SMCP,EDN2,PAX6,GJA1,RPS6KB1,CXCL12,TGFB2,PEX7,CD47,SBDS,CD44,CTGF,IFNG,IL1B,LBP,CAP1,MSN,NRG1,FGF2,TWIST1,ICAM1,RET,EFNB1,SIRPA,CDK5,NDEL1,CFL1,VEGFA,CNTN2,PDGFRB,DCC,CXCL1,CCL3,SHROOM2,CCL2,TNF,NDN,TNFRSF12A,CXCL3,SLC37A4,GIPC1,CDH2,CX3CL1,CCL5,ITGB1,VCAM1,CCL22,PTK2,DNAJA1,NKX2-1,POU3F2,SCARB1,SCNN1G,CD24,CLASP2,DCLK1,SCG2,PLAT,MAP2K1,VHL,TGFBR1,TNP1,YWHAE,CDH13,FCGR2B,BAX,ABCC1,APBB1,…	1866	1.42683	0.0225059	28
GO:0009409~response to cold	13	0.524617	TRPM8,RBM3,PPARG,VGF,TRH,CXCL10,TGFB2,FOS,ADRB2,ADM,UCP3,P2RX3,CASP12	1866	2.71749	0.0226135	16
GO:0050806~positive regulation of synaptic transmission	14	0.564972	UTS2,TNF,CCL2,CCKBR,TACR1,SNCA,TAC1,GRIA4,PTK2,SLC1A3,SLC24A2,IFNG,NTRK2,DRD1A	1866	2.59207	0.0225447	20
GO:0006952~defense response	85	3.43019	TACR1,CRP,SNCA,CRCP,SGMS1,C1QC,RT1-DA,IL10,CXCL10,REG3B,AKT1,APOA2,CD44,GRIN2B,IFNG,IL1RAP,IL1B,MS4A2,LBP,NOS2,REG3G,RAB27A,PLD1,PTGER3,SP100,CCKBR,PDPN,RELA,TCRB,SERPING1,CHST1,SDC1,F3,CXCL1,TNFAIP8L2,CCL3,YWHAZ,IL1R1,CCL2,AHCY,TNF,CXCL3,IL4RA,TAC1,SP110,CCL5,CCL7,VCAM1,FGG,TNFRSF1B,IL23A,MEFV,CCL20,CD69,BCL2,HRH4,SCN9A,CD24,TBKBP1,FN1,PTPRC,TNFSF4,LIPA,IL1RL1,GABRA5,IL1RN,ATRN,EPHX2,C4BPA,SMAD1…	1866	1.38049	0.0225159	28
GO:0030308~negative regulation of cell growth	24	0.968523	RTN4,CGRRF1,CRYAB,IL7,PPARG,PSRC1,SMAD4,ADIPOR1,GREM1,TGFB2,CTH,EI24,CDKN1A,PRDM4,CDKN2C,SEMA4F,CDKN2AIP,BCL2,DCUN1D3,DNAJC2,APBB1,FGF2,NPPA,SERTAD2	1866	1.96866	0.0227632	23
GO:0008643~carbohydrate transport	18	0.726392	SLC5A2,SLC37A4,EDN1,KLF15,PEA15A,M6PR,SLC35A3,SLC2A8,AKT1,SLC17A5,TEX2,SLC2A4,AQP11,SLC2A1,SCARB1,LBP,NRG1,DRD1A	1866	2.24314	0.0232066	21
GO:0048488~synaptic vesicle endocytosis	8	0.322841	RAB3A,CLTB,SYNJ1,SNCA,STXBP1,CD24,BIN1,CDK5	1866	3.9878	0.0236018	15
GO:0007169~transmembrane receptor protein tyrosine kinase signaling pathway	47	1.89669	CCL2,NDN,EFNA1,FGF9,ADCYAP1R1,FGF16,GRIK5,RHOQ,AKT1,SLC2A8,IGF1R,PTK2,CTGF,TGFA,SH2B2,SHC1,PAK1,FGF1,FGF2,INSR,MAGEH1,CSF1R,NR1H3,TXNIP,PLAT,RET,PTPN2,EFNB1,PTPRA,PICK1,WDR6,IGF1,HGF,CDK5,STAT3,DVL1,DOK1,NTRK2,ARF4,VEGFA,PDGFRA,PDGFRB,IGFBP1,AREG,PTPN1,EIF2AK3,LRP4	1866	1.56994	0.0239142	15
GO:0051052~regulation of DNA metabolic process	30	1.21065	TIPIN,TGFB3,TERF2IP,CALR,CDC42,IGF1R,NPM1,IFNG,SHC1,INSR,TINF2,TERF1,EPO,CD28,PTPRC,USP1,IGF1,UBE2B,UIMC1,UBE2N,RNF8,JUN,PDGFRA,NPPC,ID3,AREG,APBB1,TNFAIP1,RAD17,IL2	1866	1.80005	0.0239667	24
GO:0045934~negative regulation of nucleobase, nucleoside, nucleotide and nucleic acid metabolic process	94	3.79338	COPS2,SNF1LK,THRA,THRB,DEDD,EDN1,PPARG,TGFB3,PRRX1,CTCF,TERF2IP,REST,MAF1,CITED2,MEN1,EPC1,CLP1,WWP1,ZFP354A,NRG1,FGF2,ALX1,EGR1,ZFP423,CTBP1,CTBP2,SP100,RCOR2,STRN3,ZHX1,PKIG,TLE4,NR0B2,RBBP7,CSDA,PKIA,UBE2B,PURB,CTNNBIP1,CMTM2A,NAB1,NPPC,RPS13,ATPIF1,ST18,COMMD7,RAD17,HMGB2,GCLC,TNF,STRAP,TAF9B,TIPIN,SOX6,CALR,NR1H2,TCF21,SUMO1,HEXIM1,ZFP191,NPM1,PER2,NKX2-1,PER1,POU3F1,TINF2,NR1H4,NR1H3,TERF1,…	1866	1.35063	0.0251192	27
GO:0048639~positive regulation of developmental growth	10	0.403551	ADRB2,LIMK1,TNFRSF12A,ILK,TGFBR2,ADNP,HOPX,RPS6KB1,INSR,CXCL12	1866	3.24009	0.0251458	17
GO:0032845~negative regulation of homeostatic process	10	0.403551	CD38,UTS2,TNFRSF11B,P2RX7,BCL2,VEGFA,TERF2IP,TINF2,TGFB2,TERF1	1866	3.24009	0.0251458	13
GO:0032990~cell part morphogenesis	57	2.30024	NRP2,UCHL1,PAX6,PIP5K1C,GJA1,L1CAM,CNP,CXCL12,SDC2,TGFB2,NRCAM,PGRMC1,ILK,PAK1,SGK1,EGR2,EFNB1,STXBP1,CTNNA1,CDK5,MFN2,NCAM2,NDEL1,ADM,SEMA4F,FOXG1,CNTN2,STMN1,NGFR,GAP43,DCC,RAB3A,LPPR4,NDN,ONECUT1,HPRT1,ITGB1,SLC11A2,HOXA1,IGF1R,PTK2,DMD,BCL2,NKX2-1,DCLK1,DNM1L,MAP2K1,NTF3,PTPRZ1,CELSR3,DVL1,DLX5,BAX,BMPR1B,APBB1,FEZ1,MYH10	1866	1.48939	0.026486	28
GO:0046887~positive regulation of hormone secretion	16	0.645682	EDN2,GLUD1,PFKFB2,NNAT,EDN1,PFKM,NR0B2,TRH,GHRHR,NKX6-1,CD38,CNTF,GHRH,CRH,APLN,SERP1	1866	2.35643	0.0264071	19
GO:0051259~protein oligomerization	50	2.01776	SLC6A1,GLRA1,PRKAG1,GJA1,AQP4,KCNIP2,AQP11,ILK,OGT,SLC1A1,INSR,KCND2,TRPM8,CRYAB,OTC,FADD,PFKM,DECR1,CTNNA1,ATPIF1,EIF2AK3,SCGB2A2,TNFAIP1,PPP5C,HSD17B10,KCNA2,CDH1,CDH2,HPRT1,ALDH1A1,IGF1R,MAP3K1,NPM1,SRR,PRKAA2,OLFM1,MAP2K1,VHL,YWHAB,ANXA5,CPT1A,P2RX7,CNTF,VCP,P2RX3,BAX,P2RX2,QPRT,LIPC,KCTD13	1866	1.53559	0.0268611	28
GO:0006650~glycerophospholipid metabolic process	29	1.1703	CHKA,CDIPT,SYNJ1,PIP5K1B,PIP5K1C,SERINC3,SERINC2,APOA2,PIGL,PIGM,SH3GLB1,PIK3C3,PIK3CA,PLCB1,AGPAT1,PLD1,NUDT4,PIGY,PGAP1,ADNP,PI4KB,CHPT1,SACM1L,TPO1,CD81,PLA2G2A,LIPC,DRD1A,PLA2G5	1866	1.80697	0.0268507	24
GO:0030855~epithelial cell differentiation	30	1.21065	ONECUT1,FOXA2,PPARG,PPP3R1,PAX6,GJA1,LOC313672,TCF21,CASP3,WNT4,XBP1,SHARPIN,WDR77,TGM1,KCNE1,NKX2-1,POU3F1,TXNIP,F11R,AR,CEBPB,MAP2K1,KRT17,ID1,JUN,DLX5,VEGFA,NOTCH4,ID3,EMP1	1866	1.78353	0.027257	24
GO:0046661~male sex differentiation	22	0.887813	HSD17B10,INSL3,HMGB2,AR,FGF9,SMAD5,SF1,BCL2L2,BCL2L1,CSDA,CTNNA1,LGR4,GJB2,SDC1,WNT4,BAX,BCL2,PDGFRA,NKX2-1,HSD17B4,MGST1,BMPR1A	1866	2.00794	0.0277936	22
GO:0046546~development of primary male sexual characteristics	20	0.807103	HSD17B10,INSL3,HMGB2,AR,FGF9,SF1,BCL2L2,BCL2L1,CSDA,CTNNA1,LGR4,GJB2,SDC1,WNT4,BCL2,BAX,PDGFRA,NKX2-1,HSD17B4,MGST1	1866	2.09038	0.0285046	20
GO:0030888~regulation of B cell proliferation	12	0.484262	BTLA,CD38,PTPRC,CASP3,CDKN1A,FCGR2B,IL7,PAWR,CD24,IL13RA1,IL10,IL2	1866	2.77722	0.0291218	19
GO:0008584~male gonad development	17	0.686037	HSD17B10,INSL3,AR,HMGB2,FGF9,SF1,BCL2L2,BCL2L1,CSDA,CTNNA1,SDC1,WNT4,BCL2,BAX,NKX2-1,HSD17B4,MGST1	1866	2.24822	0.0305649	19
GO:0032103~positive regulation of response to external stimulus	21	0.847458	TNF,BECN1,EDN2,CXCL9,TAC1,CX3CL1,CCL5,AGER,CXCL12,NPY5R,CXCL10,CDH13,PLA2G4A,NDEL1,CNTF,FCGR2B,LBP,HSPD1,CD24,CD28,SCG2	1866	2.0311	0.0308399	25
GO:0043410~positive regulation of MAPKKK cascade	21	0.847458	DIXDC1,PTPRC,AR,TNF,TAOK2,FGF9,LPAR3,IGF2,ITGB1,PRKCD,TGFB2,CDC42,IGF1R,P2RX7,ADRB2,CNTF,ILK,IL1B,ADRA1A,NENF,INSR	1866	2.0311	0.0308399	23
GO:0007274~neuromuscular synaptic transmission	9	0.363196	RAB3A,EGR3,NTF3,P2RX3,P2RX2,MYLK2,SLC5A7,CD24,CHRNB1	1866	3.43068	0.0311085	15
GO:0006006~glucose metabolic process	43	1.73527	ALDOA,LDHB,LDHA,TALDO1,TNF,ONECUT1,IL6ST,CREM,PFKFB2,ALDOB,PRKAG2,SLC37A4,KCNJ11,HIBADH,ALDOAL1,AKT1,SLC2A8,PPP1R3C,PPP1R3B,PIK3CA,PDK1,GPD1,CRYAB,PHKG2,IGF2,PFKM,NPY1R,GYG1,PPP1CC,USF1,TAT,PPP1CB,CPT1A,PPP1CA,RPE,ATF3,PPP1R2,MAPK14,PGM1,IGFBP1,PGK1,UGP2,SERP1	1866	1.58322	0.031209	28
GO:0031100~organ regeneration	19	0.766747	CCL2,SOCS3,TGFBR1,TGFBR2,PFKFB1,PPARG,NR0B2,HGF,NR4A3,CSDA,SLCO1A6,CXCL12,CDK2,CDKN1A,APOA2,ADM,APOA5,TGFBR3,SHC1	1866	2.12281	0.031112	16
GO:0007050~cell cycle arrest	19	0.766747	CGRRF1,RPRM,GAS2,CALR,DDIT3,UHMK1,TGFB2,MFN2,MEN1,CDKN1C,CDKN1A,CDKN2B,CDKN2C,IFNG,TBRG1,ILK,PMP22,APBB1,GADD45A	1866	2.12281	0.031112	22
GO:0006638~neutral lipid metabolic process	19	0.766747	LPL,CDIPT,IL6ST,SNCA,SLC37A4,CPT1A,NR1H2,APOA2,DGAT1,ACSL1,INSIG2,DGAT2,INSIG1,APOA5,ACSL4,LIPC,ACSL6,LIPE,NR1H3	1866	2.12281	0.031112	20
GO:0032268~regulation of cellular protein metabolic process	87	3.5109	RGD1308470,IL6ST,PRKAG2,EDN1,SNCA,CTCF,UBQLN1,ADORA1,IL10,MEN1,AKT1,PRKAR2B,NDUFS4,SERPINA5,IFNG,PSMD3,TGFA,IL1B,PAK1,FGF1,FGF2,INSR,SOCS3,FMR1,ADNP,SERPING1,CDK5,PRKCD,UBE2B,UBE2N,PSMA1,PSME1,KRT17,AGTR1A,PSMA5,PSME2,CCND2,PIAS3,JUN,EIF2S1,CD81,UBC,MAPK9,PDGFRB,PSME3,SIAH2,AKAP1,EIF2AK3,SERP1,GCLC,TNF,MKNK2,FKBP1A,GIPC1,CALR,TIMP3,NR1H2,MAP3K1,BCL2,CD24,CD6,TINF2,EPO,NR1H3,PTPRC,SMAD7,PAIP2,TGFB…	1866	1.35523	0.0322281	28
GO:0042552~myelination	16	0.645682	PLP1,EGR2,NTF3,MPDZ,HEXA,MBP,TPO1,ASPA,NAB1,ILK,CLDN1,POU3F2,POU3F1,NRG1,EIF2B2,PMP22	1866	2.30406	0.0325511	19
GO:0006469~negative regulation of protein kinase activity	22	0.887813	PTPRC,HMGCR,PKIG,PRKAG2,TRIB3,PKIB,PKIA,DVL1,MEN1,AKT1,SH3BP5,SPRY2,CASP3,CDKN1A,LAX1,HEXIM1,CLP1,ILK,GADD45G,IL1B,DRD1A,GADD45A,DUSP6	1866	1.98005	0.0325056	20
GO:0051223~regulation of protein transport	28	1.12994	TNF,CADM1,TGFB3,CDH1,UHMK1,IL10,TGFB2,PCSK1,APOA2,IFNG,PIK3C3,RAB11A,RAB8A,TNFSF4,TGFBR1,PKIG,YWHAB,SMAD4,ARFIP1,CDK5,PKIA,P2RX7,NOLC1,FAF1,AKAP1,APBB1,IL2,BMPR1A	1866	1.79648	0.0343114	26
GO:0010038~response to metal ion	43	1.73527	CASR,SEC31A,SLC6A1,AQP9,ALDOB,FKBP1A,BCL2L1,ATP12A,KCNMB2,SLC11A2,PCSK1,ANXA7,CASP3,FGG,TNFRSF11B,AMELX,PDE1C,BCL2,CPOX,SLC30A4,HAAO,NEDD4L,INSR,TXNIP,TRPC1,GGH,CNGA3,TAT,CAPN3,CDK2,MNAT1,PLA2G4A,SDC1,P2RX7,DUSP1,BAX,CASP12,CYBRD1,MAPK9,IGFBP2,LIPC,APBB1,CALM1	1866	1.57428	0.0342479	27
GO:0006944~membrane fusion	15	0.605327	CTBP1,GNAI3,GM2A,STXBP1,NAPA,VPS33B,MFN2,CADPS,ANXA7,P2RX7,BAX,USO1,VAMP2,NSF,VCPIP1	1866	2.37079	0.0345497	20
GO:0051129~negative regulation of cellular component organization	33	1.33172	RTN4,SHROOM2,CAPZA2,SNCA,TERF2IP,TPM1,CAPZB,MBP,NR1H2,CDC42,PACSIN1,APOA2,PTK2,SBDS,PACSIN2,MAP3K1,NPM1,CLASP2,TINF2,TERF1,NR1H3,SGK1,ARHGEF2,PTPRF,MID1IP1,UBE2B,YWHAH,SEMA4F,TGFBR3,TMSB4X,STMN1,NGFR,MAPRE1	1866	1.69719	0.0350509	26
GO:0045664~regulation of neuron differentiation	41	1.65456	RTN4,LZTS1,FOXA2,TNFRSF12A,EFNA1,PAX6,CDH2,REST,CALR,CXCL12,MBP,PRPF19,ACTR3,PTK2,BCL2,ILK,IFNG,POU3F2,CD24,ACSL6,DIXDC1,SGK1,PTPRF,LIMK1,ADNP,NLGN1,DLL1,SMAD1,NKX6-1,YWHAG,CNTF,YWHAH,NDEL1,SEMA4F,CCND2,FOXG1,NTRK2,NEUROD1,ID4,CNTN4,NGFR	1866	1.59094	0.0354867	27
GO:0043406~positive regulation of MAP kinase activity	24	0.968523	PTPRC,TNF,MAP2K1,EFNA1,IL1RN,LRRN3,EDN1,TGFB3,LPAR3,HGF,GRM1,PRKCD,P2RX7,MAP3K1,CD81,ILK,IL1B,TGFA,SHC1,PAK1,CD24,INSR,MAP2K6,CEACAM1	1866	1.89664	0.0354068	23
GO:0031329~regulation of cellular catabolic process	21	0.847458	GCLC,TNF,SMAD7,BECN1,PRKAG2,IGF1,GIPC1,PPP1CB,TIMP3,FURIN,CPT1A,IL10,AKT1,PPP1CA,PPP1R3C,PPP1R3B,IFNG,APOA5,HSD11B1,IL1B,INSR	1866	2.00123	0.0358818	25
GO:0006468~protein amino acid phosphorylation	122	4.92333	SNF1LK,PRPF4B,EFNA1,TGFB3,CASK,RPS6KB2,LPAR3,RPS6KB1,ADORA1,TGFB2,CSNK2A1,CLK3,WNK4,ILK,MAP3K8,IFNG,PIK3C3,PIK3CA,IL1B,STK39,INSR,ROS1,MAP2K6,TYRO3,RET,TWF1,ROCK2,PICK1,PIM1,CRKRS,MYLK2,WEE1,STK3,CCRK,MAPK6,CAMK4,EIF2S1,TESK1,PDGFRA,TESK2,MAPK9,PDGFRB,RIPK5,EIF2AK3,NEK6,GNAI2,MAPKAPK3,STK17B,CHEK1,UHMK1,CAMKV,PTK2,PRKRA,CSF1R,GUCY2F,TAOK2,MAP2K1,SMAD7,TGFBR1,TGFBR2,SMAD2,HGF,MOBKL1B,P2RX7,NTRK2,D…	1866	1.27926	0.0359618	28
GO:0065003~macromolecular complex assembly	109	4.39871	SLC6A1,GRIK5,CASK,AQP4,TBP,SMNDC1,APOA2,AQP11,CLP1,ILK,WDR77,H2AFZ,H2AFY,OGT,INSR,KCND2,CRYAB,PICK1,FADD,CTNNA1,TUBA4A,ATPIF1,VAMP2,EIF2AK3,TNFAIP1,SCGB2A2,PPP5C,HSD17B10,CALY,KCNA2,TAF9B,ALDOB,CALR,RIMS1,RPS25,PTK2,FGG,HEXIM1,NPM1,SRR,OLFM1,SPP2,TAF6,MAP2K1,CUGBP1,SMAD4,SMAD2,SMAD1,DVL1,P2RX7,VCP,P2RX3,P2RX2,TGFBR3,QPRT,H3F3B,KCTD13,GLRA1,HP1BP3,PRKAG1,SYNJ1,NAP1L1,GJA1,NAP1L3,NAP1L2,KCNIP2,NAP1…	1866	1.29842	0.0370835	28
GO:0035303~regulation of dephosphorylation	11	0.443906	PPP1R2,IFNG,YWHAB,AKAP6,FKBP1A,RCAN1,AKAP1,PPP2R2B,YWHAE,ADORA1,TGFB2	1866	2.85128	0.0374105	18
GO:0014013~regulation of gliogenesis	11	0.443906	PRPF19,ATF5,ASPA,PTK2,NTF3,RELA,PPARG,SYNJ1,DLL3,ID4,NKX6-1	1866	2.85128	0.0374105	17
GO:0018105~peptidyl-serine phosphorylation	12	0.484262	AKT1,SGK1,TGFBR1,BCL2,MAP3K1,IFNG,ILK,TGFBR2,MYLK2,CDK5,MAP3K12,UHMK1	1866	2.68145	0.0379535	19
GO:0045926~negative regulation of growth	28	1.12994	RTN4,CGA,PPARG,GREM1,TGFB2,MEN1,PTK2,CDKN2C,BCL2,DNAJC2,FGF2,SERTAD2,CGRRF1,IL7,CRYAB,PSRC1,SMAD4,ADIPOR1,EI24,ADRB2,CDKN1A,CTH,PRDM4,SEMA4F,CDKN2AIP,DCUN1D3,APBB1,NPPA	1866	1.77887	0.0385352	24
GO:0008202~steroid metabolic process	41	1.65456	CYB5R3,HSD3B1,HSD3B6,LDLR,HMGCR,CYP11B1,CYP11B2,SLC37A4,NR3C1,PMVK,CALB1,AKR1C14,SC4MOL,APOA2,INSIG2,STARD6,SULT1A1,INSIG1,SCARB1,HSD17B4,PRKAA2,FGF2,NR1H4,HSD17B7,HSD17B8,SOAT2,EBP,OSBPL5,OPRS1,TNFSF4,LIPA,PCTP,SLC10A2,YWHAH,SQLE,CRH,HSD11B1,HSD11B2,LIPC,LIPE,VLDLR	1866	1.58147	0.038773	25
GO:0019221~cytokine-mediated signaling pathway	20	0.807103	KLF6,IL1R1,ZC3H15,TNF,CCL2,IL6ST,EDN2,RELA,FKBP1A,CX3CL1,RGD1310686,STAT3,IL6RA,CNTF,IL1RAP,IL1B,RQCD1,JAK1,SH2B2,COMMD7	1866	2.02505	0.0395544	21
GO:0032355~response to estradiol stimulus	24	0.968523	TXNIP,SLC6A1,CRYAB,SOCS3,STRN3,IGF2,NPY1R,CDK2,STAT3,TGFB2,ALDH1A1,CD38,ALDH1A2,CASP3,PTK2,DUSP1,CCND2,INSIG1,PDGFRA,IL1B,PDGFRB,AREG,IGFBP2,INSR	1866	1.87378	0.0407326	25
GO:0050670~regulation of lymphocyte proliferation	25	1.00888	ITGAL,IL6ST,TACR1,TAC1,PAWR,IL10,VCAM1,CASP3,IFNG,IL1B,CD24,IL13RA1,CD5,CD28,PTPRC,IL7,EFNB1,BTLA,CD38,CBLB,CDKN1A,FCGR2B,ADK,VSIG4,IL2	1866	1.84096	0.0418682	22
GO:0048858~cell projection morphogenesis	54	2.17918	NRP2,UCHL1,PAX6,PIP5K1C,GJA1,L1CAM,CNP,CXCL12,SDC2,TGFB2,NRCAM,PGRMC1,ILK,PAK1,SGK1,EGR2,EFNB1,STXBP1,CTNNA1,CDK5,NCAM2,NDEL1,ADM,SEMA4F,FOXG1,CNTN2,STMN1,NGFR,GAP43,DCC,RAB3A,LPPR4,NDN,ONECUT1,HPRT1,ITGB1,SLC11A2,HOXA1,IGF1R,PTK2,DMD,BCL2,NKX2-1,DCLK1,MAP2K1,NTF3,PTPRZ1,CELSR3,DVL1,DLX5,BMPR1B,APBB1,MYH10,FEZ1	1866	1.47029	0.0424991	28
GO:0008624~induction of apoptosis by extracellular signals	15	0.605327	TNF,APH1A,GZMB,YWHAE,MAGED1,CASP3,BAX,UBC,CRH,MAPK9,NGFRAP1,NGFR,CD24,CD5,CD28	1866	2.31435	0.0424283	20
GO:0030511~positive regulation of transforming growth factor beta receptor signaling pathway	7	0.282486	MEN1,CDKN1C,CDKN2B,TGFBR3,GIPC1,FURIN,CITED2	1866	4.12375	0.0424148	18
GO:0034405~response to fluid shear stress	7	0.282486	AKT1,P2RX7,SMAD7,TGFB3,PDGFRB,TGFB2,CITED2	1866	4.12375	0.0424148	13
GO:0010876~lipid localization	34	1.37207	PNLIP,RGD1308470,TNF,LDLR,GM2A,GULP1,PITPNA,HEXA,PPARG,SLC25A20,APOA2,ACSL1,STX12,APOA5,VPS4B,IL1B,SCARB1,LBP,ACSL4,ACSL6,B4GALNT1,ATP8B4,SOAT2,CPT1B,OPRS1,PCTP,P2RX7,ADFP,NPC2,LRP10,ABCC1,LIPC,PLA2G5,VLDLR	1866	1.65659	0.0429423	26
GO:0014075~response to amine stimulus	19	0.766747	CCL2,RELA,ALDOB,GRIN2A,RPS6KB1,CDO1,HPRT1,TIMP3,PRKCD,DDIT3,CASP3,CFL1,PIK3C3,SLC18A2,MAPK9,PPP3CA,LIPC,SST,DRD1A	1866	2.05205	0.0435265	23
GO:0016050~vesicle organization	17	0.686037	ARFGAP1,RAB3A,SHROOM2,CALY,CLTB,GNAI3,STXBP1,VPS33B,CADPS,P2RX7,AP2B1,ARF1,COPB1,BCL2,ARCN1,USO1,NSF	1866	2.16006	0.0439375	22
GO:0031017~exocrine pancreas development	6	0.242131	IGF1R,XBP1,PTF1A,IGF1,IGF2,INSR	1866	4.86013	0.0441828	10
GO:0030889~negative regulation of B cell proliferation	6	0.242131	BTLA,CASP3,FCGR2B,PAWR,CD24,IL10	1866	4.86013	0.0441828	13
GO:0051302~regulation of cell division	14	0.564972	FGF9,PGF,TGFB3,IGF2,TGFB2,MEN1,IGF1R,VEGFA,TGFA,PTN,IL1B,FGF1,FGF2,CALM1	1866	2.38743	0.0448333	20
GO:0048871~multicellular organismal homeostasis	24	0.968523	NOX4,AIPL1,LIPA,PTGER3,NCDN,IL7,VPS54,IL1RN,ADORA1,ITGB1,STAT3,SLC11A2,PLA2G4A,P2RX7,ADRB2,BAX,BCL2,PTH,VEGFA,PTHR1,IL1B,PDGFRB,COL11A2,DRD1A	1866	1.85148	0.0465386	26
GO:0051098~regulation of binding	35	1.41243	HMGB2,THRA,TNF,CALD1,TNFRSF8,FKBP1A,EGLN1,IL10,MEN1,SUMO1,MAP1LC3B,BCL2,NPM1,IL1B,NRG1,ICAM1,TNFSF4,SP100,TAF6,SMAD7,RELA,ADNP,SMAD4,SMAD2,DDIT3,UBE2N,ADRB2,ID1,BAX,TGFBR3,ID3,COMMD7,TSSK4,EIF2AK3,CALM1	1866	1.6317	0.0470819	26
GO:0034976~response to endoplasmic reticulum stress	13	0.524617	HERPUD1,DERL1,SELS,DDIT3,OS9,XBP1,CASP12,IFNG,ERO1L,NFE2L2,HSPA5,EIF2AK3,SERP1	1866	2.47771	0.0471323	17
GO:0032944~regulation of mononuclear cell proliferation	25	1.00888	ITGAL,IL6ST,TACR1,TAC1,PAWR,IL10,VCAM1,CASP3,IFNG,IL1B,CD24,IL13RA1,CD5,CD28,PTPRC,IL7,EFNB1,BTLA,CD38,CBLB,CDKN1A,FCGR2B,ADK,VSIG4,IL2	1866	1.82027	0.0472893	22
GO:0006639~acylglycerol metabolic process	18	0.726392	LPL,CDIPT,IL6ST,SLC37A4,CPT1A,NR1H2,APOA2,DGAT1,ACSL1,INSIG2,DGAT2,INSIG1,APOA5,ACSL4,LIPC,ACSL6,LIPE,NR1H3	1866	2.08291	0.0476551	20
GO:0019216~regulation of lipid metabolic process	31	1.25101	TNF,THRB,PRKAG1,IGFBP7,SNCA,PRKAG2,PPARG,NR3C1,ADORA1,NR1H2,AKT1,CDC42,SLC25A20,APOA2,ACSL1,INSIG2,APOA5,IFNG,INSIG1,IL1B,PRKAA2,NR1H3,CPT1B,RBL2,SF1,CPT1A,PLA2G4A,AGTR1A,CD81,MAPK9,EIF2AK3	1866	1.68811	0.0486563	26
GO:0051493~regulation of cytoskeleton organization	29	1.1703	SHROOM2,TACR1,CAPZA2,EDN1,ELN,TAC1,ARF6,ARPC5,SDC4,CAPZB,TPM1,ACTR3,SBDS,MAP3K1,NPM1,ILK,CLASP2,PAK1,ARHGEF2,SGK1,ROCK2,PSRC1,MID1IP1,P2RX7,ARPC5L,CFL1,TMSB4X,STMN1,MAPRE1	1866	1.72408	0.0487867	27
GO:0045944~positive regulation of transcription from RNA polymerase II promoter	80	3.22841	ELF1,THRA,FOXA2,THRB,MORF4L2,PPARG,PAX6,TGFB3,CASK,RHOQ,CBFB,CITED2,MEN1,EPC1,FOS,FGF2,FOSL1,ALX1,PITX2,EGR1,SOX10,AR,EGR2,RELA,ARNTL,ADRB2,JUN,VEGFA,CAND1,HMGB2,CNBP,TNF,ONECUT1,FOXM1,NFYA,SOX6,CALCOCO1,NR1H2,HOXA1,BLOC1S2,GCX1,MAP3K1,PTH,TEF,NKX2-1,MYOG,POU3F2,POU3F1,NR1H4,NR1H3,MAF,KLF6,CEBPB,NTF3,MAFB,SRA1,SMAD5,SMAD4,IGF1,NR4A1,SMAD2,NR4A3,SMAD1,USF1,STAT3,USF2,ATXN1,SHOX2,MNAT1,PKNOX1,RNF4,…	1866	1.35004	0.0487044	28
GO:0045778~positive regulation of ossification	11	0.443906	ACVR2B,PLA2G4A,ADRB2,P2RX7,THRB,TACR1,TGFB3,TAC1,BMPR1B,BMPR1A,TGFB2	1866	2.74161	0.0487774	16
GO:0010629~negative regulation of gene expression	90	3.63196	COPS2,SNF1LK,THRA,THRB,DEDD,RBM3,PPARG,PRRX1,CTCF,REST,MAF1,CITED2,MEN1,EPC1,CLP1,WWP1,ZFP354A,NRG1,FGF2,INSR,ROS1,ALX1,EGR1,ZFP423,CTBP1,CTBP2,SP100,RCOR2,STRN3,ZHX1,PKIG,ADNP,TLE4,NR0B2,RBBP7,CSDA,PKIA,UBE2B,PURB,CTNNBIP1,CMTM2A,NAB1,ST18,COMMD7,HMGB2,GCLC,TNF,STRAP,TAF9B,SOX6,CALR,NR1H2,TCF21,SUMO1,HEXIM1,ZFP191,PRKRA,PER2,NKX2-1,PER1,POU3F1,NR1H4,NR1H3,TXNIP,TNFSF4,SMAD7,VHL,YWHAB,LMCD1,SMAD4…	1866	1.32248	0.0498702	27
Control vs 7 days after operation
GO:0010033~response to organic substance	321	0.869353	ADCY3,CGA,LDHA,UTS2,A2M,AQP9,VAPB,PGF,IL6ST,ADCY5,SLC9A3,PTGS1,SNCA,STAT5B,ADCY6,GRIN3A,AQP1,V1RB9,CD48,GRIN2B,CD44,INSIG2,APOE,SULT1A1,INSIG1,PIK3C3,IFNG,CREB3L2,VPS4B,CREB3L1,CREB3L3,EIF2B2,CCNA2,APOM,EIF2B4,PLD1,CRYAB,STRN3,GRIN2A,GSTT1,CTNNA1,PPARGC1B,CD38,TXNDC4,MSX1,PIAS3,SERPINF2,JUN,PDGFRA,HSD11B2,MAPK9,PDGFRB,EIF2AK3,ALDOA,IL1R1,ERBB4,TXN2,ALDOC,PFKFB2,ALDOB,PFKFB1,TAF9B,HMGCS1,ACP2,BCL2…	2441	1.71351	4.94539e-23	74
GO:0006350~transcription	236	0.639151	SCAF1,STAT5B,REST,SOHLH2,RGD1305314,NONO,SFRS5,PPP1R1B,PQBP1,CREB3L2,CREB3L1,CREB3L3,PITX1,RCOR2,ZHX1,MGC72612,PPARGC1B,PRDM4,PIAS3,ABT1,JUN,FOXG1,CDCA7L,ST18,MCTS1,TAF9B,SFPI1,ZFP458,XAB2,NR1H2,HEXIM1,NKX2-1,NR1H4,NR1H3,KLF6,NRBF2,KLF9,SMAD7,SUB1,KLF10,SMAD5,SRA1,SMAD4,ESRRG,SMAD2,SMAD1,USF1,ZBTB44,USF2,NR1I3,NR1I2,RNF4,ETS1,RNF2,HOPX,RERE,HNF1A,FOXA2,PPARG,CRCP,YBX1,ANP32A,NR2F6,ZFP354A,NR2F2,N…	2441	1.70917	4.28352e-16	73
GO:0009719~response to endogenous stimulus	203	0.549778	ADCY3,CGA,A2M,UTS2,LDHA,PGF,ADCY5,SLC9A3,STAT5B,ADCY6,PTGS1,AQP1,INSIG2,SULT1A1,PIK3C3,INSIG1,EIF2B2,CCNA2,EIF2B4,PLD1,CRYAB,STRN3,GRIN2A,CTNNA1,PPARGC1B,CD38,PIAS3,PDGFRA,PDGFRB,MAPK9,HSD11B2,ALDOA,ERBB4,TXN2,ALDOC,PFKFB1,ALDOB,HMGCS1,BCL2L1,ASL,IDH1,NR1H3,PLAT,MAP2K1,TGFBR1,IL1RN,GGH,SMAD1,PLA2G4A,CBLB,TGFBR3,AREG,GHSR,DRD1A,GPR83,ARSB,FOXA2,LDLR,PPARG,GJA1,KCNJ11,TNFRSF11B,VKORC1,AR,CCKBR,CCND…	2441	1.75498	4.88463e-15	74
GO:0042592~homeostatic process	239	0.647275	RGD1308470,UTS2,SLC9A5,IL6ST,SLC9A3,EDN2,VPS54,SLC9A2,EDN1,STAT5B,SNCA,LPAR3,ADORA1,BAK1,CUL5,ATP2B4,GRIN2B,AQP11,APOE,ILK,IFNG,GRID2,EIF2B2,GUCA2B,EIF2B4,CLNS1A,GJD2,TXNL1,SLC12A7,MPDZ,SCN2A1,GRIN2A,TXNDC3,CD38,TXNDC4,TXNDC1,TXNDC2,RPS19,NPC2,RPS17,JUN,RPS14,PGM1,VEGFA,PDGFRB,STC1,PMP22,ADD1,ALDOA,ERBB4,TXN2,TRHR,SFXN1,SFPI1,BCL2L1,ATP12A,KCNMB2,SLC11A2,DMD,TRPC1,NTF3,SMAD5,IL1RN,SMAD1,TNNI3,AFG…	2441	1.65817	8.30957e-15	73
GO:0019226~transmission of nerve impulse	118	0.319575	SYT1,GRIK1,SYT4,GABRB3,GRIK3,SYT3,SNCA,GRIK5,ADORA1,NRCAM,ASPA,GRIN2B,GRIN2D,ILK,GRID2,DNAJC5,EIF2B2,EIF2B4,GJD2,PTPRF,MPDZ,SCN2A1,GRIN2A,MYLK2,PDYN,DOC2A,COLQ,CAMK4,RAB14,RAB15,VAMP2,PMP22,STX7,DRD3,DRD2,CACNB2,GIPC1,ACP2,KCNMB2,PTK2,GAD2,DMD,SCN9A,AGRN,GAD1,HAP1,PLAT,NTF3,GRIN1,GABRA5,AFG3L2,VDAC3,NPY5R,CAMK2N1,DVL1,VDAC1,P2RX7,NPY,P2RX3,P2RX2,CHRNB1,SCN8A,GHSR,CACNA1C,DRD1A,CACNA1B,PRX,CLTB,GL…	2441	2.0655	2.27818e-13	71
GO:0009725~response to hormone stimulus	181	0.490196	ADCY3,CGA,UTS2,LDHA,A2M,APOBEC1,SLC6A1,PGF,ADCY5,SLC9A3,PTGS1,STAT5B,ADCY6,TGFB3,RPS6KB1,AQP1,CXCL12,COX5B,IL10,GHRHR,TGFB2,SLC2A8,PRKAR2A,APOA2,EIF4EBP2,INSIG2,SULT1A1,APOA5,INSIG1,IL1B,PRKACB,LOX,EIF2B2,INSR,CCNA2,EIF2B4,MB,PLD1,SOCS3,CRYAB,RELA,STRN3,CNGA3,CDO1,NR0B1,CTNNA1,TAT,IRS1,JUNB,PPARGC1B,SLC34A2,CD38,HIF1A,PIAS3,AGTR1A,PDGFRA,SNRPB,PDGFRB,HSD11B2,COL1A1,AKAP1,ALDOA,HMGB2,GCLC,CCL2,ERB…	2441	1.75808	2.84661e-13	73
GO:0007242~intracellular signaling cascade	285	0.771856	ADCY3,HRAS,EFNA1,IL6ST,ADCY5,THOP1,EDN2,EDN1,STAT5B,ADCY6,SNIP1,LPAR3,ITSN1,ADORA1,ATP2B4,APOE,CTGF,RAB28,PPP1R1B,PIK3C3,IFNG,PIK3CA,RAPGEF5,MAP2K1IP1,MAP2K6,RAB21,RAB27A,DEPDC7,DAB2IP,MAGI2,CRYAB,ROCK2,MPDZ,CYP26A1,PPARGC1B,MARK2,RND2,RND3,RND1,RAB18,HTR7,RAB14,PDGFRB,MAPK9,RAB15,ARL8B,EIF2AK3,GNAI3,GNAI2,PFKFB1,STK17B,ARF6,CHEK1,ARF5,RIMS2,HCRTR2,NR1H2,GUCY2F,ANDPRO,MAP2K1,KLF9,TAOK2,SMAD7,TGFB…	2441	1.52628	1.30151e-12	73
GO:0007267~cell-cell signaling	129	0.349366	CGA,SYT1,GRIK1,SYT4,GABRB3,GRIK3,SYT3,SNCA,EDN1,GRIK5,ADORA1,GHRHR,GRIN2B,GRIN2D,GRID2,DNAJC5,GJD2,PTPRF,GRIN2A,MYLK2,PDYN,DOC2A,COLQ,CAMK4,RAB14,RAB15,VAMP2,EIF2AK3,FGFR4,STX7,DRD3,DRD2,CACNB2,GIPC1,PANX3,ACP2,RIMS2,GREM1,GAD2,PTK2,DMD,NKX2-1,AGRN,GAD1,HAP1,PLAT,NTF3,GABRA5,GRIN1,IL1RN,SMAD2,HGF,VDAC3,NPY5R,CAMK2N1,DVL1,VDAC1,P2RX7,NPY,P2RX3,P2RX2,NTRK2,CHRNB1,GHSR,CACNA1C,DRD1A,CACNA1B,CYB5R4,C…	2441	1.93645	1.63713e-12	73
GO:0048878~chemical homeostasis	173	0.46853	RGD1308470,CASR,UTS2,SLC9A5,GRIK1,ATOX1,IL6ST,EDN2,SLC9A3,GRIK3,SLC9A2,EDN1,SNCA,GRIK5,LPAR3,SAE1,ADORA1,GHRHR,BAK1,ASPA,APOA2,CUL5,ATP2B4,GRIN2B,AQP11,APOE,ILK,APOA5,GRID2,IL1B,RGN,EIF2B2,GUCA2B,SLC4A4,INSR,EIF2B4,GJD2,KCND2,MPDZ,SCN2A1,GRIN2A,SLC34A2,CD38,HIF1A,NPC2,AGTR1A,JUN,VEGFA,PGM1,STC1,PMP22,CCL3,GCLC,CCL2,ERBB4,DRD3,DRD2,TRHR,BCL2L1,ATP6V1B2,ATP12A,ITGB1,KCNMB2,SLC11A2,PTK2,SLC30A1,SCN9…	2441	1.74185	2.53086e-12	73
GO:0008104~protein localization	216	0.584985	SEC31A,CHMP5,VPS54,SLC9A2,TRAK2,IFNG,NUP35,RGD621098,RAB21,RAB27A,RAN,GRIN2A,OPTN,NPAP60,RAB18,LCA5,JUN,RAB14,MAPK9,RAB15,GLG1,CACNB1,ARF6,ARF5,CHCHD4,CALR,RIMS2,RIMS1,STX12,NUP54,TRAM1,FTS,ARFIP1,DVL1,ARF1,ARF2,ARF3,RAB1,ARF4,NUTF2,GOSR2,GOSR1,DRD1A,SYTL1,HNF1A,FGF9,GRIP1,SLC15A2,AP2S1,TIMM17A,PPARG,TERF2IP,MITD1,AP2B1,SRPR,FXC1,COPB1,FGF2,KDELR1,JAKMIP1,PGAP1,RPH3AL,STX1B,LAX1,PSEN2,TOMM20,RAB5…	2441	1.62614	3.07498e-12	74
GO:0015031~protein transport	186	0.503737	GRPEL1,APOBEC1,SEC31A,CHMP5,VPS54,TGFB3,CASK,EIF5A,AIP,CXCL10,TGFB2,TRAK2,IFNG,MS4A2,SAR1B,NUP35,SAR1A,RAB21,RGD621098,RAB27A,SCAMP1,SCAMP2,ATG9A,ACTN4,RAN,ERP29,PICK1,OPTN,ARNTL,NUPL1,NPAP60,CLPX,RAB18,LCA5,AGTR1A,JUN,USO1,RAB14,RAB15,MAPK9,COL1A1,VAMP2,VAMP1,VPS26A,GLG1,ARFGAP1,STX7,DERL1,STAM2,CACNB1,SNX1,ARF6,GIPC1,NAPA,ARF5,CHCHD4,RIMS2,CALR,LMAN1,RIMS1,STX12,NUP54,TRAM1,AP2M1,GABARAPL2,RAB8…	2441	1.67831	1.00945e-11	74
GO:0007268~synaptic transmission	94	0.254577	SYT1,CLTB,SYT4,GABRB3,GRIK1,GLRA1,GRIK3,SYT3,SYNJ1,SNCA,GRIK5,ADORA1,GRIN2B,DYNLL1,GRIN2D,GRID2,SV2B,DNAJC5,NRG1,FGF2,DLG2,USP14,NSF,GJD2,CLN3,EGR3,PTPRF,SLC25A4,GRIN2A,ADNP,MYLK2,PDYN,CDK5,GRM1,STX1B,KIF1B,DOC2A,GRM2,CAMK4,COLQ,GRM6,RAB14,RAB15,VAMP2,NCAN,RAB3A,CPLX2,CPLX1,RAB3C,STX7,DRD3,DRD2,TAC1,CACNB2,GIPC1,ACP2,PTK2,GAD2,DMD,SYN3,SYN2,APBA3,PPP3CA,AGRN,CD24,GAD1,HAP1,PLAT,NTF3,GRIN1,GABRA5,…	2441	2.12625	1.37613e-11	70
GO:0045184~establishment of protein localization	186	0.503737	GRPEL1,APOBEC1,SEC31A,CHMP5,VPS54,TGFB3,CASK,EIF5A,AIP,CXCL10,TGFB2,TRAK2,IFNG,MS4A2,SAR1B,NUP35,SAR1A,RAB21,RGD621098,RAB27A,SCAMP1,SCAMP2,ATG9A,ACTN4,RAN,ERP29,PICK1,OPTN,ARNTL,NUPL1,NPAP60,CLPX,RAB18,LCA5,AGTR1A,JUN,USO1,RAB14,RAB15,MAPK9,COL1A1,VAMP2,VAMP1,VPS26A,GLG1,ARFGAP1,STX7,DERL1,STAM2,CACNB1,SNX1,ARF6,GIPC1,NAPA,ARF5,CHCHD4,RIMS2,CALR,LMAN1,RIMS1,STX12,NUP54,TRAM1,AP2M1,GABARAPL2,RAB8…	2441	1.66316	2.23831e-11	74
GO:0031644~regulation of neurological system process	84	0.227494	HRAS,UTS2,LZTS1,SLC6A1,GRIK1,GLRA1,GRIK3,RNF39,TACR1,MMP9,EDN1,SNCA,GRIK5,BCAN,VGF,CALB1,ADORA1,IL10,SYP,SLC1A3,GRIN2B,SLC24A2,GRIN2D,IFNG,LGI1,EGR1,ARC,EGR2,CCKBR,GRIN2A,STXBP1,ADNP,MYLK2,PDYN,CDK5,GRM1,CD38,ADRB2,GRM3,GRM2,PSEN2,RAB5A,NPTN,EIF2AK3,RAB3A,CCL2,CCK,TNF,GNAI3,GNAI2,ERBB4,DRD2,CABP1,VCSA1,TAC1,GIPC1,CDH2,RIMS1,PTK2,SYN2,SCN9A,RAB11A,PPP3CA,NMU,PLAT,RAB8A,NTF3,NCDN,GRIN1,NLGN1,NLGN3,…	2441	2.21336	2.12317e-11	72
GO:0046907~intracellular transport	169	0.457697	NCBP1,ENAH,GRPEL1,DYNC1LI2,SEC31A,CHMP5,VPS54,TGOLN1,TGFB3,CASK,EIF5A,AIP,TGFB2,SLC25A20,BAK1,TRAK2,IFNG,VPS4B,SLC25A27,SAR1B,SAR1A,RGD621098,RAB27A,SCAMP2,RAN,PICK1,ERP29,OPTN,ARNTL,NUPL1,NPAP60,DDX39,NPC2,NDEL1,CAMK4,JUN,TBRG1,RAB14,USO1,SLC25A37,MAPK9,VAMP2,VAMP1,VPS26A,TRAPPC3,TRAPPC2,GLG1,ARFGAP1,STX8,STX7,DERL1,STAM2,CACNB1,RER1,SNX1,GIPC1,BCL2L2,NAPA,BCL2L1,RIMS2,CALR,LMAN1,RIMS1,STX12,NPM…	2441	1.70158	3.42799e-11	73
GO:0009628~response to abiotic stimulus	144	0.38999	HMGN1,RGD1308470,XRCC4,APOBEC1,HMGCR,MMP9,RBM3,AQP4,RPS6KB1,CXCL12,CXCL10,TGFB2,BAK1,CUL5,CHRNA9,GRIN2B,ADAM2,SLC2A1,IL1B,EIF2B2,EIF2B4,SOCS3,CRYAB,USP1,RELA,GRIN2A,JUNB,THBD,HSPB6,JUN,HSPB8,PGM1,MAPK9,COL1A1,DCUN1D3,ALDOA,GCLC,CCL2,DRD3,DRD2,TIPIN,KMO,BCL2L1,OBFC2A,TRH,TIMP3,PTK2,JUND,NKX2-1,PCYT1A,STRBP,AIPL1,TGFBR1,GRIN1,USF1,UIMC1,RNF8,OBFC2B,PLA2G4A,CBLB,P2RX7,CDKN1A,PLCG1,UCP3,NOLC1,P2RX3,A…	2441	1.7878	3.43795e-11	74
GO:0050804~regulation of synaptic transmission	76	0.205828	HRAS,UTS2,LZTS1,SLC6A1,GRIK1,GRIK3,RNF39,TACR1,MMP9,EDN1,SNCA,GRIK5,BCAN,VGF,CALB1,ADORA1,SYP,SLC1A3,GRIN2B,SLC24A2,IFNG,LGI1,EGR1,ARC,EGR2,CCKBR,GRIN2A,ADNP,STXBP1,MYLK2,PDYN,GRM1,CDK5,CD38,GRM3,GRM2,PSEN2,RAB5A,NPTN,RAB3A,CCL2,TNF,GNAI3,GNAI2,ERBB4,DRD2,CABP1,TAC1,GIPC1,RIMS1,PTK2,SYN2,SCN9A,RAB11A,PPP3CA,NMU,PLAT,RAB8A,NTF3,NCDN,GRIN1,NLGN1,NLGN3,GRIA4,PARK2,CACNA2D2,NPY5R,NRAS,YWHAG,GSK3B,P2R…	2441	2.28171	4.59232e-11	72
GO:0042127~regulation of cell proliferation	213	0.576861	HMGN1,RGD1308470,XRCC4,UTS2,HRAS,PGF,IL6ST,EDN2,EDN1,STAT5B,PTGS1,FGFRL1,STRN,PTTG1,ADORA1,MAGED1,CD47,APOE,WDR77,ILK,IFNG,APOH,CCNA2,PITX2,PTPRF,EFNB1,CTNNA1,VEGFC,CD38,MSX1,JUN,F3,VEGFA,TBRG1,FOXG1,PLA2G2A,PDGFRA,PDGFRB,TGIF1,VSIG4,PMP22,ERBB4,GNAI2,BCL2L1,CALR,KLF5,ODC1,SPHK2,BECN1,KLF10,TGFBR1,SMAD4,SMAD2,HGF,SMAD1,AGER,NPY5R,BTLA,SHOX2,CBLB,PLA2G4A,NOLC1,DLX5,TGFBR3,AREG,PLAU,KLF4,FGF9,MARCK…	2441	1.58668	4.59343e-11	73
GO:0019725~cellular homeostasis	158	0.427906	RGD1308470,CASR,UTS2,GRIK1,ATOX1,IL6ST,EDN2,GRIK3,EDN1,SNCA,GRIK5,LPAR3,SAE1,ADORA1,BAK1,ASPA,CUL5,ATP2B4,GRIN2B,AQP11,APOE,ILK,GRID2,IL1B,RGN,EIF2B2,EIF2B4,CLNS1A,GJD2,TXNL1,SLC12A7,KCND2,MPDZ,SCN2A1,GRIN2A,DDIT3,SLC34A2,TXNDC3,CD38,TXNDC4,TXNDC1,HIF1A,TXNDC2,AGTR1A,JUN,PGM1,STC1,PMP22,ADD1,ALDOA,CCL3,GCLC,CCL2,DRD3,TXN2,DRD2,TRHR,ATP6V1B2,BCL2L1,ITGB1,KCNMB2,PTK2,SLC30A1,DMD,NPM1,SCN9A,MAFG,TRP…	2441	1.72778	4.45357e-11	73
GO:0014070~response to organic cyclic substance	90	0.243744	LDHA,TACR3,SLC6A1,MMP9,TACR1,PPARG,SNCA,RPS6KB1,SDC2,FNTB,FOS,CASP3,CD44,CDKN2B,HMOX1,VKORC1,IL1B,SHC1,SLC22A6,PRL,FOSL1,SOCS3,RELA,GSTT1,CTNNA1,CDK5,TAT,PRKCD,JUNB,ADFP,CCND1,GRM2,BTG2,CCND2,JUN,PDGFRB,PPP5C,PPP2R2A,ALDOA,DRD3,TXN2,DRD2,ALDOC,ALDOB,SLC37A4,TAF9B,TAC1,FKBP1A,NEDD8,BCL2L1,TRH,ATP12A,TIMP3,TAC2,ALDH1A1,PCSK1,ANXA7,PTK2,STAT4,ACSL1,HRH3,BCL2,JUND,SRR,IDH1,ACSL3,TGFBR1,FADS1,GRIN1,IL…	2441	2.11296	4.73769e-11	71
GO:0050801~ion homeostasis	144	0.38999	RGD1308470,UTS2,CASR,SLC9A5,GRIK1,ATOX1,IL6ST,SLC9A3,EDN2,GRIK3,SLC9A2,SNCA,EDN1,GRIK5,LPAR3,SAE1,ADORA1,BAK1,CUL5,ASPA,ATP2B4,GRIN2B,AQP11,APOE,ILK,GRID2,IL1B,RGN,EIF2B2,SLC4A4,GUCA2B,EIF2B4,GJD2,KCND2,MPDZ,SCN2A1,GRIN2A,SLC34A2,CD38,HIF1A,AGTR1A,JUN,PGM1,STC1,PMP22,CCL3,GCLC,CCL2,DRD3,DRD2,TRHR,ATP6V1B2,BCL2L1,ATP12A,ITGB1,KCNMB2,SLC11A2,PTK2,SLC30A1,SCN9A,SLC30A4,MAFG,TRPC1,HERPUD1,NTF3,GRIN1,…	2441	1.77446	5.1493e-11	73
GO:0051969~regulation of transmission of nerve impulse	79	0.213953	HRAS,UTS2,LZTS1,SLC6A1,GRIK1,GLRA1,GRIK3,RNF39,TACR1,MMP9,EDN1,SNCA,GRIK5,BCAN,VGF,CALB1,ADORA1,SYP,SLC1A3,GRIN2B,SLC24A2,IFNG,LGI1,EGR1,ARC,EGR2,CCKBR,GRIN2A,ADNP,STXBP1,MYLK2,PDYN,CDK5,GRM1,CD38,GRM3,GRM2,PSEN2,RAB5A,NPTN,EIF2AK3,RAB3A,CCL2,TNF,GNAI3,GNAI2,ERBB4,DRD2,CABP1,TAC1,GIPC1,CDH2,RIMS1,PTK2,SYN2,SCN9A,RAB11A,PPP3CA,NMU,PLAT,RAB8A,NTF3,NCDN,GRIN1,NLGN1,NLGN3,GRIA4,PARK2,CACNA2D2,NPY5R,N…	2441	2.22354	6.06964e-11	72
GO:0044057~regulation of system process	119	0.322284	UTS2,HRAS,THRA,GRIK1,SLC6A1,THRB,EDN2,RNF39,GRIK3,MMP9,PTGS1,SNCA,EDN1,GRIK5,RPS6KB1,CALB1,ADORA1,IL10,TGFB2,SYP,APOA2,GRIN2B,GRIN2D,IFNG,IL1B,LGI1,ARC,NCF1,GRIN2A,MYLK2,PDYN,CD38,HSPB6,AGTR1A,NPTN,AKAP1,EIF2AK3,CCL2,GNAI3,GNAI2,ERBB4,DRD2,GIPC1,RIMS1,PTK2,SCN9A,PLAT,RAB8A,NTF3,MAP2K1,GRIN1,TNNI3,CACNA2D2,CSRP3,NPY5R,P2RX3,NTRK2,AVPR1B,HOPX,ADRA1A,GHSR,CACNA1C,DRD1A,ADRA1D,CACNA1B,LZTS1,GLRA1,TAC…	2441	1.84793	3.23092e-10	73
GO:0019220~regulation of phosphate metabolic process	145	0.392699	ADCY3,RGD1308470,TUSC4,RGD1309049,EFNA1,HMGCR,IL6ST,ADCY5,EDN2,SNCA,EDN1,ADCY6,TGFB3,CSPG4,LPAR3,ADORA1,IL11,TGFB2,BAK1,PRKAR2A,CDKN2B,CDKN2C,APOE,ILK,IFNG,MS4A2,IL1B,MAP2K1IP1,PRKACB,INSR,MAP2K6,RBL2,SOCS3,PICK1,PKIG,PKIB,PKIA,IRS1,VEGFC,ARRB2,JUN,AKAP6,PDGFRB,MAPK9,AKAP1,RAD17,GNAI2,DRD2,PFKFB2,PFKFB1,HEXIM1,NPM1,PPP2R2B,PTPN6,SPHK2,TAOK2,MAP2K1,SMAD7,TGFBR1,IL1RN,SMAD4,HGF,LOC497978,DVL1,CDKN1…	2441	1.73081	3.35515e-10	72
GO:0051174~regulation of phosphorus metabolic process	145	0.392699	ADCY3,RGD1308470,TUSC4,RGD1309049,EFNA1,HMGCR,IL6ST,ADCY5,EDN2,SNCA,EDN1,ADCY6,TGFB3,CSPG4,LPAR3,ADORA1,IL11,TGFB2,BAK1,PRKAR2A,CDKN2B,CDKN2C,APOE,ILK,IFNG,MS4A2,IL1B,MAP2K1IP1,PRKACB,INSR,MAP2K6,RBL2,SOCS3,PICK1,PKIG,PKIB,PKIA,IRS1,VEGFC,ARRB2,JUN,AKAP6,PDGFRB,MAPK9,AKAP1,RAD17,GNAI2,DRD2,PFKFB2,PFKFB1,HEXIM1,NPM1,PPP2R2B,PTPN6,SPHK2,TAOK2,MAP2K1,SMAD7,TGFBR1,IL1RN,SMAD4,HGF,LOC497978,DVL1,CDKN1…	2441	1.73081	3.35515e-10	72
GO:0016192~vesicle-mediated transport	151	0.408948	SYT1,HRAS,SEC31A,SYT4,CHMP5,SLC9A3,VPS54,SYT3,SNCA,TGOLN1,SYT6,ITSN1,CD47,GATA2,PACSIN1,PICALM,CLEC4F,PACSIN2,APOE,VPS4B,SAR1B,SAR1A,RGD621098,RAB27A,SCAMP1,ARC,SCAMP2,MYLK2,COLEC12,OPTN,SIRPA,DOC2A,ARRB2,RAB14,USO1,VAMP2,BIN1,VAMP1,VPS26A,TRAPPC3,TRAPPC2,ARFGAP1,STX8,CALY,STX7,GNAI3,DRD3,DRD2,RER1,SNX1,CDC42SE1,ARF6,NAPA,ARF5,RIMS2,LMAN1,RIMS1,RIMS3,STX12,SCARB1,HAP1,AP2M1,FTS,LAT,P2RX7,VCP,PLCG…	2441	1.70779	3.51864e-10	71
GO:0044093~positive regulation of molecular function	169	0.457697	ADCY3,XRCC4,CASR,EFNA1,ADCY5,EDN2,EDN1,ADCY6,TGFB3,CSPG4,LPAR3,CXCL12,ADORA1,IL10,GHRHR,TGFB2,BAK1,PRKAR2A,APOE,ILK,APOA5,IFNG,APOH,MS4A2,MAP2K1IP1,IL1B,RGN,PSENEN,PRKACB,INSR,MAP2K6,RELA,PICK1,IRS1,PSMA1,NDEL1,PSMA5,AGTR1A,HTR7,F3,AKAP6,MAPK9,EIF2AK3,ADD1,HMGB2,DRD3,GNAI2,DRD2,ADCYAP1R1,PFKFB2,PFKFB1,ALDOB,HCRTR2,NR1H2,SERINC2,SMARCB1,SERINC1,MTCH1,NPM1,SCARB1,NR1H3,MAP2K1,SPHK2,TAOK2,TGFBR1,IL1…	2441	1.65124	3.60736e-10	72
GO:0006873~cellular ion homeostasis	131	0.354783	RGD1308470,UTS2,CASR,GRIK1,ATOX1,IL6ST,EDN2,GRIK3,SNCA,EDN1,GRIK5,LPAR3,SAE1,ADORA1,BAK1,CUL5,ASPA,ATP2B4,GRIN2B,AQP11,APOE,ILK,GRID2,IL1B,RGN,EIF2B2,EIF2B4,GJD2,KCND2,MPDZ,SCN2A1,GRIN2A,SLC34A2,CD38,HIF1A,AGTR1A,JUN,PGM1,STC1,PMP22,CCL3,GCLC,CCL2,DRD3,DRD2,TRHR,ATP6V1B2,BCL2L1,ITGB1,KCNMB2,PTK2,SLC30A1,SCN9A,MAFG,TRPC1,HERPUD1,NTF3,GRIN1,IREB2,TNNI3,AFG3L2,CSRP3,P2RX7,CD55,P2RX3,P2RX2,AVPR1B,ADR…	2441	1.75388	1.39431e-09	73
GO:0055082~cellular chemical homeostasis	132	0.357491	RGD1308470,UTS2,CASR,GRIK1,ATOX1,IL6ST,EDN2,GRIK3,SNCA,EDN1,GRIK5,LPAR3,SAE1,ADORA1,BAK1,CUL5,ASPA,ATP2B4,GRIN2B,AQP11,APOE,ILK,GRID2,IL1B,RGN,EIF2B2,EIF2B4,GJD2,KCND2,MPDZ,SCN2A1,GRIN2A,SLC34A2,CD38,HIF1A,AGTR1A,JUN,PGM1,STC1,PMP22,CCL3,GCLC,CCL2,DRD3,DRD2,TRHR,ATP6V1B2,BCL2L1,ITGB1,KCNMB2,PTK2,SLC30A1,SCN9A,MAFG,TRPC1,HERPUD1,NTF3,GRIN1,IREB2,TNNI3,AFG3L2,CSRP3,P2RX7,CD55,P2RX3,P2RX2,AVPR1B,ADR…	2441	1.74371	1.76819e-09	73
GO:0042325~regulation of phosphorylation	138	0.373741	ADCY3,RGD1308470,TUSC4,RGD1309049,EFNA1,HMGCR,IL6ST,ADCY5,EDN2,SNCA,EDN1,ADCY6,TGFB3,CSPG4,LPAR3,ADORA1,IL11,TGFB2,BAK1,PRKAR2A,CDKN2B,CDKN2C,APOE,ILK,IFNG,MS4A2,IL1B,MAP2K1IP1,PRKACB,INSR,MAP2K6,RBL2,SOCS3,PICK1,PKIG,PKIB,PKIA,IRS1,VEGFC,ARRB2,JUN,MAPK9,PDGFRB,RAD17,GNAI2,DRD2,PFKFB2,PFKFB1,HEXIM1,NPM1,PTPN6,SPHK2,TAOK2,MAP2K1,SMAD7,TGFBR1,IL1RN,SMAD4,HGF,LOC497978,DVL1,CDKN1C,P2RX7,CDKN1A,PRKAR…	2441	1.71331	2.33758e-09	72
GO:0030001~metal ion transport	138	0.373741	KCNC2,CASR,ATP1B1,KCNC3,SLC13A5,ATP1B3,SLC9A5,ATOX1,SCN3B,SLC9A3,ATP1B4,SLC9A2,SAE1,GRIN3A,ATP2B1,ATP2B4,KCNK9,CHRNA9,GRIN2B,VPS4B,SLC4A4,SLC12A7,SLC12A8,KCND3,KCND2,SCN2A1,GRIN2A,CNGA2,SLC34A2,SLC25A37,SLC38A1,TNFAIP1,SLC38A3,SCN1B,SLC38A2,SLC38A9,DRD2,KCNA2,KCNA4,CACNB1,SFXN3,CACNB2,KCNA3,SFXN1,CACNB3,ATP12A,KCNJ3,KCNMB2,SLC11A2,KCNS3,MRS2,SLC30A1,SCN9A,SLC30A4,SLC30A3,SLC31A2,TRPC1,TRPC4,CACNA…	2441	1.69631	5.05571e-09	73
GO:0006811~ion transport	205	0.555194	ATP1B1,ATP1B3,SLC9A5,SCN3B,SLC9A3,ATP1B4,SLC9A2,GRIN3A,AQP1,ATP2B1,ATP2B4,KCNK9,CHRNA9,GRIN2B,AQP11,GRIN2D,VPS4B,GRID2,CLNS1A,SLC12A7,SLC12A8,SCN2A1,GRIN2A,NNT,ADD1,CLCN3,SCN1B,CACNB1,SFXN3,CACNB2,SFXN1,CACNB3,ATP12A,KCNJ3,KCNMB2,ATP6V0C,SLC11A2,SLC31A2,TRPC1,TRPC4,KCNK1,VDAC2,VDAC3,KCNK2,KCNK3,VDAC1,KCNJ4,LASP1,HEPH,CHRNB1,SLC9A1,CLCN5,STEAP4,SLC20A1,GLRA1,KCNAB1,TRPV3,GLRA2,KCNJ10,SLC26A1,KCNIP…	2441	1.52022	6.88867e-09	73
GO:0009611~response to wounding	143	0.387282	JUB,A2M,MUG1,MASP1,F13A1,STAT5B,TGFB3,RPS6KB1,SGMS1,SYT7,C1QC,CXCL10,TGFB2,FNTB,REG3B,REG3A,APOA2,CD44,APOE,APOA5,APOH,MS4A2,IL1B,REG3G,LOX,TFPI2,RAB27A,INA,NCF1,PDPN,RELA,GRIN2A,SERPING1,IL24,CTNNA1,HIF1A,THBD,F3,PDGFRA,PDGFRB,CCL3,AHCY,CCL2,TXN2,DRD2,CX3CL1,CCL5,TIMP3,CCL7,TIMP1,FGG,IL23A,CD69,MTPN,ITGB6,SCN9A,FN1,KLF6,PTPN6,MAP2K1,EFEMP2,IL1RN,EPHX2,SMAD1,LAT,P2RX7,TSC2,PARP4,PLAU,MYH10,GFAP,N…	2441	1.67071	6.95801e-09	73
GO:0043085~positive regulation of catalytic activity	148	0.400823	ADCY3,XRCC4,CASR,EFNA1,ADCY5,EDN2,EDN1,ADCY6,TGFB3,CSPG4,LPAR3,ADORA1,GHRHR,TGFB2,BAK1,PRKAR2A,APOE,ILK,APOA5,IFNG,APOH,MS4A2,IL1B,RGN,MAP2K1IP1,PSENEN,PRKACB,INSR,MAP2K6,PICK1,IRS1,PSMA1,NDEL1,PSMA5,AGTR1A,F3,HTR7,AKAP6,MAPK9,EIF2AK3,DRD3,GNAI2,DRD2,ADCYAP1R1,PFKFB2,PFKFB1,ALDOB,HCRTR2,NR1H2,SERINC2,SERINC1,MTCH1,NPM1,SCARB1,NR1H3,MAP2K1,SPHK2,TAOK2,TGFBR1,IL1RN,NR4A2,HGF,PSMB8,LOC497978,P2RX7,P…	2441	1.65124	7.88743e-09	71
GO:0040008~regulation of growth	109	0.295201	MYOD1,CGA,IL9R,IL6ST,STAT5B,NELL2,MORF4L2,RRAD,RPS6KB1,CD53,PTTG1,CXCL12,GHRHR,TGFB2,NOV,CSNK2A1,CD44,HTRA1,CTGF,APOE,CDKN2C,ILK,IFNG,PIK3CA,DNAJC2,INSR,CGRRF1,SOCS3,CRYAB,PRKCDBP,CSDA,CD38,HIF1A,KRT17,PRDM4,TMPRSS11D,TGIF1,DCUN1D3,MCTS1,DRD3,TNFRSF12A,DRD2,TAF9B,ESM1,GREM1,PTK2,AGRN,TGFBR1,CUGBP1,SMAD4,S100A10,AFG3L2,CACNA2D2,NTRK3,CDKN1A,EI24,CDKN2AIP,HOPX,CACNA1C,PCSK1N,GHSR,RTN4,NRP1,FGF9,PPA…	2441	1.81193	8.32403e-09	72
GO:0048545~response to steroid hormone stimulus	107	0.289784	A2M,LDHA,UTS2,SLC6A1,SLC9A3,PTGS1,STAT5B,TGFB3,RPS6KB1,AQP1,IL10,GHRHR,TGFB2,APOA2,SULT1A1,INSIG1,IL1B,LOX,CCNA2,INSR,SOCS3,CRYAB,STRN3,RELA,CDO1,CNGA3,CTNNA1,TAT,PPARGC1B,JUNB,SLC34A2,CD38,AGTR1A,PDGFRA,HSD11B2,PDGFRB,COL1A1,ALDOA,HMGB2,CCL2,ERBB4,PFKFB1,ALDOB,ASL,TRH,CCL5,TIMP3,PTK2,IDH1,PLAT,MAP2K1,GNRH1,TGFBR1,IL1RN,PLA2G4A,CDKN1A,UCP3,FABP4,HSPD1,AREG,SST,CACNA1B,ARSB,GPR83,LDLR,TACR3,PPARG,…	2441	1.82147	8.63214e-09	73
GO:0008284~positive regulation of cell proliferation	133	0.360199	XRCC4,UTS2,CASR,HRAS,THRB,IL6ST,PGF,EDN2,STAT5B,EDN1,EIF5A,RPS6KB1,TNFSF13,CXCL12,GHRHR,IL11,CXCL10,TGFB2,FNTB,CD47,ILK,WDR77,IFNG,IL1B,INSR,CCNA2,RELA,EFNB1,IRS1,VEGFC,CD38,HIF1A,JUN,F3,VEGFA,FOXG1,PDGFRA,TGIF1,PDGFRB,ITGAL,FGFR4,CNBP,CCL2,DRD3,GNAI2,ERBB4,DRD2,TIPIN,BCL2L1,CALR,ITGB1,PTK2,NPM1,PGGT1B,KLF5,ODC1,SPHK2,TGFBR1,ICMT,HGF,AGER,NPY5R,SHOX2,PLA2G4A,CDKN1A,ATF3,NOLC1,DLX5,FABP4,FABP1,ARE…	2441	1.69805	9.22128e-09	72
GO:0007610~behavior	142	0.384574	UTS2,GRIK1,SLC6A1,HMGCR,ADCY5,EDN2,SNCA,PGLYRP1,STRN,RPS6KB1,CNP,CALB1,CXCL12,ADORA1,CXCL10,TGFB2,GRIN2B,PPP1R1B,ADAM2,GRIN2D,IFNG,IL1B,PITX3,RGD1307890,GRIN2A,CCR7,AGTR1A,JUN,PDGFRB,CCL3,AHCY,CCL2,DRD3,DRD2,GLUD1,CX3CL1,ASL,TRH,CCL5,CCL7,HCRTR2,SLC11A2,ALB,CKLF,SCN9A,NKX2-1,STRBP,RUNX1,MAFG,GABRA5,GRIN1,IL1RN,NR4A2,NR4A3,VDAC3,NPY5R,VDAC1,NPY,NPW,PRKAR1B,P2RX3,NTRK2,P2RX2,TSC2,CHRNB1,SCN8A,GHSR,…	2441	1.65902	1.24313e-08	73
GO:0051046~regulation of secretion	93	0.251869	SYT1,UTS2,HNF1A,CADM1,GRIK1,IL6ST,EDN2,TACR1,PTGS1,SNCA,EDN1,GRIK5,TGFB3,SYT9,SYT7,CXCL12,ADORA1,KCNJ11,IL10,GHRHR,TGFB2,IL11,CDC42,APOA2,GRIN2B,HMOX1,IFNG,PIK3C3,IL1B,MS4A2,NRG1,FGF2,APLN,NSF,PSMD9,RPH3AL,STXBP1,NR0B2,PFKM,PDYN,CDK5,GRM1,STX1B,VEGFC,CD38,GRM2,DOC2A,FREQ,GHRH,MAPK9,VAMP2,SERP1,RAB3A,RAB3B,RAB3C,GNAI3,TNF,DRD3,DRD2,GLUD1,PFKFB2,NNAT,TAC1,TRH,RIMS1,PCSK1,HRH3,PDE1C,SYN2,SCG5,NMU,TN…	2441	1.88039	2.3349e-08	72
GO:0016044~membrane organization	105	0.284368	HRAS,SEC31A,SLC9A3,SNCA,SYT6,SYT7,ITSN1,NRCAM,BAK1,CD47,GATA2,PACSIN1,PICALM,PACSIN2,CLEC4F,APOE,SLC25A27,SAR1B,SCAMP1,ARC,SCAMP2,COLEC12,SIRPA,LETM1,NDEL1,ARRB2,USO1,VAMP2,BIN1,ARFGAP1,STX8,STX7,GNAI3,CALY,DRD3,DRD2,CDC42SE1,NAPA,BCL2L1,SCARB1,AGRN,EMD,P2RX7,ARF1,CHRNB1,TMPO,MYH10,CLCN5,CLTA,CLTB,LDLR,GM2A,SYNJ1,KCNIP2,CLTC,ASGR1,ASGR2,AP2B1,CTTN,FXC1,COPB1,NECAP1,GNPAT,CAP1,DLG2,NSF,VCPIP1,CLN3…	2441	1.79358	3.32351e-08	68
GO:0051338~regulation of transferase activity	107	0.289784	ADCY3,TUSC4,EFNA1,HMGCR,ADCY5,EDN2,ADCY6,EDN1,TGFB3,CSPG4,LPAR3,ADORA1,TGFB2,PRKAR2A,CDKN2B,APOE,CDKN2C,ILK,IL1B,MAP2K1IP1,MS4A2,PRKACB,INSR,MAP2K6,RBL2,PICK1,PKIG,PKIB,PKIA,IRS1,OAS1D,GNAI2,DRD2,PFKFB2,PFKFB1,SERINC2,HEXIM1,SERINC1,NPM1,PTPN6,SPHK2,TAOK2,MAP2K1,TGFBR1,IL1RN,HGF,LOC497978,DVL1,CDKN1C,P2RX7,CDKN1A,PRKAR1B,TSC2,FABP4,DRD1A,PPARG,PRKAG2,PRDX3,SDC4,CAMKK1,AKT1,MEN1,CDC42,SPRY2,CASP3,…	2441	1.77273	4.6767e-08	71
GO:0060341~regulation of cellular localization	101	0.273535	SYT1,UTS2,CADM1,IL6ST,EDN2,PTGS1,SNCA,EDN1,GRIK5,TGFB3,SYT9,SYT7,ADORA1,CXCL12,GHRHR,IL10,TGFB2,IL11,APOA2,GRIN2B,IFNG,PIK3C3,IL1B,MS4A2,CRYAB,PKIG,MYLK2,NR0B2,PPP1CC,PDYN,PKIA,VEGFC,CD38,DOC2A,VAMP2,AKAP1,DRD3,DRD2,GLUD1,PFKFB2,TRH,RIMS1,UHMK1,TGFBR1,IL1RN,SMAD4,ARFIP1,NPY5R,NKX6-1,P2RX7,NOLC1,AVPR1B,NTRK2,GHSR,CACNA1B,HNF1A,KCNJ11,CDC42,HMOX1,APLN,FGF2,NSF,PSMD9,STXBP1,RPH3AL,PFKM,CDK5,GRM1,STX…	2441	1.80623	4.5959e-08	72
GO:0070482~response to oxygen levels	80	0.216661	LDHA,ATP1B1,UTS2,PGF,MMP9,EDN1,STAT5B,TGFB3,PDLIM1,UBQLN1,CXCL12,SDC2,TGFB2,CITED2,SLC2A8,HMOX2,CASP3,PLOD2,HMOX1,ZFP354A,SHC1,PAK1,MB,MT3,RAMP2,NOL3,ACTN4,PDPN,SOCS3,PRKCD,UBE2B,CD38,HIF1A,ADM,VEGFA,PDE5A,PSEN2,PDGFRA,NPPC,HSD11B2,PDGFRB,ALDOA,CCL2,AHCY,TXN2,DRD2,ALDOC,EGLN3,EGLN2,EGLN1,BCL2L1,TRH,ASL,VCAM1,ECE1,BCL2,SCNN1G,CD24,EPO,PLAT,SLC8A1,VHL,TGFBR1,NR4A2,SMAD4,CAPN2,USF1,ITPR1,CDKN1A,SCFD…	2441	1.9522	5.86299e-08	70
GO:0042391~regulation of membrane potential	65	0.176037	PRX,GRIK1,GLRA1,GRIK3,HEXA,TACR1,EDN1,SNCA,GRIK5,PRDX3,ADORA1,KCNJ11,MBP,BAK1,ASPA,GRIN2B,ILK,GRID2,EIF2B2,NRG1,EIF2B4,GJD2,CLN3,EGR2,KCND2,AIFM3,MPDZ,SCN2A1,GRIN2A,GRM1,CDK5,JUN,CLDN1,PLLP,KCNH2,PMP22,GCLC,CCK,TAC1,CLDN11,BCL2L1,KCNMB2,BCL2,KCNE1,SCN9A,POU3F2,PPP3CA,POU3F1,PLP1,NTF3,GRIN1,MAL,NLGN3,AFG3L2,ATXN1,TPO1,P2RX7,CNTF,P2RX3,BAX,P2RX2,ADRA1A,CHRNB1,SCN8A,DRD1A	2441	2.10452	8.27661e-08	68
GO:0042981~regulation of apoptosis	202	0.54707	XRCC5,RGD1308470,XRCC4,LDHA,HRAS,SNCB,STAT5B,SNCA,SGMS1,ITSN1,ADORA1,CITED2,MAGED1,BAK1,CD44,APOE,ILK,IFNG,APOH,GRID2,PIK3CA,PSENEN,NGFRAP1,MAP2K6,RAB27A,BCL2L14,PTPRF,CRYAB,GRIN2A,PIM1,POLB,CTNNA1,TXNDC1,MSX1,JUN,F3,VEGFA,MAPK9,EIF2AK3,TAF9B,STK17B,BCL2L2,BCL2L1,PPP2R2B,NTF3,KLF10,TGFBR1,IL1RN,LGALS7,HGF,EPHA7,PLA2G4A,EI24,ETS1,PDIA3,YBX1,DYNLL1,BAG3,TGFA,CLN3,AIFM3,SF1,ADNP,GZMB,RGD1310686,AMIG…	2441	1.47806	1.00735e-07	73
GO:0015672~monovalent inorganic cation transport	103	0.278951	KCNC2,ATP1B1,KCNC3,SLC13A5,ATP1B3,SLC9A5,SCN3B,SLC9A3,ATP1B4,SLC9A2,SAE1,KCNK9,VPS4B,SLC4A4,SLC12A7,SLC12A8,KCND3,KCND2,SCN2A1,SLC34A2,CNGA2,NNT,SLC38A1,TNFAIP1,SLC38A3,SLC38A2,SCN1B,SLC38A9,KCNA2,KCNA4,KCNA3,ATP6V1B2,ATP12A,KCNJ3,KCNMB2,SLC11A2,KCNS3,ATP6V0C,SCN9A,KCNB2,KCNK1,KCNK2,KCNK3,KCNJ4,SLC4A10,SLC13A1,SLC13A3,SCN8A,KCTD13,SLC9A1,SLC5A3,SLC5A2,SLC20A1,KCNAB1,KCNJ10,KCNIP2,KCNJ11,KCNIP4,KC…	2441	1.75942	1.47365e-07	72
GO:0010941~regulation of cell death	204	0.552486	XRCC5,RGD1308470,XRCC4,LDHA,HRAS,SNCB,STAT5B,SNCA,SGMS1,ITSN1,ADORA1,CITED2,MAGED1,BAK1,CD44,APOE,ILK,IFNG,APOH,GRID2,PIK3CA,PSENEN,NGFRAP1,MAP2K6,RAB27A,BCL2L14,PTPRF,CRYAB,GRIN2A,PIM1,POLB,CTNNA1,TXNDC1,MSX1,JUN,F3,VEGFA,MAPK9,EIF2AK3,TAF9B,STK17B,BCL2L2,BCL2L1,PPP2R2B,NTF3,KLF10,TGFBR1,IL1RN,LGALS7,HGF,EPHA7,PLA2G4A,EI24,ETS1,PDIA3,YBX1,DYNLL1,BAG3,TGFA,FGF2,CLN3,AIFM3,SF1,ADNP,GZMB,RGD1310686…	2441	1.4667	1.59591e-07	73
GO:0016265~death	137	0.371032	MGC94600,HRAS,EIF5A,TNFSF13,SGMS1,UBQLN1,DNASE1L3,SMNDC1,TGFB2,BAK1,LOC303448,IFNG,PSENEN,NGFRAP1,DAP,UNC5C,RNF34,MAP2K6,TWIST1,BCL2L14,NCF1,SCN2A1,FADD,POLB,IL24,STK3,TNS4,JUN,SIAH1A,F3,TESK2,MAPK9,MGC112830,EIF2AK3,NEK6,PHLPP,LITAF,TNFRSF12A,ALDOC,TAF9B,STK17B,MMD,RRAGA,ARF6,BCL2L2,RFFL,BCL2L1,SP110,GREM1,ECE1,MTCH1,RGD1311350,AXIN2,BMF,FTS,SRA1,NR4A2,LGALS7,AFG3L2,VDAC1,P2RX7,VCP,PARP4,HSPD1,D…	2441	1.61585	1.56933e-07	72
GO:0043067~regulation of programmed cell death	203	0.549778	XRCC5,RGD1308470,XRCC4,LDHA,HRAS,SNCB,STAT5B,SNCA,SGMS1,ITSN1,ADORA1,CITED2,MAGED1,BAK1,CD44,APOE,ILK,IFNG,APOH,GRID2,PIK3CA,PSENEN,NGFRAP1,MAP2K6,RAB27A,BCL2L14,PTPRF,CRYAB,GRIN2A,PIM1,POLB,CTNNA1,TXNDC1,MSX1,JUN,F3,VEGFA,MAPK9,EIF2AK3,TAF9B,STK17B,BCL2L2,BCL2L1,PPP2R2B,NTF3,KLF10,TGFBR1,IL1RN,LGALS7,HGF,EPHA7,PLA2G4A,EI24,ETS1,PDIA3,YBX1,DYNLL1,BAG3,TGFA,FGF2,CLN3,AIFM3,SF1,ADNP,GZMB,RGD1310686…	2441	1.46589	1.77235e-07	73
GO:0006812~cation transport	155	0.419781	KCNC2,ATP1B1,CASR,KCNC3,SLC13A5,ATP1B3,SLC9A5,ATOX1,SCN3B,SLC9A3,SLC9A2,ATP1B4,SAE1,GRIN3A,AQP1,ATP2B1,SLC25A20,KCNK9,ATP2B4,CHRNA9,GRIN2B,VPS4B,SLC4A4,SLC12A7,SLC12A8,KCND3,KCND2,SCN2A1,GRIN2A,CNGA2,SLC34A2,NNT,SLC25A37,SLC38A1,TNFAIP1,SLC38A3,SCN1B,SLC38A2,SLC38A9,DRD2,KCNA2,KCNA4,CACNB1,SFXN3,KCNA3,CACNB2,SFXN1,CACNB3,ATP6V1B2,ATP12A,KCNJ3,KCNMB2,SLC11A2,KCNS3,ATP6V0C,MRS2,SLC30A1,SCN9A,SLC30A…	2441	1.56062	1.85288e-07	73
GO:0001666~response to hypoxia	75	0.20312	LDHA,ATP1B1,UTS2,PGF,MMP9,EDN1,STAT5B,TGFB3,PDLIM1,UBQLN1,CXCL12,SDC2,TGFB2,CITED2,SLC2A8,HMOX2,CASP3,PLOD2,HMOX1,ZFP354A,SHC1,PAK1,MB,MT3,RAMP2,NOL3,ACTN4,SOCS3,PRKCD,UBE2B,CD38,HIF1A,ADM,PDE5A,PSEN2,VEGFA,NPPC,HSD11B2,ALDOA,CCL2,AHCY,TXN2,DRD2,ALDOC,EGLN3,EGLN2,EGLN1,BCL2L1,TRH,ASL,VCAM1,ECE1,BCL2,SCNN1G,CD24,EPO,PLAT,SLC8A1,VHL,TGFBR1,NR4A2,SMAD4,CAPN2,USF1,ITPR1,SCFD1,UCP3,P2RX3,P2RX2,HIF3A,T…	2441	1.94517	2.19521e-07	70
GO:0043549~regulation of kinase activity	101	0.273535	ADCY3,TUSC4,HMGCR,EFNA1,ADCY5,EDN2,ADCY6,EDN1,TGFB3,CSPG4,LPAR3,ADORA1,TGFB2,PRKAR2A,CDKN2B,APOE,CDKN2C,ILK,IL1B,MAP2K1IP1,MS4A2,PRKACB,INSR,MAP2K6,RBL2,PKIG,PICK1,PKIB,PKIA,IRS1,GNAI2,DRD2,PFKFB2,PFKFB1,HEXIM1,NPM1,PTPN6,SPHK2,TAOK2,MAP2K1,TGFBR1,IL1RN,HGF,LOC497978,DVL1,CDKN1C,P2RX7,CDKN1A,PRKAR1B,TSC2,FABP4,DRD1A,PRKAG2,PRDX3,SDC4,CAMKK1,AKT1,MEN1,CDC42,SPRY2,CASP3,TGFA,SHC1,PAK1,CDK5RAP1,NRG1…	2441	1.75552	2.18997e-07	71
GO:0051789~response to protein stimulus	46	0.12458	DERL1,ART2B,VAPB,ALDOB,DEK,NR3C1,BCL2L1,CD48,ACTR3,FOS,PCSK1,XBP1,BCL2,IFNG,CREB3L2,CREB3L1,CREB3L3,ERO1L,INSR,PGGT1B,CYR61,EGR1,HERPUD1,KLF10,NR4A2,PARK2,DGKI,HERPUD2,SELS,DDIT3,TXNDC4,CBLB,P2RX7,CCND1,MSX1,ID1,EIF4A2,CFL1,CASP12,MAPK9,HSPD1,NFE2L2,ID3,LIPC,EIF2AK3,SERP1	2441	2.39864	2.17061e-07	63
GO:0010647~positive regulation of cell communication	110	0.297909	UTS2,GRIK1,VAPA,IL6ST,SNCA,LPAR3,L1CAM,JAG1,ITSN1,TGFB2,CITED2,IL11,CDKN2B,ILK,IFNG,IL1B,LGI1,INSR,RELA,FADD,CTNNA1,IRS1,NCAM1,HIF1A,F3,VEGFA,EIF2AK3,NEK6,PPP5C,ITGAL,CCL2,DRD3,ERBB4,LITAF,DRD2,GIPC1,ITGB1,PTK2,ECE1,DIXDC1,TAOK2,BECN1,TGFBR1,LGALS1,SMAD4,SECTM1A,FURIN,DVL1,SHOX2,CDKN1C,P2RX7,PLK2,CDKN2AIP,NTRK2,ADRA1A,TGFBR3,GHSR,DRD1A,SLC20A1,FGF9,TACR1,PRRX1,GJA1,MEN1,CDC42,SLC1A3,SLC24A2,HMOX1…	2441	1.70284	2.74777e-07	72
GO:0031960~response to corticosteroid stimulus	57	0.154371	GPR83,A2M,SLC9A3,PTGS1,RPS6KB1,IL10,GHRHR,FOS,APOA2,CASP3,SULT1A1,IL1B,SHC1,FOSL1,INSR,SGK1,CDO1,CNGA3,TAT,UGT1A1,JUNB,PPARGC1B,CCND1,SDC1,ADM,HSD11B2,COL1A1,ALPL,CCL2,TNF,ALDOB,PFKFB1,TRH,CCL5,ASL,PRSS8,PCSK1,UGT1A6,UGT1A9,UGT1A8,UGT1A3,UGT1A2,BCL2,UGT1A5,NEFL,PLAT,MAP2K1,GNRH1,IL1RN,ANXA1,IGF1,SPARC,PARK2,IL6RA,PLA2G4A,CDKN1A,UCP3,DUSP1,BAX,FABP4,AREG,IGFBP2,LIPC	2441	2.15543	2.92989e-07	70
GO:0008219~cell death	134	0.362908	MGC94600,HRAS,EIF5A,TNFSF13,SGMS1,UBQLN1,DNASE1L3,SMNDC1,TGFB2,BAK1,LOC303448,IFNG,PSENEN,NGFRAP1,DAP,UNC5C,RNF34,MAP2K6,TWIST1,BCL2L14,NCF1,SCN2A1,FADD,POLB,IL24,STK3,TNS4,JUN,SIAH1A,F3,TESK2,MAPK9,MGC112830,EIF2AK3,NEK6,PHLPP,LITAF,TNFRSF12A,ALDOC,TAF9B,STK17B,MMD,RRAGA,ARF6,BCL2L2,RFFL,BCL2L1,SP110,GREM1,ECE1,MTCH1,RGD1311350,AXIN2,BMF,FTS,SRA1,LGALS7,VDAC1,P2RX7,VCP,PARP4,HSPD1,DEDD,FASTK,GJA…	2441	1.60726	3.02524e-07	72
GO:0006915~apoptosis	122	0.330408	MGC94600,HRAS,EIF5A,SGMS1,UBQLN1,DNASE1L3,SMNDC1,TGFB2,BAK1,LOC303448,IFNG,PSENEN,NGFRAP1,UNC5C,DAP,RNF34,MAP2K6,TWIST1,BCL2L14,NCF1,SCN2A1,FADD,IL24,STK3,TNS4,JUN,SIAH1A,F3,TESK2,MAPK9,MGC112830,EIF2AK3,NEK6,PHLPP,LITAF,ALDOC,STK17B,RRAGA,ARF6,BCL2L2,RFFL,BCL2L1,SP110,GREM1,ECE1,MTCH1,RGD1311350,BMF,FTS,SRA1,LGALS7,VDAC1,VCP,HSPD1,DEDD,FASTK,GJA1,PAWR,RTN3,BAG5,AKT1,CASP3,TNFRSF11B,DYNLL1,BAG3,F…	2441	1.64226	3.92997e-07	72
GO:0051094~positive regulation of developmental process	107	0.289784	XRCC5,XRCC4,MYOD1,UTS2,THRB,IL6ST,STAT5B,MORF4L2,TGFB3,EIF5A,RPS6KB1,JAG1,CXCL12,TGFB2,GATA2,ASPA,CDKN2B,ILK,IFNG,IL1B,ERAP1,INSR,PTPRF,SOCS3,RELA,DLL3,JUNB,VEGFC,HIF1A,NDEL1,KRT17,JUN,F3,FOXG1,NPTN,TGIF1,MAPK9,CCL3,TNFRSF12A,DRD2,CX3CL1,CCL5,PTK2,JUND,RUNX1,CSF1R,LPL,DIXDC1,NTF3,MAP2K1,KLF10,SMAD5,SMAD4,SMAD2,SMAD1,NKX6-1,NTRK3,PLA2G4A,P2RX7,ETS1,DLX5,HOPX,FOXA2,FGF9,TACR1,PPARG,SYNJ1,PAX6,GJA1,…	2441	1.70433	4.06708e-07	73
GO:0012501~programmed cell death	123	0.333117	MGC94600,HRAS,EIF5A,SGMS1,UBQLN1,DNASE1L3,SMNDC1,TGFB2,BAK1,LOC303448,IFNG,PSENEN,NGFRAP1,UNC5C,DAP,RNF34,MAP2K6,TWIST1,BCL2L14,NCF1,SCN2A1,FADD,IL24,STK3,TNS4,JUN,SIAH1A,F3,TESK2,MAPK9,MGC112830,EIF2AK3,NEK6,PHLPP,LITAF,ALDOC,TAF9B,STK17B,RRAGA,ARF6,BCL2L2,RFFL,BCL2L1,SP110,GREM1,ECE1,MTCH1,RGD1311350,BMF,FTS,SRA1,LGALS7,VDAC1,VCP,HSPD1,DEDD,FASTK,GJA1,PAWR,RTN3,BAG5,AKT1,CASP3,TNFRSF11B,DYNLL1,…	2441	1.62049	7.92363e-07	72
GO:0043434~response to peptide hormone stimulus	82	0.222078	APOBEC1,FOXA2,CYP11B2,STAT5B,PPARG,GJA1,RHOQ,RPS6KB1,VGF,CXCL12,COX5B,IL10,GHRHR,SLC2A8,AKT1,EIF4EBP2,INSIG2,INSIG1,SHC1,PAK1,EIF2B2,INSR,CCNA2,EIF2B4,AR,SGK1,PLD1,EGR2,CCKBR,SOCS3,RELA,CDO1,NR0B1,IRS1,PRKCD,UBE2B,CDK2,JUNB,SERPINA3N,HIF1A,ADM,BTG2,BTG1,CCND2,HSD11B2,COL1A1,AKAP1,NPPA,GRB2,ALDOB,PFKFB1,BCL2L1,CCL5,ASL,TIMP1,PRSS8,PCSK1,STAT4,BCL2,JUND,SH2B2,NEFL,NR1H3,PLAT,PTPN2,FADS1,PTPRA,WDR6,…	2441	1.82975	8.63352e-07	72
GO:0010035~response to inorganic substance	94	0.254577	A2M,LDHA,CASR,APOBEC1,SEC31A,AQP9,SLC6A1,PRDX3,CBX6,FNTB,FOS,TNFRSF11B,CASP3,SLC1A3,CPOX,HMOX1,SHC1,CAT,INSR,FOSL1,MB,MT3,CRYAB,RELA,ADNP,APTX,CNGA3,TAT,PRKCD,DDIT3,CDK2,CCND1,SDC1,PRDX6,JUN,CYBRD1,PDGFRA,MAPK9,PDGFRB,TXNRD1,COL1A1,GCLC,ERBB4,DRD2,ALDOB,FKBP1A,TSHB,NR3C1,BCL2L1,ATP12A,KCNMB2,SLC11A2,ANXA7,PCSK1,PEF1,PTK2,STAT4,FGG,MT1A,ALB,PDE1C,AMELX,BCL2,PPP2CB,SLC30A4,HAAO,SFRS10,NEDD4L,TXNIP,…	2441	1.73749	1.26927e-06	70
GO:0006836~neurotransmitter transport	46	0.12458	RAB3A,SYT1,CPLX2,STX7,CLTB,RAB3C,CPLX1,SLC6A1,SYT4,SLC6A2,SYT3,SYNJ1,RIMS2,RIMS1,RIMS3,SLC32A1,SLC1A2,SLC1A3,TRAK2,SYN3,SYN2,SV2B,SV2A,SV2C,NSF,ARL2,SLC25A4,SLC6A11,NLGN1,SLC6A15,PARK2,STX1B,DVL1,SLC17A7,SLC6A9,P2RX7,SLC17A6,DOC2A,GRM2,SLC6A8,SLC6A6,SLC18A2,RAB14,RAB15,VAMP2,CACNA1B	2441	2.27871	1.36426e-06	67
GO:0051384~response to glucocorticoid stimulus	53	0.143538	GPR83,A2M,SLC9A3,PTGS1,RPS6KB1,GHRHR,IL10,FOS,APOA2,CASP3,SULT1A1,IL1B,SHC1,FOSL1,INSR,SGK1,CDO1,TAT,UGT1A1,JUNB,PPARGC1B,SDC1,CCND1,ADM,HSD11B2,ALPL,CCL2,TNF,ALDOB,PFKFB1,TRH,CCL5,ASL,PCSK1,UGT1A6,UGT1A9,UGT1A8,UGT1A3,UGT1A2,BCL2,UGT1A5,NEFL,PLAT,MAP2K1,IL1RN,ANXA1,IGF1,SPARC,PARK2,IL6RA,PLA2G4A,CDKN1A,UCP3,DUSP1,BAX,FABP4,AREG,IGFBP2,LIPC	2441	2.11731	2.02634e-06	69
GO:0006886~intracellular protein transport	98	0.26541	GRPEL1,TGFB3,EIF5A,CASK,TGFB2,AIP,TRAK2,IFNG,SAR1B,SAR1A,RGD621098,RAB27A,SCAMP2,RAN,PICK1,ERP29,ARNTL,OPTN,JUN,USO1,MAPK9,VAMP1,GLG1,DERL1,STX7,STAM2,CACNB1,SNX1,NAPA,GIPC1,CALR,RIMS2,RIMS1,STX12,NUP54,AP2M1,ARFIP1,VCP,TSC2,PTTG1IP,GOSR2,NUTF2,GOSR1,SYTL1,DRD1A,CLTA,CLTB,FGF9,TIMM17A,AP2S1,PEX3,CLTC,PEX7,AKT1,AP2B1,RGD1306195,SRPR,COPB1,FXC1,FGF2,KPNB1,PRL,RAMP2,PGAP1,RPH3AL,CDK5,STX1B,MFN2,CFL1…	2441	1.69742	2.20154e-06	72
GO:0070727~cellular macromolecule localization	107	0.289784	GRPEL1,TGFB3,EIF5A,CASK,AIP,TGFB2,TRAK2,IFNG,SAR1B,SAR1A,RGD621098,RAB27A,SCAMP2,RAN,PICK1,ERP29,ARNTL,OPTN,JUN,USO1,MAPK9,VAMP1,GLG1,DERL1,STX7,STAM2,CACNB1,SNX1,NAPA,GIPC1,CALR,RIMS2,RIMS1,STX12,NUP54,AP2M1,ARFIP1,DVL1,VCP,TSC2,PTTG1IP,GOSR2,NUTF2,GOSR1,SYTL1,DRD1A,CLTA,CLTB,FGF9,TIMM17A,AP2S1,PAX6,TERF2IP,PEX3,CLTC,PEX7,AKT1,CDC42,AP2B1,RGD1306195,SRPR,FXC1,COPB1,PRL,FGF2,KPNB1,RAMP2,PGAP1,RPH…	2441	1.65124	2.45573e-06	72
GO:0045449~regulation of transcription	409	1.10768	ASCC1,REST,RGD1305314,CITED2,MAGED1,FLI1,WDR77,PQBP1,CCNA2,RCOR2,ZHX1,LOC499653,MSX1,JUN,RPS14,FOXG1,MAPK9,TGIF1,ST18,MCTS1,TRAPPC2,PFN1,ATN1,HEXIM1,MAP2K1,NTF3,TGFBR1,KLF10,ESRRG,KLF15,USF1,SFMBT1,USF2,SHOX2,NOLC1,RAB1,TGFBR3,RERE,HNF1A,ELF2,FOXA2,YBX1,ANP32A,ZFP354A,FGF2,SERTAD1,SERTAD2,AR,LOC499900,PTF1A,TLE3,ADNP,TLE4,MYCN,TAF11,EREG,CAND1,KCNH8,KCNH2,KCNH3,KCNH4,PTOV1,CREM,NUFIP1,GCX1,TCEA3,…	2441	1.25999	2.4786e-06	74
GO:0006814~sodium ion transport	48	0.129997	SLC5A3,SLC5A2,ATP1B1,SLC38A3,SCN1B,SLC13A5,SLC38A2,ATP1B3,SLC9A5,SLC38A9,SLC20A1,SCN3B,SLC9A3,SLC9A2,ATP1B4,SAE1,SLC23A2,SLC24A2,SCN9A,SCNN1G,SLC4A4,SCN5A,SCNN1A,SCN10A,SLC12A7,SLC8A1,SLC12A2,SLC12A4,SCN2A1,SLC12A5,ATP1A3,SLC10A2,SLC10A3,SLC34A2,SLC17A7,ACCN1,SLC4A10,SLC17A6,SLC6A8,SLC13A1,SCN4B,SLC13A3,SCN11A,SLC38A1,SCN8A,SLC5A7,ACCN5,SLC9A1	2441	2.18145	3.15831e-06	70
GO:0051050~positive regulation of transport	83	0.224786	CADM1,GRIK1,EDN2,TACR1,SYNJ1,EDN1,SNCA,TGFB3,RHOQ,LPAR3,ADORA1,CXCL12,IL10,GHRHR,TGFB2,AKT1,GATA2,CD47,BAK1,SLC1A2,GRIN2B,APOE,IFNG,MS4A2,INSR,APLN,PSMD9,SGK1,ACTN4,NR0B2,PFKM,SIRPA,CDK5,IRS1,PRKCD,VEGFC,CD38,ADRB2,FREQ,GHRH,MAPK9,SERP1,CALY,TNF,ERBB4,DRD2,PFKFB2,GLUD1,NNAT,TAC1,CDH1,TRH,CALR,RIMS1,NR1H2,PCSK1,PTK2,P2RY1,NMU,NR1H3,TRPC1,TNFSF4,PLA2G10,TGFBR1,SMAD4,IGF1,NKX6-1,CADPS,PLA2G4A,P2RX7,…	2441	1.77223	3.2108e-06	72
GO:0034613~cellular protein localization	106	0.287076	GRPEL1,TGFB3,EIF5A,CASK,TGFB2,AIP,TRAK2,IFNG,SAR1B,SAR1A,RGD621098,RAB27A,SCAMP2,RAN,PICK1,ERP29,ARNTL,OPTN,JUN,USO1,MAPK9,VAMP1,GLG1,DERL1,STX7,STAM2,CACNB1,SNX1,NAPA,GIPC1,CALR,RIMS2,RIMS1,STX12,NUP54,AP2M1,ARFIP1,DVL1,VCP,TSC2,PTTG1IP,GOSR2,NUTF2,GOSR1,SYTL1,DRD1A,CLTA,CLTB,FGF9,TIMM17A,AP2S1,PAX6,TERF2IP,PEX3,CLTC,PEX7,AKT1,CDC42,AP2B1,RGD1306195,SRPR,FXC1,COPB1,PRL,FGF2,KPNB1,RAMP2,PGAP1,RPH…	2441	1.64606	3.23996e-06	72
GO:0045935~positive regulation of nucleobase, nucleoside, nucleotide and nucleic acid metabolic process	178	0.482071	NCBP1,MYOD1,HRAS,THRA,THRB,MORF4L2,STAT5B,TGFB3,CASK,TNFSF13,TBP,IL10,GHRHR,CBFB,IL11,CITED2,GATA2,APOE,IFNG,INSR,CCNA2,PITX2,RELA,ARNTL,JUNB,DDIT3,PPARGC1B,HIF1A,MSX1,JUN,VEGFA,PDGFRA,MAPK9,NFE2L2,MGC112830,FUS,CNBP,HMGB2,DRD3,ONECUT1,DRD2,SFPI1,SOX6,CALR,WT1,PLAGL1,NR1H2,HOXA1,TCF21,BLOC1S2,SMARCB1,NPM1,TEF,NKX2-1,AGRN,RUNX1,NR1H4,NR1H3,KLF5,KLF6,MAP2K1,NTF3,MAFB,TGFBR1,SMAD5,SRA1,GRIN1,CREBBP,…	2441	1.45026	3.28904e-06	72
GO:0051173~positive regulation of nitrogen compound metabolic process	182	0.492904	NCBP1,MYOD1,HRAS,THRA,THRB,MORF4L2,STAT5B,TGFB3,CASK,TNFSF13,TBP,IL10,GHRHR,CBFB,IL11,CITED2,GATA2,APOE,IFNG,IL1B,INSR,CCNA2,PITX2,RELA,ARNTL,JUNB,DDIT3,PPARGC1B,HIF1A,MSX1,JUN,VEGFA,PDGFRA,MAPK9,NFE2L2,MGC112830,FUS,CNBP,HMGB2,DRD3,ONECUT1,DRD2,SFPI1,SOX6,CALR,WT1,PLAGL1,NR1H2,HOXA1,TCF21,BLOC1S2,SMARCB1,NPM1,TEF,NKX2-1,AGRN,RUNX1,NR1H4,NR1H3,KLF5,KLF6,MAP2K1,NTF3,MAFB,TGFBR1,SMAD5,SRA1,GRIN1,CR…	2441	1.44022	3.92149e-06	72
GO:0045859~regulation of protein kinase activity	93	0.251869	ADCY3,EFNA1,HMGCR,ADCY5,EDN2,PRKAG2,EDN1,ADCY6,TGFB3,CSPG4,LPAR3,SDC4,ADORA1,CAMKK1,TGFB2,AKT1,MEN1,SPRY2,CASP3,PRKAR2A,CDKN2B,APOE,CDKN2C,ILK,MAP2K1IP1,TGFA,IL1B,MS4A2,SHC1,PAK1,PRKACB,CDK5RAP1,NRG1,FGF2,INSR,MAP2K6,CEACAM1,PKIG,PICK1,ADNP,PKIB,PKIA,CDK5,PRKCD,GRM1,SPDYA,ACVR2B,CCND1,EREG,LAX1,CCND2,HIPK3,GADD45G,CD81,PSEN2,PRL3D4,GADD45A,CCK,TNF,GNAI2,DRD2,TRIB3,HEXIM1,MAP3K1,NPM1,CD24,PTPRC,PT…	2441	1.69998	4.22902e-06	71
GO:0043066~negative regulation of apoptosis	109	0.295201	XRCC5,RGD1308470,XRCC4,HRAS,MAEA,SNCB,SNCA,STAT5B,TGFB3,EIF5A,SGMS1,ITSN1,ADORA1,IL10,TGFB2,CITED2,APOE,ILK,APOH,TPT1,IL1B,PIK3CA,DNAJC5,CRYAB,RELA,PIM1,POLB,CSDA,CTNNA1,TXNDC1,MSX1,VEGFA,GCLC,CCL2,TAF9B,CX3CL1,BCL2L1,TIMP1,PTK2,ALB,FN1,AIPL1,EEF1A1,GNRH1,TGFBR1,GRIN1,IL1RN,NR4A2,HGF,ATF5,CDKN1A,DNAJB9,ETS1,CFDP1,HSPD1,INSL3,PRDX3,PTMA,YBX1,AKT1,CASP3,BAG3,TGFA,CAT,CLN3,SGK1,ADNP,UBE2B,AMIGO2,BTG…	2441	1.62148	4.69038e-06	73
GO:0009314~response to radiation	71	0.192287	HMGN1,XRCC4,APOBEC1,HMGCR,MMP9,CXCL12,TGFB2,CXCL10,MEN1,AKT1,FOS,BAK1,SLC1A2,CASP3,SLC1A3,PLCB4,ADAM2,NR2F6,IL1B,CAT,SGK1,ZCCHC2,UBE2A,SOCS3,USP1,RELA,GRIN2A,UBE2B,CDK5,JUNB,CCND1,THBD,PGM1,MAPK9,DCUN1D3,NHEJ1,CCL2,DRD3,DRD2,COL3A1,TIPIN,BCL2L1,OBFC2A,VCAM1,PDE1B,BCL2,JUND,NMU,PTPRC,AIPL1,GRIN1,ATP1A3,ANXA1,IGF2,NLGN3,USF1,UIMC1,IL6RA,RNF8,OBFC2B,ATXN1,NRAS,ACCN1,CDKN1A,DUSP1,BAX,CACNA1C,SMC1A,AP…	2441	1.84143	5.6686e-06	72
GO:0006954~inflammatory response	78	0.211245	A2M,MUG1,MASP1,TACR1,CRP,STAT5B,CRCP,SGMS1,C1QC,CXCL10,REG3B,AKT1,REG3A,APOA2,CD44,HMOX1,IL1B,MS4A2,LBP,REG3G,PTGER3,PDPN,NCF1,RELA,SAA4,SERPING1,CHST1,SDC1,SERPINA3N,HIF1A,F3,ACVR1,CXCL1,CCL3,YWHAZ,CCL2,AHCY,TNF,C6,CXCL3,CXCL2,IL4RA,TAC1,CCL5,CCL7,VCAM1,TNFRSF1A,FGG,TNFRSF1B,IL23A,MEFV,CCL20,CD69,ITGB6,HRH4,SCN9A,CD24,FN1,TNFSF4,LIPA,OLR1,ATRN,IL1RN,EPHX2,C4BPB,C4BPA,SMAD1,SELS,STAT3,CCL11,LAT,P…	2441	1.7806	6.19588e-06	72
GO:0022604~regulation of cell morphogenesis	53	0.143538	RHOJ,RTN4,NRP1,LZTS1,EFNA1,GNA12,CSPG4,TGFB3,RHOQ,CXCL12,TGFB2,MBP,ACTR3,ILK,MT3,SGK1,PTPRF,LIMK1,PDPN,ERMN,ADNP,NDEL1,SEMA4F,VEGFA,MAPK9,NGFR,ALDOA,TNFRSF12A,CDC42SE1,CDH2,PALMD,ANXA7,PTK2,EZR,POU3F2,NEFL,NEFM,FN1,MAG,DIXDC1,TAOK2,GRIN1,SMAD4,SMAD2,SMAD1,NTRK3,YWHAH,CNTF,GSK3B,ITGA7,TGFBR3,CFDP1,MYH10	2441	2.03524	7.94011e-06	69
GO:0006874~cellular calcium ion homeostasis	63	0.170621	RGD1308470,CASR,UTS2,IL6ST,EDN2,TACR1,EDN1,LPAR3,BAK1,CUL5,ATP2B4,APOE,SLC24A2,RGN,TGFA,IL1B,SV2A,CLN3,PTGER3,CCKBR,TRPM8,GRM1,TRDN,CD38,ADM,AGTR1A,GTF2I,GHRH,GNB1,PGM1,STC1,CALCR,CCL3,CCL2,DRD3,DRD2,TRHR,SLC37A4,TAC1,FKBP1A,ITGB1,ANXA7,HRH3,BCL2,PTH,CD24,TRPC1,PTPRC,SLC8A1,HERPUD1,GRIN1,NPY1R,TNNI3,CSRP3,ITPR1,CD55,P2RX7,BAX,AVPR1B,ADRA1A,CACNA1C,DRD1A,IL2	2441	1.90295	8.20804e-06	72
GO:0043069~negative regulation of programmed cell death	109	0.295201	XRCC5,RGD1308470,XRCC4,HRAS,MAEA,SNCB,SNCA,STAT5B,TGFB3,EIF5A,SGMS1,ITSN1,ADORA1,IL10,TGFB2,CITED2,APOE,ILK,APOH,TPT1,IL1B,PIK3CA,DNAJC5,CRYAB,RELA,PIM1,POLB,CSDA,CTNNA1,TXNDC1,MSX1,VEGFA,GCLC,CCL2,TAF9B,CX3CL1,BCL2L1,TIMP1,PTK2,ALB,FN1,AIPL1,EEF1A1,GNRH1,TGFBR1,GRIN1,IL1RN,NR4A2,HGF,ATF5,CDKN1A,DNAJB9,ETS1,CFDP1,HSPD1,INSL3,PRDX3,PTMA,YBX1,AKT1,CASP3,BAG3,TGFA,CAT,CLN3,SGK1,ADNP,UBE2B,AMIGO2,BTG…	2441	1.5975	1.0326e-05	73
GO:0001558~regulation of cell growth	64	0.173329	RTN4,NRP1,IL9R,IL6ST,PPARG,RRAD,PTTG1,CXCL12,TGFB2,NOV,AKT1,CGREF1,CSNK2A1,WISP1,CD44,CTGF,HTRA1,CDKN2C,ILK,FGF2,DNAJC2,SERTAD2,CYR61,MT3,SGK1,CGRRF1,SOCS3,LIMK1,CRYAB,ADNP,ADIPOR1,PRKCDBP,CD38,CTH,KRT17,PRDM4,SEMA4F,TGIF1,DCUN1D3,NPPA,TNFRSF12A,TAF9B,ESM1,GREM1,PTK2,BCL2,IL3,IL7,TGFBR1,PSRC1,SMAD4,IGF1,S100A10,NTRK3,CDH13,CDKN1A,EI24,CNTF,FBLN5,CDKN2AIP,IGFBP2,APBB1,IGFBP4,IGFBP5	2441	1.87596	1.15021e-05	72
GO:0060548~negative regulation of cell death	109	0.295201	XRCC5,RGD1308470,XRCC4,HRAS,MAEA,SNCB,SNCA,STAT5B,TGFB3,EIF5A,SGMS1,ITSN1,ADORA1,IL10,TGFB2,CITED2,APOE,ILK,APOH,TPT1,IL1B,PIK3CA,DNAJC5,CRYAB,RELA,PIM1,POLB,CSDA,CTNNA1,TXNDC1,MSX1,VEGFA,GCLC,CCL2,TAF9B,CX3CL1,BCL2L1,TIMP1,PTK2,ALB,FN1,AIPL1,EEF1A1,GNRH1,TGFBR1,GRIN1,IL1RN,NR4A2,HGF,ATF5,CDKN1A,DNAJB9,ETS1,CFDP1,HSPD1,INSL3,PRDX3,PTMA,YBX1,AKT1,CASP3,BAG3,TGFA,CAT,CLN3,SGK1,ADNP,UBE2B,AMIGO2,BTG…	2441	1.59279	1.18946e-05	73
GO:0032870~cellular response to hormone stimulus	56	0.151663	ADCY3,CGA,APOBEC1,PGF,ADCY5,PPARG,ADCY6,STAT5B,RHOQ,RPS6KB1,GHRHR,AKT1,SLC2A8,FOS,PRKAR2A,EIF4EBP2,INSIG1,SHC1,PRKACB,PAK1,INSR,PRL,RAMP2,SGK1,ADIPOR1,PRKCD,IRS1,UBE2B,JUNB,CDK2,HIF1A,GNB2,CCND2,GNB1,GNAS,AKAP1,GRB2,ALDOB,GNG11,TRH,STAT4,SH2B2,NR1H3,PTPN2,WDR6,PTPRA,STAT3,UCP3,DUSP1,PRKAR1B,PTPN1,IGFBP2,LIPC,GHSR,DRD1A,VLDLR	2441	1.96743	1.19742e-05	67
GO:0007612~learning	35	0.0947893	SLC6A1,DRD3,HMGCR,DRD2,TACR1,SYNJ1,TAC1,FOS,SBDS,HRH3,PDE1B,GRIN2B,SLC24A2,ADAM2,PTN,PLCB1,FOSL1,CLN3,SGK1,GRIN1,GABRA5,ATP1A3,GRIN2A,NLGN3,PARK2,VDAC3,CDK5,VDAC1,ATXN1,NRAS,JUN,NEUROD2,CACNA1C,APBB1,DRD1A	2441	2.40805	1.38468e-05	66
GO:0010604~positive regulation of macromolecule metabolic process	226	0.612068	UTS2,HRAS,IL6ST,STAT5B,SNCA,ADORA1,CITED2,APOE,IFNG,CCNA2,PITX2,PPARGC1B,VEGFC,MSX1,KRT17,PIAS3,JUN,VEGFA,PDGFRA,PDGFRB,MAPK9,FUS,SFPI1,CALR,PLAGL1,NR1H2,TCF21,NKX2-1,AGRN,NR1H4,NR1H3,KLF5,KLF6,NTF3,MAP2K1,SMAD7,TGFBR1,SMAD5,SRA1,CREBBP,SMAD4,ESRRG,SMAD2,KLF15,SMAD1,DDX5,USF1,USF2,RNF8,SHOX2,CBLB,NOLC1,RNF4,ETS1,AREG,TNK2,KLF4,HNF1A,FOXA2,PPARG,GJA1,YBX1,TGFA,NR2F2,FGF1,FGF2,SERTAD1,SERTAD2,ZFP36…	2441	1.35702	1.4433e-05	74
GO:0055065~metal ion homeostasis	68	0.184162	RGD1308470,CASR,UTS2,IL6ST,CYP11B2,EDN2,TACR1,EDN1,LPAR3,BAK1,CUL5,ATP2B4,APOE,SLC24A2,RGN,TGFA,IL1B,SV2A,MT3,CLN3,SGK1,PTGER3,CCKBR,TRPM8,GRM1,TRDN,CD38,ADM,AGTR1A,GTF2I,GHRH,GNB1,PGM1,STC1,CALCR,CCL3,CCL2,DRD3,DRD2,TRHR,SLC37A4,TAC1,FKBP1A,ATP12A,ITGB1,ANXA7,MT1A,HRH3,BCL2,PTH,CD24,PTPRC,TRPC1,SLC8A1,HERPUD1,GRIN1,NPY1R,TNNI3,CSRP3,ITPR1,CD55,P2RX7,BAX,AVPR1B,ADRA1A,CACNA1C,DRD1A,IL2	2441	1.82082	1.57341e-05	72
GO:0045597~positive regulation of cell differentiation	86	0.232911	XRCC5,XRCC4,UTS2,FOXA2,THRB,IL6ST,SYNJ1,MORF4L2,STAT5B,PPARG,PAX6,TGFB3,EIF5A,JAG1,CD1D1,CXCL12,TGFB2,ACTR3,MEN1,AKT1,ASPA,CDKN2B,ILK,IFNG,NRG1,FGF2,SGK1,PTPRF,LIMK1,SOCS3,RELA,ADNP,DLL3,JUNB,VEGFC,ACVR2B,HIF1A,NDEL1,BTG1,JUN,FOXG1,NPTN,NPPC,TGIF1,MAPK9,GNAS,NGFR,ACVR1,CCL3,DRD2,TNFRSF12A,IL4RA,CCL5,PRPF19,PTK2,BCL2,JUND,IL2RG,RUNX1,NEFL,CSF1R,LPL,PTPRC,DIXDC1,IL3,NTF3,MAP2K1,IL7,KLF10,SMAD5,SMAD…	2441	1.69055	1.55723e-05	72
GO:0006875~cellular metal ion homeostasis	66	0.178746	RGD1308470,CASR,UTS2,IL6ST,EDN2,TACR1,EDN1,LPAR3,BAK1,CUL5,ATP2B4,APOE,SLC24A2,RGN,TGFA,IL1B,SV2A,MT3,CLN3,SGK1,PTGER3,CCKBR,TRPM8,GRM1,TRDN,CD38,ADM,AGTR1A,GTF2I,GHRH,GNB1,PGM1,STC1,CALCR,CCL3,CCL2,DRD3,DRD2,TRHR,SLC37A4,TAC1,FKBP1A,ITGB1,ANXA7,MT1A,HRH3,BCL2,PTH,CD24,TRPC1,PTPRC,SLC8A1,HERPUD1,GRIN1,NPY1R,TNNI3,CSRP3,ITPR1,CD55,P2RX7,BAX,AVPR1B,ADRA1A,CACNA1C,DRD1A,IL2	2441	1.83677	1.63362e-05	72
GO:0001508~regulation of action potential	38	0.102914	PRX,GLRA1,TACR1,HEXA,TAC1,CLDN11,KCNMB2,MBP,ASPA,GRIN2B,ILK,SCN9A,POU3F2,POU3F1,NRG1,EIF2B2,EIF2B4,GJD2,CLN3,PLP1,KCND2,EGR2,NTF3,MPDZ,SCN2A1,GRIN2A,MAL,AFG3L2,TPO1,P2RX7,P2RX3,P2RX2,CLDN1,ADRA1A,PLLP,SCN8A,PMP22,DRD1A	2441	2.29562	1.64923e-05	65
GO:0055074~calcium ion homeostasis	63	0.170621	RGD1308470,CASR,UTS2,IL6ST,EDN2,TACR1,EDN1,LPAR3,BAK1,CUL5,ATP2B4,APOE,SLC24A2,RGN,TGFA,IL1B,SV2A,CLN3,PTGER3,CCKBR,TRPM8,GRM1,TRDN,CD38,ADM,AGTR1A,GTF2I,GHRH,GNB1,PGM1,STC1,CALCR,CCL3,CCL2,DRD3,DRD2,TRHR,SLC37A4,TAC1,FKBP1A,ITGB1,ANXA7,HRH3,BCL2,PTH,CD24,TRPC1,PTPRC,SLC8A1,HERPUD1,GRIN1,NPY1R,TNNI3,CSRP3,ITPR1,CD55,P2RX7,BAX,AVPR1B,ADRA1A,CACNA1C,DRD1A,IL2	2441	1.85764	1.94849e-05	72
GO:0042493~response to drug	105	0.284368	RGD1308470,LDHA,UTS2,APOBEC1,PGF,MMP9,SNCA,RPS6KB1,IL10,TGFB2,APOA2,CPOX,IFNG,IL1B,LOX,MAP2K6,SOCS3,RELA,GRIN2A,GSTT1,DDIT3,JUNB,JUN,HSD11B2,MAPK9,CCL3,CCL2,DRD3,ERBB4,TXN2,DRD2,ALDOB,HMGCS1,CCL5,PTK2,SRR,LPL,IL1RN,GGH,SMAD1,SREBF2,HDAC5,P2RX7,CDKN1A,EI24,FABP4,ADRA1A,HSPD1,GRK5,SST,DRD1A,SLC9A1,SLC15A2,CYP11B2,PPARG,SLC21A4,UQCRFS1,KCNJ11,FOS,SLC1A2,CASP3,TNFRSF11B,SLC1A3,PRL,FOSL1,GABRG3,UGT1A1…	2441	1.59064	1.97331e-05	71
GO:0010557~positive regulation of macromolecule biosynthetic process	178	0.482071	MYOD1,HRAS,UTS2,THRA,THRB,MORF4L2,STAT5B,TGFB3,CASK,EIF5A,TBP,IL10,CBFB,IL11,CITED2,TGFB2,FNTB,GATA2,APOA2,IFNG,IL1B,INSR,CCNA2,PITX2,RELA,ARNTL,IRS1,JUNB,DDIT3,PPARGC1B,HIF1A,MSX1,KRT17,JUN,VEGFA,PDGFRA,PDGFRB,MAPK9,NFE2L2,MGC112830,FUS,CNBP,HMGB2,DRD3,ONECUT1,DRD2,SFPI1,SOX6,CALR,WT1,PLAGL1,NR1H2,HOXA1,TCF21,BLOC1S2,SMARCB1,NPM1,TEF,NKX2-1,AGRN,RUNX1,NR1H4,NR1H3,KLF5,KLF6,NTF3,MAFB,TGFBR1,SMAD5…	2441	1.40408	2.88597e-05	73
GO:0051130~positive regulation of cellular component organization	68	0.184162	TACR1,SYNJ1,EDN1,SNCA,TGFB3,RHOQ,EIF5A,SDC4,CXCL12,TGFB2,MEN1,ACTR3,CDC42,CD47,GATA2,ILK,APOA5,TGFA,IL1B,INSR,SGK1,PTPRF,ACTN4,ROCK2,LIMK1,ADNP,SIRPA,UBE2N,NDEL1,EREG,CFL1,MAPK9,CAND1,NGFR,CCK,TNF,CALY,DRD3,DRD2,TNFRSF12A,TAC1,ARF6,CALR,RIMS1,TPM1,PTK2,SUMO1,MAP3K1,NPM1,CD24,NEFL,TINF2,CD28,DIXDC1,TGFBR1,PSRC1,SMAD4,IGF1,SMAD2,IGF2,SMAD1,NTRK3,PLA2G4A,P2RX7,CNTF,FCGR2B,GSK3B,FAF1	2441	1.79177	2.87221e-05	72
GO:0051272~positive regulation of cell motion	43	0.116455	UTS2,ERBB4,ONECUT1,IL6ST,TACR1,MMP9,EDN2,STAT5B,TAC1,RPS6KB1,CXCL12,TGFB2,CXCL10,IGF1R,PTK2,BCL2,ILK,FGF2,INSR,CYR61,ICAM1,PLD1,MAP2K1,ACTN4,PDPN,TGFBR1,IGF1,MYLK2,FURIN,IRS1,CDH13,VEGFC,HIF1A,PLCG1,ETS1,RRAS2,PTP4A1,VEGFA,PDGFRA,PDGFRB,ABCC1,STMN1,DRD1A	2441	2.13009	2.8479e-05	70
GO:0051603~proteolysis involved in cellular protein catabolic process	100	0.270827	IDE,SAE1,CUL5,WWP1,ERAP1,PSENEN,RNF34,SOCS3,RELA,USP1,CLPX,PSMA1,PSMA5,PIAS3,FBXO17,SIAH1A,FBXO11,TRA1,RAD23B,DERL1,RAD23A,UBE2V2,NEDD8,RFFL,ARIH1,UBE2D3,PSMB7,CACYBP,FBXO43,FBXO9,UBE2CBP,UBE2L6,TRIM63,ATG3,PSMB8,RNF8,FBXO39,P2RX7,CBLB,PSMC5,VCP,UBA1,RNF2,FBXO30,UCHL1,UFC1,RNF181,OS9,RNF190,MAP1LC3A,MAP1LC3B,PSMD3,NSMCE2,FBXL12,USP11,USP10,USP14,VCPIP1,PSMD9,UBE2A,RING1,UBE2F,UBE2I,UBE2B,PJA2,UBE…	2441	1.59797	2.91389e-05	69
GO:0009891~positive regulation of biosynthetic process	189	0.511862	MYOD1,HRAS,UTS2,THRA,THRB,MORF4L2,STAT5B,TGFB3,CASK,EIF5A,TBP,IL10,CBFB,GHRHR,IL11,CITED2,TGFB2,FNTB,GATA2,APOA2,APOE,APOA5,IFNG,IL1B,INSR,CCNA2,PITX2,RELA,ARNTL,IRS1,JUNB,DDIT3,PPARGC1B,HIF1A,MSX1,KRT17,JUN,VEGFA,PDGFRA,PDGFRB,MAPK9,NFE2L2,MGC112830,FUS,CNBP,HMGB2,DRD3,ONECUT1,DRD2,SFPI1,SOX6,CALR,WT1,PLAGL1,NR1H2,HOXA1,TCF21,BLOC1S2,SMARCB1,NPM1,TEF,NKX2-1,AGRN,RUNX1,NR1H4,NR1H3,KLF5,KLF6,NTF3,…	2441	1.38704	2.92871e-05	73
GO:0051348~negative regulation of transferase activity	37	0.100206	TUSC4,HMGCR,PPARG,PRKAG2,TRIB3,PRDX3,MEN1,AKT1,SPRY2,CASP3,HEXIM1,APOE,ILK,IL1B,CDK5RAP1,TERF1,PTPN6,PTPRC,PKIG,PKIB,PKIA,DVL1,SH3BP5,CDKN1C,CDKN1A,LAX1,GSK3B,HIPK3,TSC2,GADD45G,FABP4,MAPK8IP1,DUSP9,DRD1A,GADD45A,OAS1D,DUSP6	2441	2.2628	3.4389e-05	55
GO:0048167~regulation of synaptic plasticity	37	0.100206	HRAS,LZTS1,GRIK1,DRD2,RNF39,MMP9,CABP1,SNCA,BCAN,GIPC1,VGF,ADORA1,RIMS1,CALB1,SYP,GRIN2B,SLC24A2,RAB11A,PLAT,EGR1,RAB8A,ARC,EGR2,NCDN,GRIN1,GRIN2A,MYLK2,CDK5,CD38,NRAS,YWHAG,GSK3B,P2RX3,PSEN2,RAB5A,NPTN,DRD1A	2441	2.2628	3.4389e-05	64
GO:0007167~enzyme linked receptor protein signaling pathway	92	0.24916	NRP1,EFNA1,FGF9,IL6ST,FGF16,STAT5B,GRIK5,TGFB3,CSPG4,RHOQ,FSTL1,TGFB2,SLC2A8,AKT1,FOS,EIF4EBP2,CTGF,TGFA,SHC1,PAK1,FGF1,FGF2,INSR,MAGEH1,DLG2,RET,EFNB1,PICK1,CDK5,IRS1,VEGFC,DOK1,ACVR2B,MSX1,ARRB2,EREG,JUN,VEGFA,PDGFRA,COL1A2,PDGFRB,EIF2AK3,AKAP2,ACVR1,FGFR4,RGD69425,CCL2,NDN,ERBB4,GRB2,ADCYAP1R1,CTF1,COL3A1,FKBP1A,IGF1R,UBE2D3,PTK2,MAP3K1,SH2B2,AGRN,NR1H3,CSF1R,TXNIP,PLAT,SMAD7,PTPN2,TGFBR1,PTPR…	2441	1.62765	3.45291e-05	73
GO:0009967~positive regulation of signal transduction	93	0.251869	SLC20A1,VAPA,FGF9,IL6ST,PRRX1,GJA1,LPAR3,L1CAM,JAG1,ITSN1,TGFB2,IL11,CITED2,MEN1,CDC42,CDKN2B,HMOX1,ILK,IFNG,TGFA,IL1B,LBP,CAT,NRG1,PRL,INSR,AR,LTBR,RELA,FADD,UBE2I,CTNNA1,IRS1,PRKCD,NCAM1,UBE2N,ACVR2B,ADRB2,HIF1A,EREG,F3,VEGFA,EIF2AK3,NEK6,PPP5C,ITGAL,TNF,DRD3,LITAF,DRD2,PPM1A,TFG,FKBP1A,GIPC1,ITGB1,IGF1R,TNFRSF1A,ECE1,PTH,CC2D1A,CD24,NENF,EPO,KLK6,PTPRC,DIXDC1,IL3,TAOK2,TGFBR1,LGALS1,SMAD4,IGF1…	2441	1.61647	4.14968e-05	72
GO:0055080~cation homeostasis	87	0.235619	RGD1308470,UTS2,CASR,SLC9A5,ATOX1,IL6ST,EDN2,CYP11B2,TACR1,SLC9A3,EDN1,SLC9A2,LPAR3,SAE1,BAK1,CUL5,ATP2B4,AQP11,APOE,SLC24A2,HMOX1,RGN,TGFA,IL1B,SV2A,SLC4A4,MT3,CLN3,SGK1,PTGER3,CCKBR,TRPM8,GRM1,TRDN,CD38,HIF1A,ADM,AGTR1A,GNB1,GTF2I,GHRH,PGM1,STC1,CALCR,CCL3,CCL2,DRD3,DRD2,TRHR,SLC37A4,TAC1,FKBP1A,ATP6V1B2,ATP12A,ITGB1,SLC11A2,SUMO2,ANXA7,MT1A,HRH3,SLC30A1,BCL2,PTH,SLC30A4,CD24,MAFG,PTPRC,TRPC1,S…	2441	1.64493	4.28487e-05	72
GO:0044257~cellular protein catabolic process	100	0.270827	IDE,SAE1,CUL5,WWP1,ERAP1,PSENEN,RNF34,SOCS3,RELA,USP1,CLPX,PSMA1,PSMA5,PIAS3,FBXO17,SIAH1A,FBXO11,TRA1,RAD23B,DERL1,RAD23A,UBE2V2,NEDD8,RFFL,ARIH1,UBE2D3,PSMB7,CACYBP,FBXO43,FBXO9,UBE2CBP,UBE2L6,TRIM63,ATG3,PSMB8,RNF8,FBXO39,P2RX7,CBLB,PSMC5,VCP,UBA1,RNF2,FBXO30,UCHL1,UFC1,RNF181,OS9,RNF190,MAP1LC3A,MAP1LC3B,PSMD3,NSMCE2,FBXL12,USP11,USP10,USP14,VCPIP1,PSMD9,UBE2A,RING1,UBE2F,UBE2I,UBE2B,PJA2,UBE…	2441	1.58265	4.49075e-05	69
GO:0007264~small GTPase mediated signal transduction	78	0.211245	RHOJ,HRAS,GNA12,RHOQ,RRAD,ITSN1,MCF2L,CDC42,ARL5A,APOE,RAB28,HMOX1,RAPGEF5,SHC1,PAK1,RAB21,RHOG,RHOH,RAB27A,ARL2,ARL1,DAB2IP,RALBP1,ARHGEF9,ARL3,RND2,DOK1,RND3,RND1,RAB18,RRAS2,RAB5A,RAB14,COL1A2,RAB15,SDCBP,ARL8B,RAPGEFL1,RASD2,ARL4A,RAB3A,RAB3B,RAB3C,GRB2,MRAS,MAPKAPK3,RTKN,ARF6,ARF5,RAB43,PTH,RHOBTB2,RAB11B,RAB11A,RAB2B,GDI1,RAB8A,GDI2,MAP2K1,YWHAB,RASL11B,RSA-14-44,CDH13,NRAS,LAT,RAB30,ARF1,A…	2441	1.69469	4.53602e-05	69
GO:0060627~regulation of vesicle-mediated transport	46	0.12458	RAB3A,SYT1,RAB3B,RAB3C,CALY,DRD2,SYNJ1,SNCA,GRIK5,SYT9,SYT7,CALR,RIMS1,NR1H2,CDC42,CD47,GATA2,PTK2,PACSIN1,PACSIN2,HMOX1,MS4A2,SCARB1,FGF2,NSF,EHD4,NR1H3,ACTN4,STXBP1,RPH3AL,STX1B,CDK5,SIRPA,CADPS,CDH13,PLA2G4A,SCFD1,DOC2A,FREQ,FCGR2B,DYRK1A,TSC2,VAMP2,BIN1,FEZ2,EPN2	2441	2.03456	4.63975e-05	63
GO:0031328~positive regulation of cellular biosynthetic process	185	0.501029	MYOD1,HRAS,THRA,THRB,MORF4L2,STAT5B,TGFB3,CASK,EIF5A,TBP,IL10,GHRHR,CBFB,IL11,CITED2,GATA2,APOA2,APOE,APOA5,IFNG,IL1B,INSR,CCNA2,PITX2,RELA,ARNTL,IRS1,JUNB,DDIT3,PPARGC1B,HIF1A,MSX1,KRT17,JUN,VEGFA,PDGFRA,MAPK9,NFE2L2,MGC112830,FUS,CNBP,HMGB2,DRD3,ONECUT1,DRD2,SFPI1,SOX6,CALR,WT1,PLAGL1,NR1H2,HOXA1,TCF21,BLOC1S2,SMARCB1,NPM1,TEF,NKX2-1,AGRN,RUNX1,NR1H4,NR1H3,KLF5,KLF6,NTF3,MAFB,TGFBR1,SMAD5,CREBB…	2441	1.38226	4.60371e-05	73
GO:0032868~response to insulin stimulus	52	0.14083	APOBEC1,FOXA2,CYP11B2,PPARG,RHOQ,RPS6KB1,VGF,GHRHR,IL10,AKT1,SLC2A8,EIF4EBP2,INSIG2,INSIG1,SHC1,PAK1,INSR,SGK1,AR,EGR2,CCKBR,SOCS3,RELA,UBE2B,PRKCD,IRS1,CDK2,HIF1A,ADM,CCND2,HSD11B2,AKAP1,NPPA,GRB2,PFKFB1,ALDOB,CCL5,STAT4,BCL2,SH2B2,NR1H3,PTPN2,FADS1,WDR6,PTPRA,GGH,UCP3,PTPN1,GHSR,DRD1A,ABCC5,VLDLR	2441	1.93679	4.78012e-05	69
GO:0009991~response to extracellular stimulus	97	0.262702	A2M,LDHA,IL6ST,MMP9,RPS6KB1,AQP3,TGFB2,CXCL10,CD44,CDKN2B,PIK3C3,IL1B,INSR,ATG9A,SOCS3,RELA,DDIT3,CD38,JUN,HSD11B2,PDGFRB,COL1A1,CCL2,AHCY,TXN2,ALDOB,PFKFB1,ASL,TIMP3,ALB,SLC30A4,RUNX1,BECN1,NR4A2,USF1,USF2,PLA2G4A,P2RX7,CDKN1A,UCP3,NPY,GHSR,KLF4,ARSB,PPARG,SYNJ1,TTPA,AKT1,ASGR1,FOS,TNFRSF11B,SLC1A2,MAP1LC3A,HMOX1,ZFP354A,FOSL1,PRL,LTA,CLN3,ADNP,PRKCD,UGT1A1,CCND1,ADM,GHRH,KPNA2,ALPL,CCK,GDAP2,HS…	2441	1.59109	4.86904e-05	71
GO:0032940~secretion by cell	72	0.194995	CYB5R4,SYT1,CGA,HNF1A,CLTB,SYT4,GLRA1,SYT3,SYNJ1,EDN1,SYT6,ITSN1,VGF,GHRHR,CXCL10,MS4A2,NSF,RAB27A,SCAMP1,ERP29,STXBP1,RPH3AL,CDK5,ACVR2B,DOC2A,GRM2,DGAT1,AGTR1A,LAX1,GHRH,RAB14,RAB15,VAMP2,EIF2AK3,LCP2,RAB3A,YWHAZ,CPLX2,CPLX1,STX7,RAB3C,EXOC8,GIPC1,RIMS2,RIMS1,RIMS3,LY6E,SYN3,CKLF,SYN2,CHP,PCSK4,IL1RN,NLGN1,ANXA1,SMAD2,ANXA4,FURIN,TNP2,DVL1,CADPS,LAT,SCFD1,P2RX7,FCGR2B,NTRK2,GHSR,CACNA1C,SYTL1,S…	2441	1.73139	4.88362e-05	70
GO:0030182~neuron differentiation	135	0.365616	ENAH,EFNA1,CSPG4,STRN,CNP,L1CAM,JAG1,GRIN3A,CXCL12,TGFB2,NRCAM,GATA2,CD44,ATXN10,APOE,PGRMC1,ILK,PITX3,SS18L1,RET,EFNB1,PTPRR,DLL1,CTNNA1,NCAM2,RND1,NDEL1,ABT1,VEGFA,FOXG1,MAPK9,STMN1,LPPR4,DRD2,ARF6,NAPA,ITGB1,ALCAM,SLC11A2,HOXA1,PTK2,CRMP1,MTPN,DMD,NKX2-1,OLFM3,RUNX1,NTF3,MAP2K1,TGFBR1,NR4A2,SMAD4,NEUROG1,CELSR3,AFG3L2,NKX6-1,DVL1,NTRK3,CDKN1C,EPHA7,DLX5,NTRK2,AREG,DRD1A,MYH10,NRP2,COPS2,NRP1,F…	2441	1.46335	6.44093e-05	72
GO:0051347~positive regulation of transferase activity	72	0.194995	ADCY3,EFNA1,ADCY5,EDN2,PRKAG2,ADCY6,EDN1,CSPG4,TGFB3,LPAR3,SDC4,ADORA1,CAMKK1,TGFB2,AKT1,CDC42,PRKAR2A,ILK,MAP2K1IP1,TGFA,IL1B,MS4A2,SHC1,PRKACB,PAK1,NRG1,FGF2,INSR,CEACAM1,MAP2K6,PICK1,ADNP,PRKCD,IRS1,GRM1,CDK5,SPDYA,ACVR2B,CCND1,EREG,CCND2,GADD45G,CD81,PRL3D4,CCK,TNF,GNAI2,DRD2,PFKFB2,PFKFB1,SERINC2,MAP3K1,SERINC1,NPM1,CD24,PTPRC,MAP2K1,TAOK2,SPHK2,TGFBR1,LRRN3,IL1RN,HGF,DGKI,AVPI1,LOC497978,TP…	2441	1.71474	7.18759e-05	70
GO:0030163~protein catabolic process	104	0.28166	IDE,SAE1,CUL5,WWP1,ERAP1,PSENEN,RNF34,SOCS3,USP1,RELA,CLPX,PSMA1,FBXO17,PSMA5,PIAS3,SIAH1A,YME1L1,FBXO11,TRA1,RAD23B,DERL1,RAD23A,UBE2V2,NEDD8,RFFL,RBX1,ARIH1,UBE2D3,PSMB7,CACYBP,FBXO43,FBXO9,ACY1,UBE2CBP,UBE2L6,TRIM63,ATG3,PSMB8,RNF8,FBXO39,P2RX7,CBLB,PSMC5,VCP,UBA1,RNF2,FBXO30,UCHL1,UFC1,RNF181,OS9,AKT1,RNF190,MAP1LC3A,MAP1LC3B,PSMD3,NSMCE2,FBXL12,USP11,USP10,USP14,VCPIP1,PSMD9,UBE2A,RING1,UBE2…	2441	1.5471	7.9179e-05	70
GO:0044092~negative regulation of molecular function	93	0.251869	CAST,OPRM1,ADCY3,INSL3,TUSC4,THRA,HMGCR,ADCY5,PRKAG2,SNCA,ADCY6,PPARG,GABBR1,PRDX3,PTMA,ADORA1,TGFB2,AKT1,MEN1,SPRY2,APOA2,CASP3,APOE,HMOX1,ILK,PSMD3,IL1B,CAT,CDK5RAP1,INSR,PSMD9,IRAK2,CLN3,SP100,PKIG,ADNP,PKIB,NR0B1,PKIA,DDIT3,PSMA1,ADRB2,PSME1,ARRB2,LAX1,PSMA5,HIPK3,GADD45G,GRM6,UBC,PSME3,CAND1,COMMD7,GADD45A,OAS1D,GNAI3,GNAI2,DRD3,DRD2,TRIB3,FKBP1A,EGLN1,SUMO1,HRH3,HEXIM1,HSPA5,TERF1,PTPRC,PTP…	2441	1.5886	8.56351e-05	70
GO:0007611~learning or memory	51	0.138122	SLC6A1,GM2A,HMGCR,TACR1,SYNJ1,RPS6KB1,CALB1,FOS,CASP3,SBDS,GRIN2B,ADAM2,SLC24A2,IL1B,PLCB1,FOSL1,EGR1,CLN3,SGK1,EGR2,ADNP,GRIN2A,CDK5,JUN,PSEN2,DRD3,DRD2,GLUD1,TAC1,SLC11A2,HRH3,PDE1B,PTN,IL1RN,GABRA5,GRIN1,ATP1A3,IGF1,NLGN3,PARK2,VDAC3,VDAC1,ATXN1,NRAS,GPI,PRKAR1B,NEUROD2,CRH,CACNA1C,APBB1,DRD1A	2441	1.91393	8.68851e-05	69
GO:0046903~secretion	87	0.235619	RGD1308470,CYB5R4,SYT1,CGA,HNF1A,CLTB,SYT4,GLRA1,TACR1,SYT3,SYNJ1,EDN1,SYT6,ITSN1,VGF,ADORA1,GHRHR,CXCL10,MS4A2,GUCA2B,NSF,RAB27A,SCAMP1,PTGER3,CCKBR,ERP29,RPH3AL,STXBP1,CDK5,ACVR2B,DOC2A,GRM2,DGAT1,AGTR1A,LAX1,GHRH,RAB14,RAB15,VAMP2,EIF2AK3,PLA2G5,LCP2,RAB3A,YWHAZ,CPLX2,CPLX1,RAB3C,STX7,DRD3,DRD2,EXOC8,GIPC1,RIMS2,RIMS1,RIMS3,ANXA6,TSC22D3,LY6E,SYN3,CKLF,SYN2,CHP,NMU,PCSK4,TRPC1,IL1RN,NLGN1,ANXA…	2441	1.61413	9.11076e-05	71
GO:0010627~regulation of protein kinase cascade	81	0.21937	SLC20A1,VAPA,FGF9,ATP6AP2,IL6ST,EDN1,GJA1,LPAR3,ITSN1,TGFB2,IL11,MEN1,AKT1,CDC42,GRIN2B,HMOX1,ILK,IFNG,IL1B,CAT,PAK1,PRL,INSR,RHOH,AR,ELP2,LTBR,RELA,MYLK2,FADD,PRKCD,GRM1,UBE2N,ADRB2,F3,HIPK3,AKAP6,MAPK9,AKAP7,AKAP1,NEK6,PPP5C,TNF,DRD3,LITAF,DRD2,PPM1A,TFG,FKBP1A,ITGB1,IGF1R,TNFRSF1A,MAP3K1,CC2D1A,CD24,NENF,EPO,PTPRC,PTPN6,DIXDC1,IL3,TAOK2,IL1RL1,TGFBR1,LGALS1,IL1RN,IGF1,IGF2,SECTM1A,IL6RA,GPS2,P…	2441	1.64447	9.44583e-05	71
GO:0048511~rhythmic process	58	0.157079	UTS2,EDN2,SLC9A3,STAT5B,PGLYRP1,TGFB3,GRIN3A,VGF,ADORA1,TGFB2,GRIN2B,EIF2B2,NFIL3,PRL,EIF2B4,EGR2,CCKBR,ADNP,GRIN2A,ARNTL,CTNNA1,FSHR,KIF1B,EREG,GHRH,CCND2,JUN,VEGFA,ADAMTS1,OAS1D,PHLPP,AHCY,DRD3,DRD2,HS3ST2,BCL2L1,ALDH1A1,NR1D1,GCX1,ALB,BCL2,JUND,TEF,PER2,NKX2-1,PER1,LFNG,GNRH1,GRIN1,ANXA1,NPY5R,AFP,PLA2G4A,DBP,BAX,BMPR1B,LIPC,DRD1A	2441	1.81845	0.00010323	68
GO:0001944~vasculature development	79	0.213953	RTN4,NRP1,EFNA1,FGF9,PGF,EDN1,PRRX1,CSPG4,GJA1,GJA5,CXCL12,TGFB2,CITED2,AKT1,BAK1,CD44,APOE,CTGF,HMOX1,TGFA,IL1B,SHC1,LOX,NR2F2,FGF1,FGF2,PITX2,CYR61,PDPN,SOCS3,ARHGAP24,JUNB,VEGFC,HIF1A,CRKL,AGTR1A,JUN,VEGFA,COL1A2,COL1A1,ACVR1,EMCN,FOXM1,ELN,COL3A1,CDH2,CX3CL1,WT1,TCF21,ALDH1A2,PTK2,CHM,PPAP2B,C1GALT1,SCG2,NSDHL,PLAT,KLF5,MAP2K1,SPHK2,SMAD7,VHL,TGFBR1,TNNI3,CSRP3,ANXA2,GPI,CDH13,PKNOX1,MEOX2,ID…	2441	1.65124	0.000105389	73
GO:0033674~positive regulation of kinase activity	69	0.18687	ADCY3,EFNA1,ADCY5,EDN2,PRKAG2,ADCY6,EDN1,CSPG4,TGFB3,LPAR3,SDC4,ADORA1,CAMKK1,TGFB2,AKT1,CDC42,PRKAR2A,ILK,TGFA,MAP2K1IP1,IL1B,MS4A2,SHC1,PRKACB,PAK1,NRG1,FGF2,INSR,CEACAM1,MAP2K6,PICK1,ADNP,PRKCD,IRS1,GRM1,CDK5,SPDYA,CCND1,ACVR2B,EREG,CCND2,GADD45G,CD81,PRL3D4,CCK,TNF,GNAI2,DRD2,PFKFB2,PFKFB1,MAP3K1,NPM1,CD24,PTPRC,MAP2K1,TAOK2,SPHK2,TGFBR1,LRRN3,IL1RN,HGF,DGKI,AVPI1,LOC497978,P2RX7,PRKAR1B,DGKZ…	2441	1.71762	0.000105975	70
GO:0042542~response to hydrogen peroxide	34	0.092081	LDHA,ERBB4,BCL2L1,PRDX3,CBX6,CASP3,STAT4,BCL2,HMOX1,PPP2CB,SHC1,CAT,FOSL1,MB,TXNIP,SLC8A1,OLR1,CRYAB,RELA,ANXA1,APTX,PRKCD,DDIT3,PLA2G4A,SDC1,DUSP1,PLCG1,PRDX6,JUN,PDGFRB,TXNRD1,AREG,COL1A1,HSPD1	2441	2.24568	0.000107461	60
GO:0051047~positive regulation of secretion	47	0.127288	TNF,GRIK1,CADM1,DRD2,TACR1,GLUD1,EDN2,PFKFB2,EDN1,SNCA,NNAT,TGFB3,TAC1,TRH,ADORA1,CXCL12,IL10,GHRHR,TGFB2,PCSK1,GRIN2B,IFNG,MS4A2,APLN,NMU,PSMD9,TNFSF4,PLA2G10,PFKM,NR0B2,CDK5,NKX6-1,CADPS,CD38,VEGFC,P2RX7,CNTF,FREQ,GHRH,AVPR1B,CRH,MAPK9,APBB1,HTR2C,CACNA1B,SERP1,IL2	2441	1.95651	0.000109012	70
GO:0010648~negative regulation of cell communication	77	0.208536	SLC6A1,GRIK1,GLRA1,FGF9,GRIK3,TGFB3,PAWR,ADORA1,YBX1,MEN1,AKT1,WNT4,HTRA1,SLC24A2,IL1B,RHOH,CLN3,PTPRF,SOCS3,RELA,STRN3,ADNP,DLL3,STXBP1,RPH3AL,NR0B1,IRS1,PRKCD,CTNNBIP1,MFN2,CD38,CCND1,ADRB2,ARRB2,TGIF1,NGFR,ACVR1,GNAI3,GNAI2,ONECUT1,DRD3,STRAP,DRD2,NR3C1,CALR,GREM1,IGF1R,PPP2CB,HSPA5,AXIN2,PTPRC,PTPN6,SMAD7,IL1RL1,IL1RN,IGF1,RGS14,NPY5R,GPS2,ATXN1,CBLB,P2RX7,RGS1,RGS2,RGS3,RGS4,TSC2,ADRA1A,DGKZ…	2441	1.65842	0.000115397	70
GO:0032535~regulation of cellular component size	77	0.208536	RTN4,NRP1,IL9R,IL6ST,CAPZA2,MMP9,EDN1,PPARG,TGFB3,RRAD,SGMS1,CXCL12,TGFB2,AKT1,ACTR3,CGREF1,CDKN2C,ILK,FGF2,DNAJC2,MT3,SERTAD2,SGK1,CGRRF1,LIMK1,CRYAB,ADNP,ADIPOR1,CDK5,CD38,CTH,PRDM4,KRT17,SEMA4F,ARPC5L,CFL1,TGIF1,TMSB4X,SPNA2,DCUN1D3,EMP1,NPPA,ADD1,SHROOM2,NDN,TNFRSF12A,ELN,TAF9B,ARF6,ARPC5,GREM1,CAPZB,TPM1,PTK2,PFN2,MAP3K1,BCL2,NPM1,NEFL,NEFM,DCLK1,IL7,TGFBR1,PSRC1,SMAD4,IGF1,NTRK3,EI24,CDKN1A…	2441	1.65124	0.000137379	72
GO:0033673~negative regulation of kinase activity	34	0.092081	TUSC4,HMGCR,PRKAG2,TRIB3,PRDX3,MEN1,AKT1,SPRY2,CASP3,HEXIM1,APOE,ILK,IL1B,CDK5RAP1,PTPN6,PTPRC,PKIG,PKIB,PKIA,DVL1,CDKN1C,SH3BP5,CDKN1A,LAX1,GSK3B,HIPK3,TSC2,GADD45G,FABP4,MAPK8IP1,DUSP9,DRD1A,GADD45A,DUSP6	2441	2.21613	0.000148288	55
GO:0051270~regulation of cell motion	65	0.176037	RTN4,JUB,UTS2,NRP1,IL6ST,EDN2,TACR1,MMP9,STAT5B,PAX6,RPS6KB1,ADORA1,CXCL12,TGFB2,CXCL10,CITED2,AKT1,APOE,ILK,APOH,UNC5C,FGF2,INSR,CYR61,PITX2,ICAM1,PLD1,SP100,ACTN4,PDPN,MYLK2,ACTN1,IRS1,CDK5,VEGFC,HIF1A,RRAS2,VEGFA,PDGFRA,PDGFRB,TMSB4X,STMN1,ERBB4,ONECUT1,DRD2,TAC1,GREM1,TPM1,IGF1R,PTK2,MAP3K1,BCL2,MAP2K1,TGFBR1,IGF1,FURIN,CDH13,PLCG1,ETS1,PTP4A1,TGFBR3,ABCC1,SST,DRD1A,IGFBP5	2441	1.73113	0.000151902	70
GO:0045936~negative regulation of phosphate metabolic process	24	0.0649984	RGD1308470,PTPRC,PTPN6,SMAD7,SNCA,YWHAB,FKBP1A,YWHAE,UBE2B,PRKCD,CDKN1C,ATXN1,MEN1,BAK1,CDKN1A,DYNLL1,CDKN2B,CDKN2C,JUN,BAX,PSEN2,AKAP1,INSR,IL2	2441	2.64198	0.000155401	58
GO:0010563~negative regulation of phosphorus metabolic process	24	0.0649984	RGD1308470,PTPRC,PTPN6,SMAD7,SNCA,YWHAB,FKBP1A,YWHAE,UBE2B,PRKCD,CDKN1C,ATXN1,MEN1,BAK1,CDKN1A,DYNLL1,CDKN2B,CDKN2C,JUN,BAX,PSEN2,AKAP1,INSR,IL2	2441	2.64198	0.000155401	58
GO:0016477~cell migration	84	0.227494	NRP2,JUB,NRP1,EDN2,PAX6,CSPG4,GJA1,RPS6KB1,CXCL12,TGFB2,PEX7,CD47,SBDS,CD44,CTGF,IFNG,IL1B,LBP,CAP1,MSN,NR2F2,NRG1,FGF2,TWIST1,NR2F1,ICAM1,RET,EFNB1,SIRPA,CDK5,HIF1A,NDEL1,CFL1,VEGFA,CNTN2,PDGFRB,ACVR1,DCC,CXCL1,CCL3,SHROOM2,CCL2,CCK,TNF,NDN,DRD2,TNFRSF12A,CXCL3,CXCL2,SLC37A4,GIPC1,CDH2,CX3CL1,CCL5,ITGB1,VCAM1,CCL22,PTK2,KATNA1,CKLF,NKX2-1,SCARB1,POU3F2,SCNN1G,CD24,CLASP2,DCLK1,SCG2,PLAT,VHL,TGFB…	2441	1.60661	0.000154378	73
GO:0006357~regulation of transcription from RNA polymerase II promoter	168	0.454989	MYOD1,SNF1LK,THRA,THRB,MORF4L2,STAT5B,TGFB3,CASK,REST,CBFB,IL11,CITED2,MAGED1,GATA2,TRAK2,MYOCD,WDR77,PITX2,SATB1,RELA,PKIG,NR0B2,ARNTL,NR0B1,CSDA,PKIA,JUNB,PPARGC1B,HIF1A,MSX1,JUN,RPS14,VEGFA,TGIF1,ST18,FUS,CNBP,HMGB2,DRD3,ONECUT1,DRD2,STRAP,TAF9B,NEDD8,SOX6,CALR,WT1,PLAGL1,NR1H2,HOXA1,PFN1,ATN1,BLOC1S2,HEXIM1,SMARCB1,TEF,NKX2-1,AGRN,RUNX1,NR1H4,NR1H3,KLF6,MAP2K1,NTF3,MAFB,SMAD7,SUB1,SMAD5,SRA1,…	2441	1.37785	0.000156196	73
GO:0003001~generation of a signal involved in cell-cell signaling	43	0.116455	CYB5R4,RAB3A,SYT1,CGA,CPLX2,YWHAZ,STX7,HNF1A,RAB3C,CLTB,CPLX1,SYT4,SYT3,EDN1,SYNJ1,GIPC1,VGF,RIMS2,GHRHR,SYN3,SYN2,NSF,IL1RN,ANXA1,NLGN1,SMAD2,DVL1,ACVR2B,P2RX7,DGAT1,DOC2A,GRM2,FCGR2B,GHRH,NTRK2,RAB14,RAB15,VAMP2,CACNA1C,GHSR,EIF2AK3,SMPD3,CACNA1B	2441	1.99074	0.000174368	68
GO:0006897~endocytosis	56	0.151663	CLTA,HRAS,CLTB,LDLR,SLC9A3,SNCA,SYNJ1,SYT6,ITSN1,ASGR1,GATA2,ASGR2,CD47,PACSIN1,CTTN,PICALM,CLEC4F,APOE,PACSIN2,NECAP1,CAP1,SCAMP1,CLN3,ARC,SCAMP2,STXBP1,ATP6V1H,COLEC12,CDK5,SIRPA,ADRB2,ARRB2,RAB5A,SH3KBP1,BIN1,EPN2,RAB3A,CALY,DRD3,GULP1,DRD2,CDC42SE1,SCARB1,CD24,EHD1,EHD2,EHD4,LRRN3,NRAS,P2RX7,FCGR2B,JMJD6,RAB34,LRP4,VLDLR,CLCN5	2441	1.80135	0.000196674	67
GO:0010324~membrane invagination	56	0.151663	CLTA,HRAS,CLTB,LDLR,SLC9A3,SNCA,SYNJ1,SYT6,ITSN1,ASGR1,GATA2,ASGR2,CD47,PACSIN1,CTTN,PICALM,CLEC4F,APOE,PACSIN2,NECAP1,CAP1,SCAMP1,CLN3,ARC,SCAMP2,STXBP1,ATP6V1H,COLEC12,CDK5,SIRPA,ADRB2,ARRB2,RAB5A,SH3KBP1,BIN1,EPN2,RAB3A,CALY,DRD3,GULP1,DRD2,CDC42SE1,SCARB1,CD24,EHD1,EHD2,EHD4,LRRN3,NRAS,P2RX7,FCGR2B,JMJD6,RAB34,LRP4,VLDLR,CLCN5	2441	1.80135	0.000196674	67
GO:0055066~di-, tri-valent inorganic cation homeostasis	73	0.197703	RGD1308470,CASR,UTS2,IL6ST,ATOX1,EDN2,TACR1,EDN1,LPAR3,SAE1,BAK1,CUL5,ATP2B4,APOE,SLC24A2,HMOX1,RGN,TGFA,IL1B,SV2A,CLN3,PTGER3,CCKBR,TRPM8,GRM1,TRDN,CD38,HIF1A,ADM,AGTR1A,GNB1,GTF2I,GHRH,PGM1,STC1,CALCR,CCL3,CCL2,DRD3,DRD2,TRHR,SLC37A4,TAC1,FKBP1A,ITGB1,SLC11A2,SUMO2,ANXA7,MT1A,HRH3,SLC30A1,BCL2,PTH,SLC30A4,CD24,PTPRC,TRPC1,SLC8A1,HERPUD1,GRIN1,IREB2,NPY1R,TNNI3,CSRP3,ITPR1,CD55,P2RX7,BAX,AVPR1B,…	2441	1.65881	0.000198576	72
GO:0019932~second-messenger-mediated signaling	60	0.162496	OPRM1,ADCY3,INSL3,CASR,ADCY5,EDN2,ADCY6,EDN1,LPAR3,ADORA1,GHRHR,NDUFS4,EIF4EBP2,ATP2B4,APOE,PIK3C3,PIK3CA,HTR5A,MINPP1,PTGER3,PI4KB,FSHR,GRM1,ADRB2,FREQ,GNB2,ADM,GHRH,GNB1,AGTR1A,HTR7,VSNL1,GRM6,GNAS,EIF2AK3,TSHR,CALCR,TNF,GNAI3,GNAI2,DRD3,DRD2,CREM,ADCYAP1R1,RIMS2,HCRTR2,IGF1R,PTH,CHP,IGF1,RCAN1,NPR3,RCAN2,IL8RB,LAT,NPY,AVPR1B,ADRA1A,HTR2C,DRD1A	2441	1.75871	0.000203282	70
GO:0001568~blood vessel development	76	0.205828	RTN4,NRP1,EFNA1,FGF9,PGF,EDN1,PRRX1,CSPG4,GJA1,GJA5,CXCL12,TGFB2,CITED2,AKT1,BAK1,CD44,APOE,CTGF,HMOX1,TGFA,IL1B,SHC1,LOX,NR2F2,FGF1,FGF2,CYR61,PITX2,SOCS3,ARHGAP24,JUNB,VEGFC,HIF1A,CRKL,AGTR1A,JUN,VEGFA,COL1A2,COL1A1,ACVR1,EMCN,FOXM1,ELN,COL3A1,CDH2,CX3CL1,WT1,ALDH1A2,PTK2,CHM,PPAP2B,C1GALT1,SCG2,NSDHL,PLAT,KLF5,MAP2K1,SPHK2,SMAD7,VHL,TGFBR1,TNNI3,CSRP3,ANXA2,GPI,CDH13,PKNOX1,MEOX2,JMJD6,BAX,MAP…	2441	1.63688	0.000211642	72
GO:0030005~cellular di-, tri-valent inorganic cation homeostasis	70	0.189579	RGD1308470,CASR,UTS2,IL6ST,ATOX1,EDN2,TACR1,EDN1,LPAR3,SAE1,BAK1,CUL5,ATP2B4,APOE,SLC24A2,RGN,TGFA,IL1B,SV2A,CLN3,PTGER3,CCKBR,TRPM8,GRM1,TRDN,CD38,HIF1A,ADM,AGTR1A,GNB1,GTF2I,GHRH,PGM1,STC1,CALCR,CCL3,CCL2,DRD3,DRD2,TRHR,SLC37A4,TAC1,FKBP1A,ITGB1,SUMO2,ANXA7,MT1A,HRH3,SLC30A1,BCL2,PTH,CD24,PTPRC,TRPC1,SLC8A1,HERPUD1,GRIN1,IREB2,NPY1R,TNNI3,CSRP3,ITPR1,CD55,P2RX7,BAX,AVPR1B,ADRA1A,CACNA1C,DRD1A,I…	2441	1.67517	0.000212359	72
GO:0043279~response to alkaloid	33	0.0893728	ALDOA,TACR3,SLC6A1,DRD3,DRD2,TACR1,SNCA,PPARG,TAC1,FKBP1A,TAC2,SDC2,PCSK1,CASP3,BCL2,HMOX1,SRR,IL1B,SHC1,RELA,GRIN1,IGF2,CDK5,GRM2,PLCG1,BAX,CASP12,HSPD1,CHRNB1,DRD1A,HTR2C,PPP2R2A,PPP5C	2441	2.20909	0.000211448	65
GO:0060284~regulation of cell development	77	0.208536	XRCC5,RTN4,XRCC4,LZTS1,NRP1,FOXA2,EFNA1,SYNJ1,PPARG,EDN1,PAX6,CSPG4,TGFB3,REST,CXCL12,TGFB2,MBP,ACTR3,ASPA,ILK,IFNG,CDK5RAP1,FGF2,MT3,SGK1,PTPRF,LIMK1,RELA,ADNP,DLL3,DLL1,CTNNA1,VEGFC,NDEL1,SEMA4F,CCND2,FOXG1,NPTN,TGIF1,MAPK9,CNTN4,NGFR,DRD3,DRD2,TNFRSF12A,CDH2,CALR,PRPF19,PTK2,ATN1,BCL2,POU3F2,AGRN,CD24,NEFL,NEFM,MAG,DIXDC1,NTF3,GRIN1,NLGN1,SMAD4,SMAD2,SMAD1,NKX6-1,NTRK3,ATF5,YWHAG,YWHAH,CNTF,GS…	2441	1.63007	0.000211534	73
GO:0051254~positive regulation of RNA metabolic process	133	0.360199	NCBP1,MYOD1,THRA,THRB,MORF4L2,STAT5B,TGFB3,CASK,IL10,CBFB,IL11,CITED2,GATA2,IFNG,PITX2,RELA,ARNTL,PPARGC1B,JUNB,HIF1A,MSX1,JUN,VEGFA,NFE2L2,MGC112830,FUS,HMGB2,CNBP,ONECUT1,DRD3,DRD2,SFPI1,SOX6,WT1,NR1H2,PLAGL1,HOXA1,TCF21,BLOC1S2,SMARCB1,TEF,NKX2-1,AGRN,RUNX1,NR1H4,NR1H3,KLF6,NTF3,MAP2K1,MAFB,SMAD5,GRIN1,SRA1,CREBBP,ESRRG,NR4A2,SMAD4,NR4A1,SMAD2,NR4A3,KLF15,SMAD1,USF1,USF2,SREBF2,SHOX2,RNF4,ETS1…	2441	1.43227	0.000209949	72
GO:0031667~response to nutrient levels	89	0.241036	ARSB,A2M,LDHA,IL6ST,MMP9,SYNJ1,PPARG,TTPA,RPS6KB1,AQP3,TGFB2,CXCL10,AKT1,TNFRSF11B,CD44,MAP1LC3A,CDKN2B,HMOX1,PIK3C3,ZFP354A,IL1B,PRL,INSR,LTA,CLN3,ATG9A,SOCS3,RELA,UGT1A1,PRKCD,DDIT3,CD38,CCND1,ADM,GHRH,JUN,PDGFRB,HSD11B2,COL1A1,KPNA2,ALPL,CCL2,AHCY,CCK,GDAP2,HSD17B2,TXN2,ALDOB,PFKFB1,SLC37A4,ASNS,TSHB,ASL,TIMP3,VCAM1,ALDH1A1,ALDH1A2,UGT1A6,PCSK1,IGF1R,UGT1A9,STAT4,UGT1A8,ACSL1,UGT1A3,UGT1A2,AME…	2441	1.5634	0.000243163	70
GO:0010243~response to organic nitrogen	44	0.119164	CCL2,DRD3,SLC6A1,DRD2,ALDOC,ALDOB,PTGS1,HMGCS1,RPS6KB1,ASNS,BCL2L1,HPRT1,TIMP3,TGFB2,CASP3,SLC1A2,PTK2,PIK3C3,VKORC1,IL1B,PPP3CA,NEFL,RELA,GRIN1,IL1RN,NR4A2,GRIN2A,SMAD1,CDO1,PRKCD,DDIT3,PLA2G4A,CDKN1A,CCND1,BTG2,PLCG1,CASP12,CFL1,SLC18A2,MAPK9,LIPC,SST,DRD1A,MGST1	2441	1.9461	0.000243849	66
GO:0010720~positive regulation of cell development	37	0.100206	XRCC5,XRCC4,TNFRSF12A,DRD2,PPARG,SYNJ1,TGFB3,PAX6,CXCL12,TGFB2,PRPF19,ACTR3,ASPA,PTK2,BCL2,ILK,NEFL,DIXDC1,SGK1,NTF3,PTPRF,LIMK1,RELA,ADNP,SMAD4,DLL3,SMAD2,SMAD1,NKX6-1,NTRK3,VEGFC,CNTF,NDEL1,FOXG1,NPTN,MAPK9,NGFR	2441	2.08281	0.000254388	68
GO:0014072~response to isoquinoline alkaloid	14	0.0379157	DRD3,TACR3,DRD2,TACR1,RELA,GRIN1,TAC1,TAC2,PCSK1,PLCG1,SRR,IL1B,PPP2R2A,PPP5C	2441	3.6501	0.000266697	45
GO:0043278~response to morphine	14	0.0379157	DRD3,TACR3,DRD2,TACR1,RELA,GRIN1,TAC1,TAC2,PCSK1,PLCG1,SRR,IL1B,PPP2R2A,PPP5C	2441	3.6501	0.000266697	45
GO:0040017~positive regulation of locomotion	41	0.111039	UTS2,ERBB4,ONECUT1,IL6ST,TACR1,MMP9,EDN2,CXCL9,TAC1,RPS6KB1,CXCL12,TGFB2,CXCL10,IGF1R,PTK2,BCL2,ILK,INSR,FGF2,SCG2,CYR61,ICAM1,PLD1,MAP2K1,PDPN,IGF1,ARTN,FURIN,IRS1,AGER,CDH13,VEGFC,HIF1A,PLCG1,RRAS2,PTP4A1,VEGFA,PDGFRA,PDGFRB,ABCC1,DRD1A	2441	1.9912	0.000272282	68
GO:0045941~positive regulation of transcription	150	0.40624	MYOD1,THRA,THRB,MORF4L2,STAT5B,TGFB3,CASK,TBP,IL10,CBFB,IL11,CITED2,GATA2,IFNG,CCNA2,PITX2,RELA,ARNTL,JUNB,PPARGC1B,DDIT3,HIF1A,MSX1,JUN,VEGFA,MAPK9,NFE2L2,MGC112830,FUS,CNBP,HMGB2,DRD3,ONECUT1,DRD2,SFPI1,SOX6,WT1,NR1H2,PLAGL1,HOXA1,TCF21,BLOC1S2,SMARCB1,TEF,NKX2-1,AGRN,RUNX1,NR1H4,NR1H3,KLF5,KLF6,NTF3,MAFB,TGFBR1,SMAD5,GRIN1,SRA1,CREBBP,ESRRG,NR4A2,SMAD4,NR4A1,SMAD2,SMAD1,NR4A3,KLF15,DDX5,USF1,U…	2441	1.39149	0.000274936	72
GO:0000302~response to reactive oxygen species	38	0.102914	LDHA,ERBB4,PRDX3,BCL2L1,CBX6,FOS,CASP3,STAT4,BCL2,HMOX1,PPP2CB,SFRS10,SHC1,CAT,FOSL1,MT3,MB,TXNIP,SLC8A1,OLR1,CRYAB,RELA,ANXA1,APTX,PRKCD,DDIT3,PLA2G4A,SDC1,UCP3,DUSP1,PLCG1,PRDX6,JUN,PDGFRB,TXNRD1,COL1A1,AREG,HSPD1	2441	2.0461	0.000296043	62
GO:0019941~modification-dependent protein catabolic process	89	0.241036	UCHL1,UFC1,SAE1,RNF181,OS9,CUL5,RNF190,MAP1LC3A,MAP1LC3B,WWP1,PSMD3,USP11,NSMCE2,FBXL12,USP10,RNF34,USP14,VCPIP1,PSMD9,UBE2A,SOCS3,USP1,RING1,UBE2F,UBE2I,UBE2B,PJA2,UBE2N,PSMA1,PSME1,FBXO17,PSMA5,PIAS3,SIAH1A,UBC,UBD,KLHL12,CAND1,UCHL3,PSME3,SIAH2,TRA1,FBXO11,RAD23B,OTUD5,RGD69425,DERL1,UBE2Z,RAD23A,NEDD8,UBE2V2,RFFL,ARIH1,SUMO2,CYLD,UBE2D3,RGD1308127,SUMO1,UFM1,MAP3K1,PPP2CB,CACYBP,FBXO43,NEDD4L…	2441	1.55239	0.000315197	69
GO:0043632~modification-dependent macromolecule catabolic process	89	0.241036	UCHL1,UFC1,SAE1,RNF181,OS9,CUL5,RNF190,MAP1LC3A,MAP1LC3B,WWP1,PSMD3,USP11,NSMCE2,FBXL12,USP10,RNF34,USP14,VCPIP1,PSMD9,UBE2A,SOCS3,USP1,RING1,UBE2F,UBE2I,UBE2B,PJA2,UBE2N,PSMA1,PSME1,FBXO17,PSMA5,PIAS3,SIAH1A,UBC,UBD,KLHL12,CAND1,UCHL3,PSME3,SIAH2,TRA1,FBXO11,RAD23B,OTUD5,RGD69425,DERL1,UBE2Z,RAD23A,NEDD8,UBE2V2,RFFL,ARIH1,SUMO2,CYLD,UBE2D3,RGD1308127,SUMO1,UFM1,MAP3K1,PPP2CB,CACYBP,FBXO43,NEDD4L…	2441	1.55239	0.000315197	69
GO:0030003~cellular cation homeostasis	76	0.205828	RGD1308470,CASR,UTS2,IL6ST,ATOX1,EDN2,TACR1,EDN1,LPAR3,SAE1,BAK1,CUL5,ATP2B4,AQP11,APOE,SLC24A2,RGN,TGFA,IL1B,SV2A,MT3,CLN3,SGK1,PTGER3,CCKBR,TRPM8,GRM1,TRDN,CD38,HIF1A,ADM,AGTR1A,GNB1,GTF2I,GHRH,PGM1,STC1,CALCR,CCL3,CCL2,DRD3,DRD2,TRHR,SLC37A4,TAC1,FKBP1A,ATP6V1B2,ITGB1,SUMO2,ANXA7,MT1A,HRH3,SLC30A1,BCL2,PTH,CD24,MAFG,PTPRC,TRPC1,SLC8A1,HERPUD1,GRIN1,SLC12A5,IREB2,NPY1R,TNNI3,CSRP3,ITPR1,CD55,P2…	2441	1.6158	0.00032428	72
GO:0008202~steroid metabolic process	59	0.159788	CYB5R3,HNF1A,LDLR,HMGCR,CYP11B1,CYP11B2,STAT5B,PMVK,CALB1,AKR1C14,SC4MOL,ACBD3,APOA2,INSIG2,STARD6,APOE,CYP7A1,SULT1A1,INSIG1,CAT,FGF2,OPRS1,SULT2A1,PCTP,NR0B1,SQLE,HSD11B1,HSD11B2,SLC27A5,HSD17B11,GC,HSD3B1,HSD3B6,HSD17B2,SLC37A4,HMGCS1,NR3C1,TIMP1,SCARB1,PRKAA2,HSD17B4,NR1H4,HSD17B7,NSDHL,HSD17B8,EBP,SOAT2,TNFSF4,LIPA,OSBPL9,SLC10A2,SREBF2,AFP,YWHAH,CRH,LIPC,NR5A2,LIPE,VLDLR	2441	1.73969	0.000322054	64
GO:0045893~positive regulation of transcription, DNA-dependent	131	0.354783	MYOD1,THRA,THRB,MORF4L2,STAT5B,TGFB3,CASK,IL10,CBFB,IL11,CITED2,GATA2,IFNG,PITX2,RELA,ARNTL,PPARGC1B,JUNB,HIF1A,MSX1,JUN,VEGFA,NFE2L2,MGC112830,FUS,HMGB2,CNBP,ONECUT1,DRD3,DRD2,SFPI1,SOX6,WT1,NR1H2,PLAGL1,HOXA1,TCF21,BLOC1S2,SMARCB1,TEF,NKX2-1,AGRN,RUNX1,NR1H4,NR1H3,KLF6,NTF3,MAFB,SMAD5,GRIN1,SRA1,CREBBP,ESRRG,NR4A2,SMAD4,NR4A1,SMAD2,NR4A3,KLF15,SMAD1,USF1,USF2,SREBF2,SHOX2,RNF4,ETS1,KLF4,HNF1A,F…	2441	1.4231	0.000325947	72
GO:0032496~response to lipopolysaccharide	45	0.121872	ALDOA,TG,CCL2,MMP9,STAT5B,TAC1,RPS6KB1,DCN,NFKB2,PRDX3,CCL5,IL10,CXCL10,FOS,PCSK1,TNFRSF1A,CASP3,STAT4,JUND,SRR,IL1B,NKX2-1,SCARB1,LBP,PRL,NR1H4,LTA,THPO,SOCS3,RELA,IL1RN,IGF1,SPARC,IL6RA,PLA2G4A,P2RX7,THBD,ADM,JUN,MAPK14,MAPK9,HSPD1,ABCC5,MGST1,VLDLR	2441	1.90527	0.000332267	68
GO:0033043~regulation of organelle organization	60	0.162496	DYNC1LI1,CAPZA2,TACR1,EDN1,SNCA,GRIK5,CTCF,TERF2IP,SDC4,MEN1,ACTR3,CDC42,SBDS,ILK,IL1B,TGFA,PAK1,INSR,ARHGEF2,SGK1,ROCK2,MID1IP1,UBE2B,UBE2N,EREG,ARPC5L,CFL1,SPNA2,TMSB4X,STMN1,MAPRE1,NEK6,ADD1,RAB3A,SHROOM2,TNF,DRD3,DRD2,ELN,TAC1,ARF6,ARPC5,RIMS1,CAPZB,TPM1,PFN2,MAP3K1,NPM1,CLASP2,TINF2,CD28,TERF1,PSRC1,IGF1,IGF2,PLA2G4A,P2RX7,GOLPH3,TSC2,CAPG	2441	1.72804	0.000332024	70
GO:0045860~positive regulation of protein kinase activity	65	0.176037	ADCY3,EFNA1,ADCY5,EDN2,ADCY6,EDN1,PRKAG2,CSPG4,TGFB3,LPAR3,SDC4,ADORA1,CAMKK1,TGFB2,AKT1,PRKAR2A,ILK,TGFA,MAP2K1IP1,IL1B,MS4A2,SHC1,PRKACB,PAK1,NRG1,FGF2,INSR,CEACAM1,MAP2K6,PICK1,ADNP,PRKCD,GRM1,CDK5,SPDYA,CCND1,ACVR2B,EREG,CCND2,GADD45G,CD81,PRL3D4,CCK,TNF,GNAI2,DRD2,MAP3K1,NPM1,CD24,PTPRC,MAP2K1,TAOK2,SPHK2,TGFBR1,LRRN3,IL1RN,HGF,DGKI,AVPI1,LOC497978,P2RX7,PRKAR1B,DGKZ,VLDLR,IL2	2441	1.68582	0.000335632	70
GO:0043086~negative regulation of catalytic activity	76	0.205828	CAST,OPRM1,ADCY3,INSL3,TUSC4,HMGCR,ADCY5,PRKAG2,ADCY6,PPARG,SNCA,GABBR1,PRDX3,ADORA1,PTMA,TGFB2,MEN1,AKT1,SPRY2,APOA2,CASP3,APOE,ILK,PSMD3,IL1B,CDK5RAP1,PSMD9,CLN3,PKIG,PKIB,PKIA,PSMA1,PSME1,LAX1,PSMA5,HIPK3,GADD45G,GRM6,UBC,CAND1,PSME3,GADD45A,OAS1D,GNAI3,GNAI2,DRD3,DRD2,TRIB3,FKBP1A,HRH3,HEXIM1,HSPA5,TERF1,PTPRC,PTPN6,HERPUD1,IL7,SMAD7,NR4A1,NPR3,TNNI3,PSMB8,DVL1,SH3BP5,CDKN1C,GPI,CDKN1A,PSMC5,…	2441	1.6089	0.000368841	66
GO:0009894~regulation of catabolic process	40	0.108331	CAST,GCLC,TNF,PFKFB3,PRKAG2,GJA1,EGLN2,GIPC1,ADORA1,TIMP3,IL10,TIMP1,AKT1,APOA2,PPP1R3C,PPP1R3B,APOE,APOA5,IFNG,IL1B,PSMD3,INSR,IL3,CLN3,BECN1,SMAD7,RELA,GRIN2A,IGF1,ARNTL,FURIN,IRS1,PPP1CB,CPT1A,PPP1CA,CBLB,ARRB2,HSD11B1,FABP1,FAF1	2441	1.98148	0.000380659	69
GO:0040012~regulation of locomotion	64	0.173329	RTN4,JUB,UTS2,IL6ST,TACR1,EDN2,MMP9,SNCA,PAX6,RPS6KB1,ADORA1,CXCL12,TGFB2,CXCL10,CITED2,AKT1,APOE,ILK,APOH,UNC5C,INSR,FGF2,CYR61,PITX2,ICAM1,PLD1,PDPN,ARTN,IRS1,CDK5,VEGFC,HIF1A,RRAS2,VEGFA,PDGFRA,PDGFRB,TMSB4X,TSHR,ERBB4,DRD3,ONECUT1,DRD2,CXCL9,TAC1,GREM1,TPM1,IGF1R,PTK2,MAP3K1,BCL2,SCG2,MAP2K1,IGF1,FURIN,AGER,CDH13,PLCG1,PTP4A1,TGFBR3,ABCC1,SST,HTR2C,DRD1A,IGFBP5	2441	1.68637	0.00038373	70
GO:0010628~positive regulation of gene expression	152	0.411656	MYOD1,THRA,THRB,MORF4L2,STAT5B,TGFB3,CASK,TBP,IL10,CBFB,IL11,CITED2,GATA2,IFNG,CCNA2,PITX2,RELA,ARNTL,JUNB,PPARGC1B,DDIT3,HIF1A,MSX1,JUN,VEGFA,MAPK9,NFE2L2,MGC112830,FUS,CNBP,HMGB2,DRD3,ONECUT1,DRD2,SFPI1,SOX6,WT1,NR1H2,PLAGL1,HOXA1,TCF21,BLOC1S2,SMARCB1,TEF,NKX2-1,AGRN,RUNX1,NR1H4,NR1H3,KLF5,KLF6,NTF3,MAFB,TGFBR1,SMAD5,GRIN1,SRA1,CREBBP,ESRRG,NR4A2,SMAD4,NR4A1,SMAD2,SMAD1,NR4A3,KLF15,DDX5,USF1,U…	2441	1.37653	0.000409957	72
GO:0009743~response to carbohydrate stimulus	37	0.100206	LDHA,HNF1A,SLC6A1,TXN2,PFKFB2,ALDOB,SLC37A4,NNAT,RPS6KB1,TRH,ACTR3,CDC42,PCSK1,CASP3,APOA2,PTK2,EIF2B2,APOM,EIF2B4,NR1H4,TXNIP,SLC8A1,FADS1,ADNP,SMAD2,NR0B2,PRKCD,SELS,SLC34A2,ACVR2B,HIF1A,MAPK14,P2RX3,P2RX2,NEUROD1,VAMP2,LIPC	2441	2.03652	0.000415282	65
GO:0048666~neuron development	104	0.28166	ENAH,CSPG4,STRN,L1CAM,CNP,GRIN3A,CXCL12,TGFB2,NRCAM,CD44,ATXN10,APOE,PGRMC1,ILK,PITX3,SS18L1,RET,EFNB1,CTNNA1,NCAM2,RND1,NDEL1,FOXG1,VEGFA,MAPK9,STMN1,LPPR4,DRD2,ARF6,ITGB1,ALCAM,SLC11A2,HOXA1,PTK2,CRMP1,DMD,NKX2-1,RUNX1,OLFM3,NTF3,MAP2K1,NR4A2,CELSR3,AFG3L2,DVL1,CDKN1C,EPHA7,DLX5,NTRK2,AREG,DRD1A,MYH10,NRP2,NRP1,UCHL1,PAX6,PIP5K1C,GJA1,KCNIP2,SDC2,SLC1A3,DYNLL2,NR2F6,SHC1,PAK1,DLG2,SGK1,EGR2,STX…	2441	1.48468	0.000417662	72
GO:0022610~biological adhesion	132	0.357491	JUB,MAEA,THRA,LYPD3,CADM1,TSPAN5,NELL2,L1CAM,TGFB2,NRCAM,CD47,AZGP1,CD44,CTGF,ADAM2,ILK,NEGR1,TYRO3,F11R,RET,PTPRF,MPDZ,PDPN,ACTN1,CERCAM,CTNNA1,SIRPA,NCAM1,NCAM2,LSAMP,NPTN,TESK2,ARFGAP1,IBSP,ITGAL,EMCN,AMTN,TNFRSF12A,CX3CL1,ITGB1,PXN,PCDHAC2,ITGBL1,PCDHAC1,ALCAM,ITGB6,MSLN,PVRL2,PCDHA10,PCDHA11,SCARB1,PCDHA12,EMB,SCARB2,SSX2IP,PCDHA13,FN1,TAOK2,CELSR3,COL16A1,TINAG,ITGA7,ITGAD,CFDP1,PCDHA6,NRP2…	2441	1.41229	0.000423232	73
GO:0007155~cell adhesion	132	0.357491	JUB,MAEA,THRA,LYPD3,CADM1,TSPAN5,NELL2,L1CAM,TGFB2,NRCAM,CD47,AZGP1,CD44,CTGF,ADAM2,ILK,NEGR1,TYRO3,F11R,RET,PTPRF,MPDZ,PDPN,ACTN1,CERCAM,CTNNA1,SIRPA,NCAM1,NCAM2,LSAMP,NPTN,TESK2,ARFGAP1,IBSP,ITGAL,EMCN,AMTN,TNFRSF12A,CX3CL1,ITGB1,PXN,PCDHAC2,ITGBL1,PCDHAC1,ALCAM,ITGB6,MSLN,PVRL2,PCDHA10,PCDHA11,SCARB1,PCDHA12,EMB,SCARB2,SSX2IP,PCDHA13,FN1,TAOK2,CELSR3,COL16A1,TINAG,ITGA7,ITGAD,CFDP1,PCDHA6,NRP2…	2441	1.41229	0.000423232	73
GO:0010942~positive regulation of cell death	101	0.273535	LDHA,MMP9,TGFB3,EIF5A,IL10,TGFB2,MAGED1,BAK1,CD44,APOE,CDKN2C,IFNG,IL1B,NGFRAP1,PSENEN,MAP2K6,RAB27A,PTPRF,GRIN2A,FADD,DDIT3,JUN,MAPK9,DCUN1D3,STK17B,RRAGA,BCL2L1,TIMP3,MTCH1,PRKRA,PPP2R2B,BMF,PTPN6,TGFBR1,KLF10,GRIN1,LGALS7,NR4A1,PLA2G4A,P2RX7,CDKN1A,EI24,EPHA7,HSPD1,PDIA3,DEDD,AKT1,MEN1,CASP3,DYNLL1,HMOX1,CASP2,FOSL1,LTA,AIFM3,CYCS,SF1,GZMB,CDK5,PRKCD,RGD1310686,ADRB2,PSEN2,UBC,NGFR,ING3,TNF,CC…	2441	1.49351	0.000424542	72
GO:0051726~regulation of cell cycle	79	0.213953	DYNC1LI1,SNF1LK,COPS5,EDN1,STAT5B,RPRM,TGFB2,CITED2,FNTB,MEN1,AKT1,CDC42,BAK1,SBDS,CASP3,SFRS5,CDKN2B,CDKN2C,TGFA,IL1B,PRKACB,CDK5RAP1,INSR,FOSL1,SGK1,ROCK2,MYLK2,PKIA,CDK5,UBE2B,JUNB,SPDYA,CCND1,PRDM4,EREG,CCND2,JUN,BTG4,GADD45G,FOXG1,BTG3,NGFR,DCUN1D3,GADD45A,RAD17,NEK6,TNF,DRD3,DRD2,TIPIN,ASNS,CHEK1,CALR,OBFC2A,ITGB1,CDC37,HEXIM1,BCL2,NPM1,PGGT1B,CD28,PTPRC,TAF6,NUCKS1,IGF1,NEUROG1,IGF2,SNAI1,…	2441	1.58438	0.000429364	69
GO:0030278~regulation of ossification	34	0.092081	CALCR,THRB,IL6ST,TACR1,TGFB3,TAC1,OSTN,TGFB2,MEN1,BCL2,JUND,AXIN2,PRL,EGR2,DMP1,SMAD5,FZD1,IGF1,SMAD1,MEPE,PLA2G4A,ADRB2,P2RX7,ACVR2B,DLX5,NPPC,GDF10,GNAS,AREG,BMPR1B,IFI204,TOB1,ACVR1,BMPR1A	2441	2.10533	0.000427605	59
GO:0008015~blood circulation	55	0.148955	RGD1308470,CASR,UTS2,TACR3,ATP6AP2,CYP11B1,CYP11B2,EDN2,TACR1,PPARG,EDN1,PTGS1,ADORA1,FLI1,APOE,SULT1A1,HMOX1,NRG1,GUCA2B,APLN,MAP2K6,ADRB2,AGTR1A,PSEN2,PDE5A,VEGFA,COL1A2,NPPC,HSD11B2,NPPA,GCLC,DRD3,DRD2,TAC1,TPM1,TAC2,STAT4,ECE1,HRH3,ALB,NKX2-1,SCNN1A,ACTC1,SMAD5,EPHX2,NPY1R,NPR3,TNNI3,NPY,AVPR1B,P2RX2,ADRA1A,CACNA1C,ADRA1D,CACNA1B	2441	1.75777	0.000435969	67
GO:0003013~circulatory system process	55	0.148955	RGD1308470,CASR,UTS2,TACR3,ATP6AP2,CYP11B1,CYP11B2,EDN2,TACR1,PPARG,EDN1,PTGS1,ADORA1,FLI1,APOE,SULT1A1,HMOX1,NRG1,GUCA2B,APLN,MAP2K6,ADRB2,AGTR1A,PSEN2,PDE5A,VEGFA,COL1A2,NPPC,HSD11B2,NPPA,GCLC,DRD3,DRD2,TAC1,TPM1,TAC2,STAT4,ECE1,HRH3,ALB,NKX2-1,SCNN1A,ACTC1,SMAD5,EPHX2,NPY1R,NPR3,TNNI3,NPY,AVPR1B,P2RX2,ADRA1A,CACNA1C,ADRA1D,CACNA1B	2441	1.75777	0.000435969	67
GO:0007243~protein kinase cascade	84	0.227494	CASR,SNF1LK,EFNA1,IL6ST,THOP1,GNA12,PRKAG2,SNIP1,EDN1,STAT5B,TGFB3,CSPG4,LPAR3,FGF13,ADORA1,MEN1,AKT1,PAK3,CLCF1,IFNG,PIK3CA,MAP2K1IP1,TGFA,IL1B,SHC1,PRKACB,PAK1,FGF1,NRG1,PRL,FGF2,INSR,MAP2K6,ZFP36,RET,CCKBR,CRYAB,SOCS3,CDK5,IRS1,GRM1,STK3,MARK2,DOK1,LAX1,GADD45G,CD81,MAPK9,PDGFRB,PRL3D4,TNF,GNAI2,GRB2,PFKFB1,MKNK2,STK17B,PTK2,STAT4,MAP3K1,SCG2,PTPRC,TAOK2,MAP2K1,TGFBR1,LRRN3,SMAD1,HGF,AGER,AVPI…	2441	1.55847	0.000436256	68
GO:0006986~response to unfolded protein	20	0.0541653	HERPUD1,DERL1,VAPB,PARK2,HERPUD2,DDIT3,SELS,TXNDC4,CCND1,XBP1,IFNG,CASP12,CREB3L2,CREB3L1,NFE2L2,ERO1L,HSPD1,CREB3L3,EIF2AK3,SERP1	2441	2.75206	0.000456218	37
GO:0043068~positive regulation of programmed cell death	100	0.270827	LDHA,MMP9,TGFB3,EIF5A,IL10,TGFB2,MAGED1,BAK1,CD44,APOE,CDKN2C,IFNG,IL1B,NGFRAP1,PSENEN,MAP2K6,RAB27A,PTPRF,GRIN2A,FADD,DDIT3,JUN,MAPK9,DCUN1D3,STK17B,BCL2L1,TIMP3,MTCH1,PRKRA,PPP2R2B,BMF,PTPN6,TGFBR1,KLF10,GRIN1,LGALS7,NR4A1,PLA2G4A,P2RX7,CDKN1A,EI24,EPHA7,HSPD1,PDIA3,DEDD,AKT1,MEN1,CASP3,DYNLL1,HMOX1,CASP2,FOSL1,LTA,AIFM3,CYCS,SF1,GZMB,CDK5,PRKCD,RGD1310686,ADRB2,PSEN2,UBC,NGFR,ING3,TNF,CCK,APH1…	2441	1.49208	0.000473051	72
GO:0006916~anti-apoptosis	52	0.14083	STAT5B,PTMA,CITED2,AKT1,APOE,BAG3,TPT1,IL1B,TGFA,PIK3CA,CRYAB,RELA,POLB,AMIGO2,TXNDC1,HIPK3,VEGFA,UBC,NGFR,TNF,GCLC,CCL2,BCL2L1,NR3C1,MTHFS,TSC22D3,SH3GLB1,BCL2,DAD1,HSPA5,FN1,IL3,EEF1A1,CEBPB,GNRH1,IL7,TGFBR1,IGF1,HGF,PEA15A,BIRC3,SELS,ATF5,CDH13,DNAJB9,ETS1,BAX,GSK3B,BNIP3L,CFDP1,HSPD1,MAPK8IP1	2441	1.7765	0.000542319	69
GO:0006979~response to oxidative stress	62	0.167912	LDHA,HNF1A,ATOX1,MMP9,SNCA,PTGS1,PRDX3,CBX6,HMOX2,FOS,CASP3,SLC23A2,APOE,HMOX1,SHC1,CYGB,CAT,FOSL1,MB,OXR1,MT3,CRYAB,RELA,CYCS,APTX,TAT,PRKCD,DDIT3,CD38,SDC1,HIF1A,PRDX6,BTG1,JUN,BTG3,PDGFRB,TXNRD1,COL1A1,GCLC,ERBB4,TXN2,BCL2L1,ALDH1A1,STAT4,BCL2,PPP2CB,IDH1,SFRS10,CAR3,TXNIP,SLC8A1,OLR1,MAP2K1,ATRN,ANXA1,PLA2G4A,UCP3,PLCG1,DUSP1,ABCC1,HSPD1,AREG	2441	1.67831	0.000581086	70
GO:0043062~extracellular structure organization	50	0.135413	CADM1,MMP9,UTRN,GLRA2,NFKB2,TGFB2,TNFRSF11B,POMT1,ILK,LOX,PAK1,NRG1,COL11A2,CYR61,COL1A2,PDGFRA,COL1A1,IBSP,TNF,ERBB4,DRD2,COL3A1,ELN,CDH1,COL2A1,FKBP1A,DCN,CDH2,SERPINH1,PTK2,TNR,AGRN,B4GALT7,FN1,LGALS3,VHL,TGFBR1,DMP1,NFASC,NLGN1,NLGN3,AFG3L2,CACNA2D2,ANXA2,DVL1,FBLN5,P2RX2,APBB1,DRD1A,LRP4	2441	1.79482	0.000582747	68
GO:0043065~positive regulation of apoptosis	99	0.268118	LDHA,MMP9,TGFB3,EIF5A,IL10,TGFB2,MAGED1,BAK1,CD44,APOE,CDKN2C,IFNG,IL1B,NGFRAP1,PSENEN,MAP2K6,RAB27A,PTPRF,GRIN2A,FADD,DDIT3,JUN,MAPK9,DCUN1D3,STK17B,BCL2L1,TIMP3,MTCH1,PRKRA,PPP2R2B,BMF,PTPN6,TGFBR1,KLF10,GRIN1,LGALS7,NR4A1,PLA2G4A,P2RX7,EI24,EPHA7,HSPD1,PDIA3,DEDD,AKT1,MEN1,CASP3,DYNLL1,HMOX1,CASP2,FOSL1,LTA,AIFM3,CYCS,SF1,GZMB,CDK5,PRKCD,RGD1310686,ADRB2,PSEN2,UBC,NGFR,ING3,TNF,CCK,APH1A,C6,PP…	2441	1.48611	0.000612001	72
GO:0009416~response to light stimulus	45	0.121872	HMGN1,DRD3,HMGCR,DRD2,TIPIN,MEN1,AKT1,FOS,CASP3,SLC1A2,PLCB4,SLC1A3,PDE1B,ADAM2,BCL2,JUND,NR2F6,CAT,NMU,AIPL1,SGK1,UBE2A,USP1,RELA,GRIN1,ATP1A3,GRIN2A,NLGN3,USF1,CDK5,UBE2B,JUNB,ATXN1,NRAS,ACCN1,CDKN1A,CCND1,DUSP1,BAX,MAPK9,DCUN1D3,CACNA1C,APBB1,DRD1A,RHO	2441	1.85764	0.000608946	67
GO:0006813~potassium ion transport	51	0.138122	KCNC2,ATP1B1,KCNC3,ATP1B3,KCNAB1,ATP1B4,KCNJ10,KCNIP2,KCNJ11,KCNIP4,KCNJ14,KCNK10,KCNJ13,KCNK9,KCNQ3,SLC24A2,VPS4B,KCNG3,NSF,SLC12A7,KCND3,SLC12A8,KCND2,CDK2,CNGA2,KCNH8,KCNH2,KCNH3,TNFAIP1,KCNH4,KCNA2,KCNA4,KCNA3,ATP12A,KCNJ3,KCNMB2,KCNS3,KCNE1,KCNE2,KCNE3,SLC12A2,KCNB2,SLC12A4,SLC12A5,ATP1A3,KCNK1,KCNK2,KCNV1,KCNK3,KCNJ4,KCTD13	2441	1.77915	0.000612406	71
GO:0046883~regulation of hormone secretion	35	0.0947893	UTS2,TNF,HNF1A,IL6ST,DRD2,PFKFB2,GLUD1,EDN2,EDN1,NNAT,SYT9,SYT7,TRH,ADORA1,KCNJ11,GHRHR,IL11,PDE1C,IFNG,IL1B,SCG5,APLN,NMU,PSMD9,PFKM,NR0B2,NPY1R,NKX6-1,CPT1A,CD38,CNTF,GHRH,CRH,GHSR,SERP1	2441	2.03976	0.000649396	63
GO:0032101~regulation of response to external stimulus	56	0.151663	MYOD1,A2M,EDN2,PPARG,STAT5B,TSPAN8,GRIN3A,ADORA1,CXCL12,IL10,CXCL10,APOE,SERPINA5,VKORC1,GRID2,APOH,LBP,ZFP36,CLN3,PDPN,ARTN,SERPING1,ADRB2,NDEL1,SERPINF2,TNF,CCK,DRD3,DRD2,CXCL9,TAC1,CX3CL1,CCL5,GREM1,TNFRSF1A,TNFRSF1B,CD24,SCG2,CD28,BECN1,GRIN1,ANXA1,AGER,NPY5R,ANXA2,NTRK3,CDH13,PLA2G4A,CNTF,NPY,FCGR2B,HOPX,FABP4,HSPD1,GHSR,IL2	2441	1.72303	0.000648911	68
GO:0008217~regulation of blood pressure	41	0.111039	RGD1308470,UTS2,TACR3,DRD3,ATP6AP2,CYP11B1,DRD2,TACR1,CYP11B2,EDN2,PPARG,PTGS1,EDN1,TAC1,ADORA1,TAC2,ECE1,HRH3,SULT1A1,HMOX1,NKX2-1,NRG1,GUCA2B,APLN,SCNN1A,EPHX2,NPR3,NPY1R,TNNI3,ADRB2,NPY,AGTR1A,AVPR1B,P2RX2,COL1A2,ADRA1A,HSD11B2,CACNA1C,NPPA,ADRA1D,CACNA1B	2441	1.91606	0.000646457	64
GO:0060348~bone development	46	0.12458	IBSP,CASR,THRA,FGF9,MMP9,TGFB3,GABBR1,COL2A1,OSTN,CBFB,TGFB2,PEX7,IGSF10,MEN1,SBDS,INSIG2,CTGF,HIST1H4B,BCL2,INSIG1,PTH,JUND,PTN,MYOG,AXIN2,COL11A2,FN1,ZCCHC2,KLF10,DMP1,SMAD5,IGF1,IGF2,NPR2,SPARC,SMAD1,WWTR1,SHOX2,MEF2D,CHRDL1,TMSB4X,GNAS,STC1,COL1A1,EIF2AK3,IGFBP5	2441	1.83767	0.00064603	70
GO:0030335~positive regulation of cell migration	37	0.100206	UTS2,ERBB4,ONECUT1,IL6ST,TACR1,MMP9,EDN2,TAC1,RPS6KB1,CXCL12,TGFB2,CXCL10,IGF1R,PTK2,BCL2,ILK,INSR,FGF2,CYR61,ICAM1,PLD1,MAP2K1,PDPN,IGF1,FURIN,IRS1,CDH13,VEGFC,HIF1A,PLCG1,RRAS2,PTP4A1,VEGFA,PDGFRA,PDGFRB,ABCC1,DRD1A	2441	1.99225	0.000650479	68
GO:0017038~protein import	37	0.100206	GRPEL1,YWHAZ,TNF,FGF9,TIMM10,TGFB3,PEX3,TGFB2,AIP,PEX7,AKT1,FXC1,IFNG,PPP3CA,PEX12,PRL,FGF2,KPNB1,RBM22,TXNIP,RAN,ARNTL,NUPL1,MFN2,JUN,TSC2,CFL1,TOMM20,PTTG1IP,MAPK9,NUTF2,KPNA4,KPNA3,KPNA2,DRD1A,KPNA1,TOB1	2441	1.99225	0.000650479	64
GO:0048168~regulation of neuronal synaptic plasticity	24	0.0649984	EGR1,HRAS,ARC,RAB8A,EGR2,NCDN,GRIK1,DRD2,RNF39,GRIN1,SNCA,GRIN2A,BCAN,MYLK2,VGF,RIMS1,SYP,NRAS,GRIN2B,GSK3B,NPTN,RAB5A,RAB11A,DRD1A	2441	2.42631	0.000666898	59
GO:0045767~regulation of anti-apoptosis	20	0.0541653	RTN4,ERBB4,IGF1,RTKN,BCL2L1,SMAD1,NPY5R,IL6RA,IGF1R,CDKN1A,BTG2,ADM,DUSP1,HMOX1,SERBP1,BAX,NPM1,PDGFRB,HSPD1,SLC9A1	2441	2.67768	0.000699356	58
GO:0045927~positive regulation of growth	36	0.0974976	MYOD1,IL9R,TNFRSF12A,IL6ST,DRD2,STAT5B,TAF9B,RPS6KB1,CXCL12,GHRHR,TGFB2,AKT1,PTK2,BCL2,ILK,POU3F2,INSR,SGK1,IL7,LIMK1,TGFBR1,CUGBP1,ADNP,IGF1,CSDA,CACNA2D2,NTRK3,CD38,ADRB2,CNTF,KRT17,GHRH,HOPX,GHSR,TSHR,SERP1	2441	2.00375	0.000730234	68
GO:0006469~negative regulation of protein kinase activity	31	0.0839562	HMGCR,PRKAG2,TRIB3,MEN1,AKT1,SPRY2,CASP3,HEXIM1,APOE,ILK,IL1B,CDK5RAP1,PTPN6,PTPRC,PKIG,PKIB,PKIA,DVL1,SH3BP5,CDKN1A,LAX1,GSK3B,HIPK3,TSC2,GADD45G,FABP4,MAPK8IP1,DUSP9,DRD1A,GADD45A,DUSP6	2441	2.13285	0.000738443	51
GO:0008285~negative regulation of cell proliferation	82	0.222078	RGD1308470,INSL3,FGFRL1,PPARG,PAX6,TGFB3,STRN,GJA1,PAWR,PTTG1,SKAP2,ADORA1,IL10,TGFB2,FNTB,MEN1,MAGED1,CASP3,CDKN2B,APOE,CDKN2C,HMOX1,ILK,WDR77,IFNG,APOH,IL1B,CSK,FGF2,FOSL1,LTA,AR,PTPRF,SF1,CTNNA1,MFN2,CTH,MSX1,ADM,EREG,BTG1,JUN,TBRG1,BTG3,PLA2G2A,NPPC,TGIF1,VSIG4,PMP22,SMARCA2,TNF,DRD2,IFITM3,ALDH1A2,SMARCB1,BCL2,NPM1,CD24,AXIN2,TINF2,B4GALT7,NOX4,PTPN6,BECN1,CTLA4,SMAD4,SMAD2,SMAD1,BTLA,CDKN1C…	2441	1.53865	0.000836098	68
GO:0043627~response to estrogen stimulus	52	0.14083	ARSB,LDHA,LDLR,SLC6A1,TACR3,PPARG,STAT5B,TGFB3,AQP1,GHRHR,TGFB2,CASP3,APOA2,TNFRSF11B,HMOX1,INSIG1,IL1B,CCNA2,INSR,PRL,RAMP2,SOCS3,CRYAB,STRN3,CTNNA1,CDK2,SLC34A2,CD38,CCND1,CCND2,AGTR1A,PDGFRA,PDGFRB,ALDOA,TSHB,TIMP3,ALDH1A1,ALDH1A2,PTK2,BCL2,CD24,TXNIP,TGFBR1,ANXA1,IGF2,RCAN1,NPY1R,STAT3,DUSP1,HSPD1,AREG,IGFBP2	2441	1.74049	0.000929748	69
GO:0045471~response to ethanol	36	0.0974976	CCL2,APOBEC1,DRD3,DRD2,TACR1,MMP9,STAT5B,RPS6KB1,ATP5G2,GRIN3A,TRH,ALDH1A1,TNFRSF1A,UGT1A6,UGT1A9,UGT1A8,GRIN2B,UGT1A3,UGT1A2,APOE,BCL2,UGT1A5,NKX2-1,PRL,INSR,ACTC1,GNRH1,GRIN1,GGH,GRIN2A,SPARC,CDO1,PRKCD,UGT1A1,CDK2,STAT3,IL6RA,CCND1,CCND2,CASP12,NPPC,CACNA1B	2441	1.98148	0.000943829	58
GO:0006839~mitochondrial transport	23	0.0622901	CPT1B,YWHAZ,GRPEL1,TIMM10,BCL2L1,VDAC1,AIP,MFN2,BAK1,SLC25A20,SLC25A14,SLC1A3,UCP3,FXC1,BAX,BCL2,TOMM20,SLC25A37,MAPK9,SLC25A1,ATP5O,SLC25A27,LOC606294	2441	2.42415	0.00101614	52
GO:0032989~cellular component morphogenesis	109	0.295201	ENAH,L1CAM,CNP,CXCL12,TGFB2,NRCAM,BAK1,WNT4,APOE,PGRMC1,ILK,LRRC50,PDPN,EFNB1,CTNNA1,MARK2,NCAM2,HIF1A,NDEL1,FOXG1,STMN1,PMP22,ADD1,LPPR4,ONECUT1,DRD2,SOX6,ITGB1,ALCAM,SLC11A2,HOXA1,PTK2,DMD,NKX2-1,CLASP2,FN1,FABP9,NTF3,MAP2K1,NR4A2,CELSR3,HGF,AFG3L2,DVL1,EPHA7,P2RX7,DLX5,NOTCH4,TGFBR3,MYH10,TMOD1,NRP2,NRP1,UCHL1,PAX6,PIP5K1C,GJA1,SDC2,CDC42,SLC1A3,PAK1,CAP1,NRG1,SGK1,ARHGEF2,EGR2,STXBP1,ARTN,CDK…	2441	1.43605	0.00103807	74
GO:0007049~cell cycle	129	0.349366	ADCY3,JUB,DYNC1LI1,SNF1LK,MAEA,PTTG1,TGFB2,CDKN2B,CDKN2C,ILK,MAP3K8,IFNG,RGD1307799,TUBG1,LOC502372,DNAJC2,CCNA2,CGRRF1,RBL2,RAN,PDPN,PPP1CC,PPP1CB,WEE1,DDIT3,DCTN2,CCRK,PSMA1,PPP1CA,MAPK6,PSMA5,SIAH1A,TBRG1,TESK2,AKAP8,STMN1,MGC112830,PMP22,MCTS1,NEK6,RAD17,TIPIN,CHEK1,CALR,ITGB1,SYCP1,UHMK1,KATNA1,NPM1,CDC123,FBXO43,MNS1,UCHL5IP,CLASP2,LFNG,MAP2K1,GAS2,PSMB8,RNF8,CDKN1C,CDKN1A,PSMC5,PLK2,RGS2,R…	2441	1.38919	0.00105547	70
GO:0042326~negative regulation of phosphorylation	21	0.0568736	RGD1308470,PTPRC,PTPN6,SMAD7,SNCA,FKBP1A,UBE2B,PRKCD,ATXN1,MEN1,CDKN1C,BAK1,CDKN1A,DYNLL1,CDKN2B,CDKN2C,JUN,BAX,PSEN2,INSR,IL2	2441	2.53726	0.00107096	54
GO:0001503~ossification	42	0.113747	IBSP,CASR,THRA,FGF9,MMP9,TGFB3,GABBR1,COL2A1,OSTN,CBFB,PEX7,IGSF10,MEN1,SBDS,CTGF,HIST1H4B,BCL2,PTH,JUND,PTN,MYOG,AXIN2,COL11A2,FN1,ZCCHC2,KLF10,DMP1,SMAD5,IGF1,IGF2,SPARC,SMAD1,WWTR1,SHOX2,MEF2D,CHRDL1,TMSB4X,GNAS,STC1,COL1A1,EIF2AK3,IGFBP5	2441	1.85764	0.00108653	68
GO:0009612~response to mechanical stimulus	32	0.0866645	TNF,CCL2,DRD2,MMP9,RPS6KB1,DCN,CXCL12,TIMP3,CXCL10,FOS,STAT4,PTK2,SLC1A3,CHRNA9,GRIN2B,JUND,STRBP,FOSL1,TXNIP,SLC12A2,RELA,IGF1,RCAN1,PRKCD,JUNB,ACCN1,P2RX7,BTG2,JUN,MAPK9,COL1A1,IGFBP2	2441	2.05868	0.00115804	65
GO:0050767~regulation of neurogenesis	67	0.181454	XRCC5,RTN4,XRCC4,NRP1,LZTS1,FOXA2,EFNA1,PPARG,SYNJ1,PAX6,CSPG4,REST,CXCL12,MBP,ACTR3,ASPA,ILK,IFNG,CDK5RAP1,MT3,SGK1,PTPRF,LIMK1,RELA,ADNP,DLL3,DLL1,CTNNA1,VEGFC,NDEL1,SEMA4F,CCND2,FOXG1,NPTN,TGIF1,CNTN4,NGFR,DRD3,DRD2,TNFRSF12A,CDH2,CALR,PRPF19,PTK2,ATN1,BCL2,POU3F2,CD24,NEFL,NEFM,MAG,DIXDC1,NTF3,GRIN1,NLGN1,SMAD1,NKX6-1,NTRK3,ATF5,YWHAG,YWHAH,CNTF,GSK3B,NTRK2,NEUROD1,ID4,BMPR1A	2441	1.60337	0.00116406	71
GO:0010817~regulation of hormone levels	54	0.146246	SCPEP1,CYB5R4,CGA,HNF1A,ATP6AP2,CYP11B1,CRHBP,CYP11B2,EDN1,STAT5B,IDE,VGF,GHRHR,WNT4,SULT1A1,FGF2,CYP26A1,ACVR2B,DGAT1,LRAT,GHRH,HSD11B1,HSD11B2,EIF2AK3,HSD17B11,TG,YWHAZ,HSD3B1,CPLX1,RBP2,NR3C1,RIMS2,ALDH1A1,PCSK2,PCSK1,ALDH1A2,ECE1,LY6E,CYP26B1,SCARB1,SCG5,HSD17B8,IL1RN,ANXA1,SMAD2,FURIN,AFP,YWHAH,CRH,DIO1,CACNA1C,PCSK1N,GHSR,SMPD3	2441	1.70382	0.00118633	68
GO:0019228~regulation of action potential in neuron	29	0.0785397	PRX,HEXA,CLDN11,KCNMB2,MBP,ASPA,ILK,SCN9A,POU3F2,POU3F1,NRG1,EIF2B2,EIF2B4,PLP1,EGR2,NTF3,MPDZ,SCN2A1,MAL,AFG3L2,TPO1,P2RX7,P2RX3,P2RX2,CLDN1,PLLP,SCN8A,PMP22,DRD1A	2441	2.14414	0.0011947	59
GO:0046942~carboxylic acid transport	51	0.138122	RGD1308470,SLC13A5,HNF1A,SLC6A1,AQP9,PPARG,SLC7A8,SLC26A1,SLC25A20,SLC1A2,SLC1A3,SLC23A2,SLC25A22,SLC25A1,SLC1A1,CLN3,SLC25A4,PDPN,SLC3A2,SLC7A10,PRKCD,ADFP,SLC38A1,SLC27A5,PLA2G5,SLC38A5,SLC38A3,SLC38A2,SLC38A9,DRD3,DRD2,SLC19A1,SLC32A1,SERINC2,ACSL1,SERINC1,ACSL4,CPT1B,ANXA1,SLC6A15,SLC10A2,TPO1,SLC17A5,SLC6A9,SLC16A7,SLC6A8,SLC6A6,FABP1,ABCC1,SLC13A3,FABP2	2441	1.7304	0.00125252	68
GO:0030334~regulation of cell migration	56	0.151663	RTN4,JUB,UTS2,IL6ST,MMP9,TACR1,EDN2,PAX6,RPS6KB1,CXCL12,ADORA1,TGFB2,CXCL10,CITED2,AKT1,APOE,ILK,APOH,UNC5C,INSR,FGF2,PITX2,CYR61,ICAM1,PLD1,PDPN,IRS1,CDK5,VEGFC,HIF1A,RRAS2,VEGFA,PDGFRA,PDGFRB,TMSB4X,ERBB4,ONECUT1,DRD2,TAC1,GREM1,TPM1,IGF1R,PTK2,MAP3K1,BCL2,MAP2K1,IGF1,FURIN,CDH13,PLCG1,PTP4A1,TGFBR3,ABCC1,SST,DRD1A,IGFBP5	2441	1.68126	0.00125851	70
GO:0006952~defense response	114	0.308742	DEFB29,A2M,APOBEC1,MUG1,MASP1,SNCA,STAT5B,PGLYRP1,SGMS1,C1QC,IL10,CXCL10,RATNP-3B,REG3B,REG3A,APOA2,CD44,GRIN2B,NP4,IFNG,IL1B,MS4A2,REG3G,RAB27A,PLD1,PDPN,NCF1,RELA,SERPING1,HIF1A,F3,TNFAIP8L2,IL1R1,CCL3,AHCY,CCL2,SP110,CCL5,CCL7,FGG,IL23A,CD69,ITGB6,SCN9A,TBKBP1,FN1,PTPN6,IL1RL1,IL1RN,GABRA5,EPHX2,SMAD1,VDAC3,VDAC1,LAT,P2RX7,TSC2,PARP4,ABO,DRD1A,TACR1,CRP,CRCP,CD1D1,RT1-DA,AKT1,HMOX1,IL1RAP,LBP,…	2441	1.41534	0.0012705	72
GO:0010769~regulation of cell morphogenesis involved in differentiation	37	0.100206	RTN4,NRP1,LZTS1,TNFRSF12A,EFNA1,TGFB3,CSPG4,CDH2,CXCL12,TGFB2,MBP,ACTR3,PTK2,ILK,POU3F2,NEFL,NEFM,MT3,MAG,DIXDC1,SGK1,PTPRF,LIMK1,GRIN1,ADNP,SMAD4,SMAD2,SMAD1,NTRK3,CNTF,YWHAH,NDEL1,SEMA4F,GSK3B,TGFBR3,MAPK9,NGFR	2441	1.92934	0.00130766	68
GO:0007626~locomotory behavior	67	0.181454	NRP2,OPRM1,GLRA1,ADCY5,HEXA,EDN2,UCHL1,SNCA,STRN,CNP,CALB1,CXCL12,TGFB2,CXCL10,SBDS,GRIN2D,IFNG,IL1B,LBP,PITX3,NRG1,CYR61,RGD1307890,GRM1,CCR7,GRM2,GRM6,PDGFRB,UCHL3,TSHR,RASD2,CXCL1,CCL3,CCL2,DRD3,DRD2,CXCL3,CXCL2,SLC37A4,CX3CL1,TRH,CCL5,ASL,CCL7,CCL24,PDE1B,CCL20,CKLF,NKX2-1,SCG2,GRIN1,ATP1A3,NR4A2,NPY1R,PARK2,ATXN1,CCL11,IL8RB,FCGR2B,TSC2,SLC18A2,ABCC1,SCN8A,CACNA1C,DRD1A,PLAU,CACNA1B	2441	1.59567	0.00132439	70
GO:0051960~regulation of nervous system development	72	0.194995	XRCC5,RTN4,XRCC4,NRP1,LZTS1,FOXA2,EFNA1,PPARG,SYNJ1,PAX6,CSPG4,REST,CXCL12,MBP,ACTR3,ASPA,ILK,IFNG,CDK5RAP1,FGF2,MT3,SGK1,PTPRF,LIMK1,RELA,ADNP,DLL3,DLL1,CTNNA1,VEGFC,NDEL1,SEMA4F,CCND2,FOXG1,NPTN,TGIF1,CNTN4,NGFR,EIF2AK3,DRD3,DRD2,TNFRSF12A,CDH2,CALR,PRPF19,PTK2,ATN1,BCL2,POU3F2,AGRN,CD24,NEFL,NEFM,MAG,DIXDC1,NTF3,GRIN1,NLGN1,IGF1,SMAD1,NKX6-1,NTRK3,ATF5,YWHAG,YWHAH,CNTF,GSK3B,NTRK2,NEUROD1,ID4,…	2441	1.56433	0.00137423	72
GO:0002237~response to molecule of bacterial origin	46	0.12458	ALDOA,TG,CCL2,MMP9,STAT5B,TAC1,RPS6KB1,DCN,NFKB2,PRDX3,CCL5,IL10,CXCL10,FOS,PCSK1,TNFRSF1A,CASP3,STAT4,JUND,SRR,IL1B,NKX2-1,SCARB1,LBP,CD24,PRL,NR1H4,LTA,THPO,SOCS3,RELA,IL1RN,IGF1,SPARC,IL6RA,PLA2G4A,P2RX7,THBD,ADM,JUN,MAPK14,MAPK9,HSPD1,ABCC5,MGST1,VLDLR	2441	1.78024	0.0013946	70
GO:0015849~organic acid transport	51	0.138122	RGD1308470,SLC13A5,HNF1A,SLC6A1,AQP9,PPARG,SLC7A8,SLC26A1,SLC25A20,SLC1A2,SLC1A3,SLC23A2,SLC25A22,SLC25A1,SLC1A1,CLN3,SLC25A4,PDPN,SLC3A2,SLC7A10,PRKCD,ADFP,SLC38A1,SLC27A5,PLA2G5,SLC38A5,SLC38A3,SLC38A2,SLC38A9,DRD3,DRD2,SLC19A1,SLC32A1,SERINC2,ACSL1,SERINC1,ACSL4,CPT1B,ANXA1,SLC6A15,SLC10A2,TPO1,SLC17A5,SLC6A9,SLC16A7,SLC6A8,SLC6A6,FABP1,ABCC1,SLC13A3,FABP2	2441	1.71863	0.00147651	68
GO:0032504~multicellular organism reproduction	124	0.335825	SPATA20,CCIN,EDN2,STAT5B,TGFB3,TBP,CXCL12,GHRHR,SOHLH2,TGFB2,CITED2,WNT4,PPP1R1B,TPT1,RNF38,IL1B,EIF2B2,ROS1,ADAM7,EIF2B4,CSN1S2B,RAN,NR0B1,CSDA,CDO1,CTNNA1,JUNB,TXNDC3,TXNDC2,SIAH1A,SPATA18,VEGFA,TESK1,TESK2,ADAMTS1,EIF2AK3,OAS1D,RAD23B,IL1R1,HMGB2,CCL2,ADCYAP1R1,BCL2L1,ITGB1,WT1,NR2C2,TCP11,PVRL2,DNAJA1,SLC30A4,PCDHA10,NKX2-1,STRBP,PPP2R2B,LFNG,FABP9,GNRH1,FSCN3,CUGBP1,TGFBR1,SMAD5,GRIN1,MEA1,S…	2441	1.38659	0.00153008	74
GO:0048609~reproductive process in a multicellular organism	124	0.335825	SPATA20,CCIN,EDN2,STAT5B,TGFB3,TBP,CXCL12,GHRHR,SOHLH2,TGFB2,CITED2,WNT4,PPP1R1B,TPT1,RNF38,IL1B,EIF2B2,ROS1,ADAM7,EIF2B4,CSN1S2B,RAN,NR0B1,CSDA,CDO1,CTNNA1,JUNB,TXNDC3,TXNDC2,SIAH1A,SPATA18,VEGFA,TESK1,TESK2,ADAMTS1,EIF2AK3,OAS1D,RAD23B,IL1R1,HMGB2,CCL2,ADCYAP1R1,BCL2L1,ITGB1,WT1,NR2C2,TCP11,PVRL2,DNAJA1,SLC30A4,PCDHA10,NKX2-1,STRBP,PPP2R2B,LFNG,FABP9,GNRH1,FSCN3,CUGBP1,TGFBR1,SMAD5,GRIN1,MEA1,S…	2441	1.38659	0.00153008	74
GO:0006605~protein targeting	52	0.14083	GRPEL1,FGF9,TGFB3,EIF5A,PEX3,TGFB2,PEX7,AIP,AKT1,TRAK2,SRPR,FXC1,IFNG,FGF2,KPNB1,PRL,RAB27A,RAN,PICK1,OPTN,ARNTL,MFN2,JUN,CFL1,TOMM20,MAPK9,KPNA4,KPNA3,KPNA2,KPNA1,YWHAZ,TNF,CACNB1,TIMM10,GIPC1,CALR,PEX12,NUP54,PPP3CA,RBM22,TXNIP,NLGN1,YWHAB,YWHAE,YWHAG,GSK3B,TSC2,PTTG1IP,YWHAQ,NUTF2,DRD1A,TOB1	2441	1.70591	0.00152575	67
GO:0031329~regulation of cellular catabolic process	29	0.0785397	GCLC,TNF,PFKFB3,PRKAG2,GIPC1,TIMP3,IL10,TIMP1,AKT1,PPP1R3C,PPP1R3B,APOE,APOA5,IFNG,IL1B,INSR,IL3,CLN3,SMAD7,BECN1,IGF1,IRS1,PPP1CB,FURIN,CPT1A,PPP1CA,ARRB2,HSD11B1,FABP1	2441	2.11261	0.00155216	65
GO:0006470~protein amino acid dephosphorylation	39	0.105622	PPP6C,PDP2,PPP3R1,PPM1A,PPM1B,DUSP11,MTMR3,DUSP13,BCL2,PPP2CA,PPP2CB,PPP3CA,PPAP2A,PTPN6,PTPRC,PTPN9,PTPN18,PTPRF,PTPN2,PTPRZ1,PTPN5,PTPRA,PTPRR,PPP1CC,PTPRO,PPP1CB,PPM2C,CDC25A,PPP1CA,PPM1E,DUSP2,PPM1J,DUSP1,PTP4A1,PTPN1,DUSP9,PPP2R2A,DUSP6,PPP5C	2441	1.87568	0.00155513	66
GO:0001701~in utero embryonic development	73	0.197703	XRCC4,INSL3,HNF1A,COPS3,GNA12,PITPNB,EDN1,TTPA,TGFB3,GJA1,IL10,YBX1,CITED2,AKT1,N4BP2L2,GATA2,PRMT1,SBDS,GRIN2B,CYR61,PITX2,SOX10,AR,UBE2A,SOCS3,PTPRR,CSDA,UBE2B,JUNB,SLC34A2,ASCL2,MFN2,HIF1A,NDEL1,MSX1,ADM,PDGFRA,PDGFRB,ADD1,ACVR1,GRB2,C6,KEAP1,EGLN1,CDH1,BCL2L1,XAB2,ITGB1,VCAM1,PRPF19,LY6E,SMARCB1,SLC30A1,APBA3,DAD1,BTF3,RUNX1,AMD1,NSDHL,MAFG,CEBPB,MAP2K1,TGFBR1,NASP,ICMT,SMAD2,CAPN2,NMT1,PLCG1…	2441	1.55202	0.00155356	72
GO:0035270~endocrine system development	31	0.0839562	CGA,HNF1A,ONECUT1,FOXA2,DRD2,PAX6,CDH1,NR3C1,GHRHR,TGFB2,CITED2,PCSK1,GATA2,ALDH1A2,LY6E,PAX8,NKX2-1,POU3F2,PITX1,PITX2,TGFBR1,ANXA1,NR0B1,NKX6-1,IL6RA,CRKL,GHRH,CRH,NEUROD1,EIF2AK3,BMPR1A	2441	2.04753	0.00161865	67
GO:0001932~regulation of protein amino acid phosphorylation	57	0.154371	RGD1308470,IL6ST,EDN1,SNCA,PRKAG2,IL11,MEN1,BAK1,PRKAR2A,NDUFS4,IFNG,TGFA,IL1B,PAK1,FGF1,INSR,FGF2,SOCS3,ADNP,PRKCD,UBE2B,VEGFC,CCND1,ARRB2,CCND2,JUN,HIPK3,PSEN2,CD81,PDGFRB,MAPK9,TNF,CCK,FKBP1A,MAP3K1,BCL2,CD24,CD6,EPO,IL3,PTPN6,PTPRC,SMAD7,TGFBR1,IL1RN,SMAD4,IGF1,IL6RA,P2RX7,CNTF,PRKAR1B,BAX,MAPK8IP1,TNK2,BMPR1A,IL22RA2,IL2	2441	1.65124	0.00175513	70
GO:0000902~cell morphogenesis	99	0.268118	ENAH,L1CAM,CNP,CXCL12,TGFB2,NRCAM,WNT4,APOE,PGRMC1,ILK,LRRC50,PDPN,EFNB1,CTNNA1,MARK2,NCAM2,NDEL1,HIF1A,FOXG1,STMN1,ADD1,LPPR4,ONECUT1,DRD2,SOX6,ITGB1,ALCAM,SLC11A2,HOXA1,PTK2,DMD,NKX2-1,CLASP2,FN1,NTF3,MAP2K1,NR4A2,CELSR3,HGF,AFG3L2,DVL1,P2RX7,EPHA7,DLX5,NOTCH4,TGFBR3,MYH10,NRP2,NRP1,UCHL1,PAX6,PIP5K1C,GJA1,SDC2,CDC42,SLC1A3,PAK1,CAP1,NRG1,SGK1,ARHGEF2,EGR2,STXBP1,ARTN,CDK5,ADM,SEMA4F,CFL1,CNTN2…	2441	1.4424	0.00179883	74
GO:0048812~neuron projection morphogenesis	68	0.184162	NRP2,ENAH,NRP1,UCHL1,PAX6,GJA1,PIP5K1C,L1CAM,CNP,CXCL12,SDC2,TGFB2,NRCAM,APOE,PGRMC1,ILK,PAK1,SGK1,EGR2,EFNB1,STXBP1,ARTN,CTNNA1,CDK5,NCAM2,NDEL1,ADM,SEMA4F,FOXG1,CNTN2,STMN1,NGFR,GAP43,DCC,RAB3A,LPPR4,CCK,NDN,DRD2,HPRT1,ITGB1,SLC11A2,ALCAM,HOXA1,IGF1R,PTK2,BCL2,DMD,NKX2-1,NEFL,DCLK1,ACTB,PLA2G10,MAP2K1,NTF3,PTPRZ1,NFASC,NR4A2,CELSR3,AFG3L2,DVL1,EPHA7,DLX5,BMPR1B,APBB1,FEZ1,GFRA3,MYH10	2441	1.56675	0.00203741	72
GO:0046486~glycerolipid metabolic process	53	0.143538	CDIPT,IL6ST,SYNJ1,PIP5K1B,PIP5K1C,PEX7,APOA2,PIGL,PIGM,INSIG2,APOE,INSIG1,PIK3C3,APOA5,APOH,PIK3CA,GNPAT,CAT,PLCB1,AGPAT1,PLD1,PIGY,NUDT4,PGAP1,ADNP,PI4KB,CHPT1,SACM1L,DGAT1,DGAT2,CD81,PLA2G2A,SLC27A5,PLA2G5,CHKA,DRD2,SLC37A4,GPAA1,NR1H2,SERINC2,ACSL1,SH3GLB1,SERINC1,PCYT1A,ACSL4,NR1H3,GPD1,LPL,CPT1A,TPO1,LIPC,DRD1A,LIPE	2441	1.67227	0.00222617	71
GO:0051345~positive regulation of hydrolase activity	48	0.129997	CASR,CCK,TNF,GM2A,DRD2,C6,ADCYAP1R1,ALDOB,EDN1,LPAR3,TPM1,HCRTR2,NR1H2,MEN1,BAK1,IFNG,MTCH1,APOA5,APOH,MS4A2,RGN,NR1H3,PTGER3,AIFM3,MAP2K1,RALBP1,CYCS,NPR3,GRM1,IL8RB,NDEL1,VCP,GNB2,GSPT1,AGTR1A,GNB1,F3,BAX,TSC2,CASP12,ADRA1A,AKAP6,MAPK9,FABP1,HSPD1,EIF2AK3,HTR2C,DRD1A	2441	1.72303	0.00222167	68
GO:0043933~macromolecular complex subunit organization	154	0.417073	HRAS,ENAH,SLC6A1,IDE,GRIK5,CASK,AQP4,TBP,SMNDC1,PRKAR2A,APOA2,PICALM,AQP11,APOE,ILK,APOA5,WDR77,H2AFZ,H2AFY,OGT,TUBG1,PTBP2,LGI1,INSR,APOM,CLNS1A,H1F0,KCND2,CRYAB,PICK1,FADD,CTNNA1,IRS1,RPS14,TUBA4A,VAMP2,STMN1,SIP1,EIF2AK3,AKAP2,SCGB2A2,TNFAIP1,PPP5C,HSD17B10,CALY,GRB2,ALDOC,KCNA2,TAF9B,ALDOB,CALR,RIMS1,PFN1,FGG,PTK2,HIST1H4B,HEXIM1,NPM1,SRR,AGRN,OLFM1,SPP2,LPL,MAP2K1,TAF6,CUGBP1,SMAD4,SMAD2,SMA…	2441	1.32443	0.0022342	73
GO:0060326~cell chemotaxis	20	0.0541653	CXCL1,CCL3,CCL2,EDN2,CXCL3,CXCL2,SLC37A4,CX3CL1,CCL5,TGFB2,IL8RB,SBDS,FCGR2B,IFNG,CKLF,IL1B,PDGFRB,ABCC1,LBP,SCG2	2441	2.47685	0.00231003	49
GO:0031016~pancreas development	20	0.0541653	HNF1A,ONECUT1,FOXA2,PTF1A,ANXA1,IGF1,IGF2,SMAD2,NKX6-1,TGFB2,IL6RA,AFP,IGF1R,ALDH1A2,PCSK1,ACVR2B,XBP1,NEUROD1,EIF2AK3,INSR	2441	2.47685	0.00231003	54
GO:0044265~cellular macromolecule catabolic process	113	0.306034	NCBP1,IDE,SAE1,DNASE1L3,CUL5,APOE,WWP1,ERAP1,PSENEN,RNF34,SOCS3,USP1,RELA,CLPX,PSMA1,FBXO17,PSMA5,PIAS3,SIAH1A,TRA1,FBXO11,RAD23B,DERL1,RAD23A,UBE2V2,NEDD8,RFFL,ARIH1,UBE2D3,PSMB7,RGD1309888,CACYBP,FBXO43,FBXO9,UBE2CBP,UBE2L6,RNPS1,TRIM63,ATG3,PSMB8,RNF8,FBXO39,CBLB,P2RX7,PSMC5,VCP,UBA1,RNF2,FBXO30,LDLR,UCHL1,UFC1,RNF181,OS9,CASP3,RNF190,MAP1LC3A,MAP1LC3B,USP11,NSMCE2,PSMD3,FBXL12,USP10,USP14,PSM…	2441	1.39593	0.00233107	70
GO:0007270~nerve-nerve synaptic transmission	19	0.051457	PLAT,GRIK1,GLRA1,DRD3,GABRB3,DRD2,GRIN1,SNCA,GRIK5,PARK2,GRM1,CDK5,VDAC3,VDAC1,KIF1B,CAMK4,GRIN2D,GRID2,DRD1A	2441	2.5438	0.00236169	48
GO:0007568~aging	51	0.138122	HRAS,TACR3,MMP9,PTGS1,TGFB3,EIF5A,RPS6KB1,NFKB2,GHRHR,TGFB2,FOS,SLC1A2,ILK,IL1B,ZFP354A,SHC1,CRYAB,SOCS3,RELA,CTNNA1,PRKCD,DDIT3,SLC34A2,ADM,JUN,CTSC,SERP1,HSD17B10,GRB2,ALDOC,DCN,CCL5,CALR,TIMP3,TIMP1,VCAM1,BCL2,NPM1,JUND,SRR,NOX4,FADS1,TGFBR1,AGER,SREBF2,NRAS,PLA2G4A,UCP3,CASP12,ADRA1A,IGFBP2	2441	1.68426	0.00244384	70
GO:0031175~neuron projection development	82	0.222078	NRP2,ENAH,NRP1,UCHL1,PAX6,STRN,GJA1,PIP5K1C,L1CAM,CNP,GRIN3A,CXCL12,SDC2,TGFB2,NRCAM,CD44,ATXN10,APOE,PGRMC1,ILK,SHC1,PAK1,SS18L1,SGK1,EGR2,EFNB1,STXBP1,ARTN,CTNNA1,CDK5,NCAM2,NDEL1,ADM,SEMA4F,FOXG1,CNTN2,MAPK9,CNTN4,STMN1,NGFR,GAP43,DCC,RAB3A,LPPR4,CCK,NDN,DRD2,ARF6,CDH1,HPRT1,ITGB1,ALCAM,SLC11A2,HOXA1,IGF1R,PTK2,BCL2,DMD,NKX2-1,CD24,ACSL4,NEFL,DCLK1,ACTB,PLA2G10,MAP2K1,NTF3,PTPRZ1,NFASC,NR4A2,C…	2441	1.48793	0.00249848	72
GO:0008361~regulation of cell size	60	0.162496	RTN4,NRP1,IL9R,IL6ST,MMP9,PPARG,EDN1,TGFB3,RRAD,SGMS1,CXCL12,TGFB2,AKT1,CGREF1,CDKN2C,ILK,FGF2,DNAJC2,SERTAD2,MT3,SGK1,CGRRF1,LIMK1,CRYAB,ADNP,ADIPOR1,CDK5,CD38,CTH,KRT17,PRDM4,SEMA4F,CFL1,TGIF1,DCUN1D3,EMP1,NPPA,NDN,TNFRSF12A,TAF9B,GREM1,PTK2,BCL2,NPM1,DCLK1,IL7,TGFBR1,PSRC1,SMAD4,IGF1,NTRK3,CDKN1A,EI24,CNTF,CDKN2AIP,TSC2,ADRA1A,TGFBR3,APBB1,SLC9A1	2441	1.60661	0.00250056	71
GO:0001505~regulation of neurotransmitter levels	33	0.0893728	SYT1,RAB3A,CPLX2,STX7,RAB3C,CLTB,CPLX1,SYT4,SYNJ1,SYT3,GAD2,DYNLL1,SYN3,SYN2,SV2B,GAD1,NSF,CLN3,SLC25A4,NLGN1,PARK2,DVL1,SLC17A7,P2RX7,SLC17A6,GRM2,DOC2A,COLQ,RAB14,RAB15,SLC5A7,VAMP2,CACNA1B	2441	1.9461	0.00267232	61
GO:0032869~cellular response to insulin stimulus	31	0.0839562	APOBEC1,GRB2,ALDOB,PPARG,RHOQ,GHRHR,SLC2A8,AKT1,STAT4,EIF4EBP2,INSIG1,SH2B2,SHC1,PAK1,INSR,NR1H3,SGK1,PTPN2,WDR6,PTPRA,PRKCD,IRS1,UBE2B,CDK2,HIF1A,CCND2,PTPN1,AKAP1,GHSR,DRD1A,VLDLR	2441	1.99435	0.00268013	55
GO:0014048~regulation of glutamate secretion	11	0.0297909	P2RX7,GRIN2B,HRH3,IL1RN,AVPR1B,SNCA,IL1B,TRH,GRM1,ADORA1,NPY5R	2441	3.63272	0.00287327	33
GO:0032103~positive regulation of response to external stimulus	28	0.0758314	TNF,EDN2,STAT5B,CXCL9,TAC1,CX3CL1,CCL5,CXCL12,CXCL10,TNFRSF1A,LBP,CD24,SCG2,CD28,BECN1,ARTN,AGER,NPY5R,NTRK3,CDH13,PLA2G4A,NDEL1,CNTF,FCGR2B,NPY,FABP4,HSPD1,GHSR	2441	2.07021	0.00295545	64
GO:0007584~response to nutrient	65	0.176037	ARSB,A2M,LDHA,IL6ST,MMP9,PPARG,SYNJ1,TTPA,RPS6KB1,AQP3,TGFB2,CXCL10,TNFRSF11B,CD44,CDKN2B,HMOX1,ZFP354A,IL1B,PRL,INSR,LTA,RELA,UGT1A1,DDIT3,CD38,CCND1,PDGFRB,COL1A1,KPNA2,ALPL,CCL2,AHCY,GDAP2,HSD17B2,TXN2,SLC37A4,TSHB,ASL,TIMP3,ALDH1A1,VCAM1,ALDH1A2,IGF1R,UGT1A6,STAT4,UGT1A9,ACSL1,UGT1A8,UGT1A3,AMELX,UGT1A2,BCL2,UGT1A5,SLC30A4,DAD1,ACSL4,RUNX1,ACSL3,SOAT2,SLC8A1,FADS1,SPARC,SLC10A3,USF1,USF2,PLA2…	2441	1.56306	0.00300306	70
GO:0030593~neutrophil chemotaxis	14	0.0379157	CXCL1,CCL3,CCL2,EDN2,CXCL3,SLC37A4,CXCL2,CX3CL1,TGFB2,IL8RB,FCGR2B,IFNG,CKLF,IL1B	2441	3.0153	0.00307879	40
GO:0051591~response to cAMP	27	0.0731232	LDHA,PFKFB1,ALDOB,ASL,VGF,FOS,STAT4,NDUFS4,BCL2,FOSL1,PLAT,RELA,SPARC,CNGA3,CDO1,CDK2,PPARGC1B,JUNB,IL6RA,SDC1,THBD,DUSP1,CCND2,JUN,AREG,COL1A1,PLA2G5	2441	2.08985	0.00330387	66
GO:0009266~response to temperature stimulus	38	0.102914	ALDOA,GCLC,CCL2,TACR1,MMP9,RBM3,TRPV3,PPARG,RPS6KB1,TRH,VGF,CXCL12,TGFB2,CXCL10,FOS,BCL2,NR2F6,IL1B,HSPA4,EIF2B2,EIF2B4,TRPM8,CRYAB,SOCS3,PRKCD,PLA2G4A,ADRB2,UCP3,HSPB6,ADM,HSPB8,P2RX3,CASP12,CIRBP,NGFR,HSPD1,PCSK1N,SST	2441	1.82758	0.00330589	62
GO:0045944~positive regulation of transcription from RNA polymerase II promoter	108	0.292493	MYOD1,THRA,THRB,STAT5B,MORF4L2,TGFB3,CASK,CBFB,CITED2,IL11,GATA2,PITX2,RELA,ARNTL,PPARGC1B,JUNB,MSX1,HIF1A,JUN,VEGFA,FUS,HMGB2,CNBP,ONECUT1,DRD3,DRD2,SOX6,WT1,NR1H2,PLAGL1,HOXA1,BLOC1S2,SMARCB1,TEF,NKX2-1,AGRN,RUNX1,NR1H4,NR1H3,KLF6,NTF3,MAFB,GRIN1,SRA1,CREBBP,SMAD5,SMAD4,NR4A2,NR4A1,SMAD2,NR4A3,SMAD1,USF1,USF2,SREBF2,SHOX2,RNF4,ETS1,KLF4,HNF1A,FOXA2,PPARG,PAX6,RHOQ,SKAP1,YBX1,MEN1,FOS,PAX8,FOSL1…	2441	1.39323	0.00344273	72
GO:0050806~positive regulation of synaptic transmission	18	0.0487488	UTS2,TNF,CCL2,ERBB4,CCKBR,GRIK1,TACR1,SNCA,TAC1,GRIA4,PTK2,SLC1A3,SLC24A2,NTRK2,IFNG,LGI1,DRD1A,NMU	2441	2.54762	0.00355245	51
GO:0031645~negative regulation of neurological system process	17	0.0460405	GNAI3,GNAI2,GLRA1,SLC6A1,GRIK1,DRD2,GRIK3,STXBP1,ADNP,ADORA1,NPY5R,CD38,SLC24A2,IFNG,ADRA1A,EIF2AK3,DRD1A	2441	2.63166	0.00358258	50
GO:0051169~nuclear transport	44	0.119164	NCBP1,TNF,FGF9,TGFB3,EIF5A,BCL2L2,CALR,TGFB2,AKT1,RGD1306195,NPM1,IFNG,LSG1,ANP32A,PPP3CA,NUP54,PRL,KPNB1,FGF2,RBM22,TXNIP,ZFP384,RAN,ARNTL,NXF1,NUPL1,HNRNPA1,CDK5,ATXN1,DDX39,CAMK4,JUN,GSK3B,TBRG1,TSC2,CFL1,PTTG1IP,NUTF2,KPNA4,KPNA3,KPNA2,DRD1A,KPNA1,TOB1	2441	1.72987	0.00377671	66
GO:0032990~cell part morphogenesis	75	0.20312	NRP2,ENAH,NRP1,UCHL1,PAX6,GJA1,PIP5K1C,L1CAM,CNP,CXCL12,SDC2,TGFB2,NRCAM,BAK1,APOE,PGRMC1,ILK,PAK1,LRRC50,SGK1,EGR2,EFNB1,STXBP1,ARTN,CTNNA1,CDK5,MFN2,NCAM2,NDEL1,ADM,SEMA4F,FOXG1,CNTN2,STMN1,NGFR,GAP43,DCC,RAB3A,LPPR4,CCK,ONECUT1,NDN,DRD2,HPRT1,ITGB1,ALCAM,SLC11A2,HOXA1,IGF1R,PTK2,BCL2,DMD,NKX2-1,NEFL,DCLK1,ACTB,DNM1L,PLA2G10,MAP2K1,NTF3,PTPRZ1,NFASC,NR4A2,CELSR3,WWTR1,AFG3L2,DVL1,EPHA7,DLX5,BAX…	2441	1.4981	0.00377225	72
GO:0008610~lipid biosynthetic process	83	0.224786	CYB5R3,CDIPT,HNF1A,SGMS2,CYP11B1,HMGCR,PRKAG1,EDN2,CYP11B2,PTGS1,EDN1,SGMS1,PMVK,SC4MOL,PEX7,ACBD3,PIGL,APOA2,PIGM,INSIG2,STARD6,CYP7A1,INSIG1,GNPAT,ELOVL6,FGF2,AGPAT1,OPRS1,PLD1,CRLS1,LOC493574,PIGY,CMAS,PGAP1,PRKAB2,UGCG,ADNP,NR0B1,CERCAM,CDS1,CHPT1,DGAT1,DGAT2,CD81,HSD11B1,PLA2G5,HSD17B11,CHKA,HSD3B1,HSD3B6,HSD17B2,HMGCS1,GPAA1,TIMP1,PRPF19,ALDH1A1,ALDH1A2,CEPT1,SH3GLB1,ALOX5AP,SERINC1,GGPS1,S…	2441	1.46319	0.00390336	70
GO:0048585~negative regulation of response to stimulus	38	0.102914	A2M,CCK,DRD3,DRD2,PPARG,COL3A1,VCSA1,GRIN3A,GREM1,ADORA1,IL10,YBX1,TGFB2,MEN1,AKT1,TNFRSF1B,GRID2,IL1B,ZFP36,PTPN6,PTPRC,CLN3,PTPRF,SOCS3,RELA,GRIN1,ANXA1,CTLA4,SERPING1,PRKCD,IRS1,GPS2,ADRB2,FCGR2B,MAPK8IP1,GHSR,DRD1A,IL2	2441	1.81001	0.00401911	60
GO:0008283~cell proliferation	76	0.205828	XRCC5,COPS2,HRAS,UCHL1,TSPAN5,CSPG4,PTMA,CXCL12,LGR4,TGFB2,BAK1,SBDS,TPT1,IL1B,CDK5RAP1,FCGR3A,MAK10,IMPDH2,SATB1,PDPN,NCF1,PIM1,IL24,PRKCD,DCTN2,CCND1,NDEL1,GNB2,EREG,GNB1,VEGFA,TXNRD1,ITGAL,TNF,GNAI2,FKBP1A,BCL2L2,BCL2L1,HPRT1,NR2C2,PRPF19,MINA,ANXA7,STAT4,IL23A,AMELX,BCL2,CKLF,SCARB1,POU3F2,THPO,CSF1R,PTPRC,CEBPB,TNFSF4,LIPA,MAP2K1,NASP,SRA1,CREBBP,LGALS7,IGF1,IGF2,HGF,FURIN,RPL29,CDH13,P2RX7,…	2441	1.48807	0.00422609	72
GO:0031668~cellular response to extracellular stimulus	27	0.0731232	LDHA,TXN2,ALDOB,ASNS,ASGR1,FOS,SLC1A2,CDKN2B,MAP1LC3A,ALB,HMOX1,PIK3C3,HSPA5,FOSL1,CLN3,ATG9A,BECN1,FADS1,NR4A2,ADNP,USF1,PRKCD,USF2,CDKN1A,P2RX7,JUN,KPNA2	2441	2.05769	0.004265	59
GO:0051170~nuclear import	27	0.0731232	TNF,FGF9,TGFB3,TGFB2,AKT1,IFNG,PPP3CA,FGF2,KPNB1,PRL,TXNIP,RBM22,RAN,ARNTL,NUPL1,HNRNPA1,JUN,TSC2,CFL1,PTTG1IP,NUTF2,KPNA4,KPNA3,DRD1A,KPNA2,KPNA1,TOB1	2441	2.05769	0.004265	63
GO:0050769~positive regulation of neurogenesis	31	0.0839562	XRCC5,XRCC4,TNFRSF12A,DRD2,PPARG,SYNJ1,PAX6,CXCL12,PRPF19,ACTR3,PTK2,ASPA,ILK,NEFL,DIXDC1,SGK1,NTF3,PTPRF,LIMK1,RELA,ADNP,DLL3,SMAD1,NKX6-1,NTRK3,VEGFC,NDEL1,CNTF,FOXG1,NPTN,NGFR	2441	1.94386	0.00427698	64
GO:0006913~nucleocytoplasmic transport	43	0.116455	NCBP1,TNF,FGF9,TGFB3,EIF5A,BCL2L2,CALR,TGFB2,AKT1,RGD1306195,NPM1,IFNG,LSG1,ANP32A,PPP3CA,NUP54,PRL,KPNB1,FGF2,RBM22,TXNIP,ZFP384,RAN,ARNTL,NXF1,NUPL1,HNRNPA1,CDK5,ATXN1,DDX39,CAMK4,JUN,GSK3B,TSC2,CFL1,PTTG1IP,NUTF2,KPNA4,KPNA3,KPNA2,DRD1A,KPNA1,TOB1	2441	1.73178	0.00427642	66
GO:0007565~female pregnancy	37	0.100206	TPBPA,PGF,CALD1,STAT5B,TGFB3,TTPA,TGFB2,CITED2,MEN1,FOS,WNT4,ACSL4,FOSL1,HSD17B7,EPO,RAMP2,AR,UBE2A,SPHK2,KLF9,GNRH1,TGFBR1,IL1RN,IGF1,IL11RA1,PRL8A5,JUNB,CD38,PLA2G4A,THBD,ADM,HSD11B2,IGFBP2,GHSR,HPGD,PLAU,LIPE	2441	1.81472	0.00457982	66
GO:0030968~endoplasmic reticulum unfolded protein response	13	0.0352075	HERPUD1,DERL1,VAPB,SELS,DDIT3,CCND1,XBP1,CASP12,IFNG,NFE2L2,ERO1L,EIF2AK3,SERP1	2441	3.06658	0.00457263	32
GO:0034620~cellular response to unfolded protein	13	0.0352075	HERPUD1,DERL1,VAPB,SELS,DDIT3,CCND1,XBP1,CASP12,IFNG,NFE2L2,ERO1L,EIF2AK3,SERP1	2441	3.06658	0.00457263	32
GO:0032355~response to estradiol stimulus	32	0.0866645	TACR3,SLC6A1,STAT5B,TGFB2,ALDH1A1,ALDH1A2,CASP3,PTK2,INSIG1,IL1B,INSR,CCNA2,PRL,TXNIP,RAMP2,CRYAB,SOCS3,STRN3,ANXA1,IGF2,NPY1R,CDK2,STAT3,SLC34A2,CD38,CCND1,DUSP1,CCND2,PDGFRA,PDGFRB,AREG,IGFBP2	2441	1.90986	0.0047044	60
GO:0010605~negative regulation of macromolecule metabolic process	167	0.45228	RGD1308470,SNF1LK,A2M,THRA,THRB,RBM3,IDE,EDN1,SNCA,TGFB3,REST,MAF1,IL10,CITED2,BAK1,EIF4EBP2,TIA1,WWP1,INSR,ROS1,APOM,EIF2B4,SATB1,RCOR2,RELA,STRN3,ZHX1,PKIG,GRIN2A,SERPING1,NR0B2,NR0B1,CSDA,PKIA,PSMA1,MSX1,PSMA5,JUN,RPS14,TGIF1,ST18,AKAP1,EIF2AK3,RAD17,HMGB2,GCLC,DRD3,STRAP,TAF9B,TIPIN,GIPC1,SOX6,CALR,TIMP3,WT1,TIMP1,NR1H2,TCF21,ATN1,HEXIM1,PRKRA,NPM1,NKX2-1,NR1H4,PGGT1B,NR1H3,PTPN6,SMAD7,PAIP2,…	2441	1.28658	0.00477385	72
GO:0034284~response to monosaccharide stimulus	30	0.081248	LDHA,HNF1A,TXN2,PFKFB2,SLC37A4,NNAT,ALDOB,RPS6KB1,TRH,CDC42,PCSK1,APOA2,PTK2,CASP3,EIF2B2,APOM,EIF2B4,NR1H4,TXNIP,SLC8A1,SMAD2,NR0B2,PRKCD,SELS,SLC34A2,ACVR2B,HIF1A,MAPK14,NEUROD1,VAMP2	2441	1.95541	0.00480579	60
GO:0009746~response to hexose stimulus	30	0.081248	LDHA,HNF1A,TXN2,PFKFB2,SLC37A4,NNAT,ALDOB,RPS6KB1,TRH,CDC42,PCSK1,APOA2,PTK2,CASP3,EIF2B2,APOM,EIF2B4,NR1H4,TXNIP,SLC8A1,SMAD2,NR0B2,PRKCD,SELS,SLC34A2,ACVR2B,HIF1A,MAPK14,NEUROD1,VAMP2	2441	1.95541	0.00480579	60
GO:0010740~positive regulation of protein kinase cascade	55	0.148955	VAPA,SLC20A1,IL6ST,FGF9,LPAR3,GJA1,ITSN1,TGFB2,IL11,CDC42,HMOX1,IFNG,ILK,IL1B,CAT,PRL,INSR,AR,LTBR,RELA,FADD,PRKCD,UBE2N,ADRB2,F3,NEK6,PPP5C,TNF,LITAF,DRD2,PPM1A,TFG,FKBP1A,ITGB1,TNFRSF1A,IGF1R,CC2D1A,NENF,EPO,IL3,DIXDC1,PTPRC,TAOK2,TGFBR1,LGALS1,IGF1,IGF2,SECTM1A,IL6RA,P2RX7,CNTF,PLK2,AKR1B1,ADRA1A,IL2	2441	1.60267	0.00481928	69
GO:0051098~regulation of binding	47	0.127288	HMGB2,THRA,TNF,MTDH,CALD1,TNFRSF8,FKBP1A,EGLN1,PRDX3,IL10,MEN1,BAK1,SUMO1,MAP1LC3B,SMARCB1,BCL2,HMOX1,NPM1,IL1B,CAT,NRG1,APEX1,IRAK2,ICAM1,SP100,TNFSF4,TAF6,SMAD7,RELA,ADNP,SMAD4,SMAD2,UBE2I,NR0B1,DDIT3,UBE2N,ADRB2,ARRB2,ID1,BAX,CALM3,TGFBR3,ID3,COMMD7,TSSK4,EIF2AK3,CALM1,ADD1	2441	1.67499	0.00483991	69
GO:0007169~transmembrane receptor protein tyrosine kinase signaling pathway	61	0.165204	NRP1,EFNA1,FGF9,STAT5B,FGF16,CSPG4,GRIK5,RHOQ,AKT1,SLC2A8,EIF4EBP2,CTGF,TGFA,SHC1,PAK1,FGF1,FGF2,MAGEH1,INSR,DLG2,RET,EFNB1,PICK1,IRS1,CDK5,DOK1,VEGFC,EREG,VEGFA,PDGFRA,PDGFRB,EIF2AK3,FGFR4,CCL2,ERBB4,NDN,GRB2,ADCYAP1R1,IGF1R,PTK2,SH2B2,AGRN,CSF1R,NR1H3,PLAT,TXNIP,PTPN2,WDR6,PTPRA,IGF1,HGF,STAT3,DVL1,NTRK3,EPHA7,TSC2,ARF4,NTRK2,PTPN1,AREG,LRP4	2441	1.55761	0.00499456	67
GO:0050805~negative regulation of synaptic transmission	14	0.0379157	GNAI3,SLC6A1,GRIK1,GNAI2,DRD2,GRIK3,STXBP1,ADNP,ADORA1,NPY5R,CD38,SLC24A2,ADRA1A,DRD1A	2441	2.88966	0.00497507	49
GO:0006984~ER-nuclear signaling pathway	17	0.0460405	HERPUD1,DERL1,VAPB,DDIT3,SELS,CCND1,INSIG2,XBP1,GSK3B,IFNG,INSIG1,CASP12,NFE2L2,ERO1L,HSPA5,EIF2AK3,SERP1	2441	2.55191	0.00523431	49
GO:0007632~visual behavior	17	0.0460405	SGK1,DRD3,HMGCR,DRD2,GRIN1,GRIN2A,ATP1A3,NLGN3,CDK5,ATXN1,NRAS,SLC1A2,PDE1B,ADAM2,CACNA1C,APBB1,DRD1A	2441	2.55191	0.00523431	46
GO:0043009~chordate embryonic development	105	0.284368	XRCC4,ENAH,LMO4,GNA12,PITPNB,EDN1,TGFB3,IL10,TGFB2,CITED2,N4BP2L2,GATA2,GRIN2B,TWIST1,PITX2,SOCS3,DLL3,PTPRR,DLL1,CSDA,NPAP60,JUNB,SLC34A2,ASCL2,NDEL1,MSX1,HIF1A,PDGFRA,TGIF1,PDGFRB,COL1A1,ADD1,GRB2,KEAP1,BCL2L1,XAB2,ITGB1,PFN1,ECE1,SLC30A1,SMARCB1,BTF3,AMD1,RUNX1,AXIN2,MAFG,MAP2K1,TGFBR1,ICMT,SMAD2,DVL1,SHOX2,NMT1,HOXB7,PLCG1,TSC2,HOPX,TGFBR3,MYH10,INSL3,HNF1A,FOXA2,FGF9,COPS3,TTPA,PAX6,PRRX1,GJ…	2441	1.38335	0.00522321	73
GO:0032844~regulation of homeostatic process	40	0.108331	UTS2,GCLC,CCK,LMO2,DRD2,TACR1,STAT5B,TAC1,FKBP1A,SFPI1,TERF2IP,CDH2,CCL5,TGFB2,BAK1,TNFRSF11B,CD44,BCL2,IFNG,MS4A2,CD24,APLN,TINF2,TERF1,IL3,TRPC1,PTPRC,MAFB,CD38,PLA2G4A,P2RX7,HIF1A,ETS1,BAX,MAPK14,AVPR1B,VEGFA,DRD1A,EIF2AK3,IL2	2441	1.75352	0.00527259	67
GO:0009792~embryonic development ending in birth or egg hatching	106	0.287076	XRCC4,ENAH,LMO4,GNA12,PITPNB,EDN1,TGFB3,IL10,TGFB2,CITED2,N4BP2L2,GATA2,GRIN2B,TWIST1,PITX2,SOCS3,DLL3,PTPRR,DLL1,CSDA,NPAP60,JUNB,SLC34A2,ASCL2,NDEL1,MSX1,HIF1A,PDGFRA,TGIF1,PDGFRB,COL1A1,ADD1,GRB2,KEAP1,BCL2L1,XAB2,ITGB1,PFN1,ECE1,SLC30A1,SMARCB1,BTF3,AMD1,RUNX1,AXIN2,MAFG,MAP2K1,TGFBR1,ICMT,SMAD2,DVL1,SHOX2,NMT1,HOXB7,PLCG1,TSC2,HOPX,TGFBR3,MYH10,INSL3,HNF1A,FOXA2,FGF9,COPS3,TTPA,PAX6,PRRX1,GJ…	2441	1.3782	0.00561564	74
GO:0051051~negative regulation of transport	47	0.127288	UTS2,TNF,GNAI3,GNAI2,DRD3,DRD2,GLUD1,EDN2,PTGS1,EDN1,TRH,ADORA1,KCNJ11,IL10,TGFB2,IL11,NR1H2,AKT1,APOA2,PACSIN1,PLCB4,HRH3,PACSIN2,PDE1C,BCL2,HMOX1,IL1B,NEDD4L,NRG1,INSR,PSMD9,NR1H3,TNFSF4,CRYAB,PKIG,IL1RN,ANXA1,YWHAB,NPY1R,PEA15A,PKIA,CDK5,NPY5R,ADRB2,FAF1,AKAP1,GHSR	2441	1.66303	0.00565332	69
GO:0015837~amine transport	42	0.113747	SLC38A5,SLC38A3,YWHAZ,SLC38A2,AQP9,SLC38A9,SLC6A1,SLC6A2,SLC7A8,SLC19A1,SLC32A1,SERINC2,SLC25A20,SLC1A2,SLC1A3,LY6E,SERINC1,SLC25A22,SLC1A1,ARL2,CPT1B,CLN3,CCKBR,SLC25A4,PDPN,PICK1,SLC3A2,SLC6A15,SLC7A10,PARK2,PRKCD,TPO1,CADPS,SLC6A9,FCGR2B,SLC6A8,SLC6A6,SLC18A2,SLC13A3,SLC38A1,SLC5A7,DRD1A	2441	1.71947	0.0057293	64
GO:0033365~protein localization in organelle	38	0.102914	GRPEL1,YWHAZ,TNF,FGF9,TIMM10,PPP3R1,TGFB3,PAX6,TGFB2,AIP,AKT1,SRPR,FXC1,IFNG,PPP3CA,PRL,FGF2,KPNB1,RBM22,TXNIP,RAN,ARNTL,OPTN,DVL1,MFN2,JUN,TSC2,CFL1,PTTG1IP,TOMM20,MAPK9,NUTF2,KPNA4,KPNA3,KPNA2,DRD1A,KPNA1,TOB1	2441	1.77586	0.00572338	62
GO:0006928~cell motion	114	0.308742	JUB,ENAH,LYPD3,EDN2,CSPG4,RPS6KB1,L1CAM,CXCL12,CXCL10,TGFB2,NRCAM,CD47,CD44,CTGF,PGRMC1,IFNG,IL1B,TWIST1,RET,PDPN,EFNB1,SIRPA,HIF1A,NDEL1,FOXG1,VEGFA,PDGFRB,CCL3,CCL2,DRD2,TNFRSF12A,GIPC1,CX3CL1,CCL5,ITGB1,ALCAM,HOXA1,PTK2,KATNA1,CKLF,DNAJA1,NKX2-1,SCARB1,CLASP2,STRBP,PLAT,NTF3,MAP2K1,PODXL,TGFBR1,NR4A2,HGF,EPHA7,ETS1,DRD1A,PLAU,MYH10,NRP2,NRP1,SMCP,PAX6,GJA1,PEX7,SBDS,LBP,MSN,CAP1,NRG1,NR2F2,FGF…	2441	1.35751	0.00606454	73
GO:0030030~cell projection organization	101	0.273535	JUB,ENAH,DYNC2LI1,STRN,LPAR3,L1CAM,CNP,GRIN3A,CXCL12,TGFB2,NRCAM,CD44,APOE,ATXN10,PGRMC1,ILK,SS18L1,LRRC50,EFNB1,BAIAP2,CTNNA1,NCAM2,NDEL1,FOXG1,MAPK9,STMN1,LPPR4,ONECUT1,DRD2,ARF6,CAPZB,ITGB1,ALCAM,SLC11A2,HOXA1,PTK2,DMD,NKX2-1,KLF5,NTF3,MAP2K1,NR4A2,CELSR3,AFG3L2,DVL1,P2RX7,EPHA7,DLX5,TSC2,AREG,MYH10,NRP2,NRP1,UCHL1,PAX6,PIP5K1C,GJA1,SDC2,AKT1,CDC42,SHC1,PAK1,SGK1,EGR2,STXBP1,ARTN,UBE2B,CDK5,AD…	2441	1.38594	0.00624802	73
GO:0009968~negative regulation of signal transduction	62	0.167912	FGF9,TGFB3,PAWR,YBX1,MEN1,AKT1,WNT4,HTRA1,IL1B,RHOH,PTPRF,SOCS3,RELA,STRN3,DLL3,RPH3AL,NR0B1,IRS1,PRKCD,CTNNBIP1,MFN2,CCND1,ADRB2,ARRB2,TGIF1,NGFR,ACVR1,DRD3,ONECUT1,STRAP,DRD2,NR3C1,GREM1,CALR,IGF1R,PPP2CB,HSPA5,AXIN2,PTPRC,PTPN6,IL1RL1,SMAD7,IL1RN,IGF1,RGS14,GPS2,ATXN1,CBLB,P2RX7,RGS1,RGS2,RGS3,RGS4,TSC2,DGKZ,RGS7,TGFBR3,RGS8,MAPK8IP1,LRP4,IGFBP5,TOB1	2441	1.53565	0.00645636	70
GO:0043408~regulation of MAPKKK cascade	41	0.111039	TNF,FGF9,ATP6AP2,DRD2,EDN1,LPAR3,ITGB1,TGFB2,IL11,MEN1,AKT1,CDC42,IGF1R,GRIN2B,MAP3K1,ILK,IL1B,CD24,PAK1,NENF,INSR,IL3,DIXDC1,PTPN6,PTPRC,AR,TAOK2,IL1RN,MYLK2,IGF2,GRM1,PRKCD,GPS2,ADRB2,P2RX7,CNTF,ID1,HIPK3,ADRA1A,MAPK9,MAPK8IP1	2441	1.7212	0.00655958	67
GO:0051240~positive regulation of multicellular organismal process	74	0.200412	UTS2,TACR3,GRIK1,ATP6AP2,FGF9,EDN2,TACR1,EDN1,STAT5B,SNCA,PTGS1,TGFB3,GHRHR,TGFB2,AKT1,SLC1A3,SLC24A2,IFNG,APOH,VKORC1,IL1B,SHC1,LBP,LGI1,FGF2,KLRD1,APLN,AGPAT1,CCKBR,MYLK2,CD38,ACVR2B,ADRB2,HIF1A,ADM,CHRM3,EREG,KRT17,SERPINF2,GHRH,PSEN2,NPPC,MAPK9,PDGFRB,TSHR,ACVR1,CCL2,TNF,ERBB4,DRD2,TAC1,CX3CL1,CCL5,PTK2,ALB,BCL2,POU3F2,NMU,CUGBP1,NPY1R,GRIA4,IL6RA,PLA2G4A,P2RX7,BAX,AVPR1B,NTRK2,ADRA1A,HSPD1,G…	2441	1.47219	0.0066617	71
GO:0032228~regulation of synaptic transmission, GABAergic	12	0.0324992	NRAS,GRIK1,SLC6A1,CCKBR,ERBB4,DRD2,TACR1,STXBP1,TAC1,ADRA1A,ADORA1,NPY5R	2441	3.12866	0.0066809	37
GO:0014075~response to amine stimulus	25	0.0677066	CCL2,DRD3,DRD2,ALDOB,ASNS,RPS6KB1,HPRT1,TIMP3,SLC1A2,CASP3,PIK3C3,PPP3CA,RELA,GRIN1,GRIN2A,NR4A2,CDO1,PRKCD,DDIT3,CFL1,SLC18A2,MAPK9,LIPC,DRD1A,SST	2441	2.06404	0.00669566	55
GO:0006694~steroid biosynthetic process	29	0.0785397	CYB5R3,HSD17B11,HSD3B1,HNF1A,HSD17B2,HSD3B6,HMGCR,CYP11B1,CYP11B2,HMGCS1,PMVK,TIMP1,SC4MOL,ACBD3,INSIG2,STARD6,CYP7A1,INSIG1,SCARB1,PRKAA2,FGF2,HSD17B7,HSD17B8,NSDHL,OPRS1,EBP,NR0B1,HSD11B1,CRH	2441	1.94132	0.00667241	60
GO:0042063~gliogenesis	29	0.0785397	TSPAN2,NDN,CSPG4,PAX6,SOX6,TGFB2,ASPA,CDKN2C,NKX2-1,POU3F2,POU3F1,NRG1,EIF2B2,FGF2,EIF2B4,SOX10,PLP1,EGR2,NTF3,ANXA1,IGF1,CDK5,NKX6-1,CNTF,PDGFRA,PHGDH,AREG,DRD1A,GAP43	2441	1.94132	0.00667241	56
GO:0030595~leukocyte chemotaxis	18	0.0487488	CXCL1,CCL3,CCL2,EDN2,CXCL3,SLC37A4,CXCL2,CX3CL1,CCL5,TGFB2,IL8RB,SBDS,FCGR2B,IFNG,CKLF,IL1B,LBP,SCG2	2441	2.40991	0.00713541	48
GO:0065003~macromolecular complex assembly	143	0.387282	HRAS,SLC6A1,IDE,GRIK5,CASK,AQP4,TBP,SMNDC1,APOA2,PRKAR2A,PICALM,AQP11,APOE,ILK,WDR77,H2AFZ,H2AFY,OGT,TUBG1,PTBP2,LGI1,INSR,APOM,CLNS1A,H1F0,KCND2,CRYAB,PICK1,FADD,CTNNA1,IRS1,RPS14,TUBA4A,VAMP2,SIP1,EIF2AK3,AKAP2,SCGB2A2,TNFAIP1,PPP5C,HSD17B10,CALY,GRB2,ALDOC,KCNA2,TAF9B,ALDOB,CALR,RIMS1,PTK2,FGG,HIST1H4B,HEXIM1,NPM1,SRR,AGRN,OLFM1,SPP2,TAF6,MAP2K1,CUGBP1,SMAD4,SMAD2,SMAD1,DVL1,P2RX7,VCP,P2RX3,P2…	2441	1.30217	0.00736538	73
GO:0050900~leukocyte migration	24	0.0649984	CXCL1,ICAM1,CCL3,TNF,CCL2,PODXL,EDN2,CXCL3,CXCL2,SLC37A4,CX3CL1,CCL5,TGFB2,VCAM1,IL8RB,SBDS,FCGR2B,IFNG,CKLF,IL1B,LBP,MSN,CD24,SCG2	2441	2.08577	0.0074985	64
GO:0019217~regulation of fatty acid metabolic process	24	0.0649984	CPT1B,CAB39L,PRKAG1,PRKAB2,PRKAG2,SNCA,PPARG,ANXA1,IRS1,CPT1A,NR1H2,AKT1,SLC25A20,PLA2G4A,ACSL1,INSIG2,INSIG1,APOA5,MAPK9,FABP1,PRKAA2,GHSR,EIF2AK3,NR1H3	2441	2.08577	0.0074985	55
GO:0046661~male sex differentiation	28	0.0758314	INSL3,HSD17B10,HMGB2,FGF9,STAT5B,BCL2L2,BCL2L1,WT1,LGR4,WNT4,BCL2,NKX2-1,HSD17B4,AR,SMAD5,DMRT1,SF1,CTNNA1,CSDA,NR0B1,GJB2,CCND1,SDC1,BAX,PDGFRA,KLHL10,MGST1,BMPR1A	2441	1.95357	0.00758372	58
GO:0051054~positive regulation of DNA metabolic process	26	0.0704149	HRAS,TGFB3,TNFSF13,CALR,IGF1R,CDC42,NPM1,IFNG,SHC1,TINF2,INSR,EPO,CD28,PTPRC,IL3,IGF1,UBE2B,UIMC1,UBE2N,RNF8,EREG,JUN,PDGFRA,AREG,APBB1,IL2	2441	2.01244	0.00762662	53
GO:0019221~cytokine-mediated signaling pathway	26	0.0704149	IL1R1,TNF,CCL2,IL6ST,EDN2,STAT5B,FKBP1A,CX3CL1,TNFRSF1A,STAT4,IL1RAP,RQCD1,IL1B,SH2B2,IRAK2,KLF6,IL3,ZC3H15,RELA,RGD1310686,STAT3,IL6RA,CNTF,EREG,JAK1,COMMD7	2441	2.01244	0.00762662	58
GO:0048858~cell projection morphogenesis	71	0.192287	NRP2,ENAH,NRP1,UCHL1,PAX6,GJA1,PIP5K1C,L1CAM,CNP,CXCL12,SDC2,TGFB2,NRCAM,APOE,PGRMC1,ILK,PAK1,LRRC50,SGK1,EGR2,EFNB1,STXBP1,ARTN,CTNNA1,CDK5,NCAM2,NDEL1,ADM,SEMA4F,FOXG1,CNTN2,STMN1,NGFR,GAP43,DCC,RAB3A,LPPR4,CCK,NDN,ONECUT1,DRD2,HPRT1,ITGB1,ALCAM,SLC11A2,HOXA1,IGF1R,PTK2,BCL2,DMD,NKX2-1,NEFL,DCLK1,ACTB,PLA2G10,MAP2K1,NTF3,PTPRZ1,NFASC,NR4A2,CELSR3,WWTR1,AFG3L2,DVL1,EPHA7,DLX5,BMPR1B,APBB1,FEZ1,G…	2441	1.47779	0.00762406	72
GO:0019216~regulation of lipid metabolic process	41	0.111039	TNF,CAB39L,DRD3,THRB,PRKAG1,PPARG,STAT5B,SNCA,PRKAG2,NR3C1,ADORA1,AKT1,NR1H2,CDC42,SLC25A20,APOA2,ACSL1,INSIG2,APOE,INSIG1,APOA5,IFNG,IL1B,PRKAA2,APOM,NR1H3,CPT1B,RBL2,PRKAB2,ANXA1,SF1,NR0B1,IRS1,CPT1A,PLA2G4A,AGTR1A,CD81,MAPK9,FABP1,GHSR,EIF2AK3	2441	1.70674	0.00764791	64
GO:0008542~visual learning	16	0.0433323	SGK1,DRD3,HMGCR,DRD2,GRIN1,GRIN2A,ATP1A3,NLGN3,CDK5,ATXN1,NRAS,PDE1B,ADAM2,CACNA1C,APBB1,DRD1A	2441	2.55675	0.00768038	45
GO:0045669~positive regulation of osteoblast differentiation	14	0.0379157	IL6ST,SMAD5,IGF1,SMAD1,MEN1,ACVR2B,DLX5,JUND,NPPC,GNAS,BMPR1B,ACVR1,BMPR1A,IFI204	2441	2.77408	0.00768214	41
GO:0045768~positive regulation of anti-apoptosis	15	0.040624	ERBB4,IGF1,BCL2L1,SMAD1,NPY5R,IL6RA,IGF1R,CDKN1A,ADM,DUSP1,BTG2,HMOX1,PDGFRB,HSPD1,SLC9A1	2441	2.65377	0.00776009	56
GO:0051970~negative regulation of transmission of nerve impulse	15	0.040624	GNAI3,GLRA1,SLC6A1,GRIK1,GNAI2,DRD2,GRIK3,STXBP1,ADNP,ADORA1,NPY5R,CD38,SLC24A2,ADRA1A,DRD1A	2441	2.65377	0.00776009	50
GO:0048514~blood vessel morphogenesis	58	0.157079	RTN4,NRP1,EFNA1,PGF,FGF9,EDN1,PRRX1,CSPG4,GJA1,CXCL12,TGFB2,CITED2,BAK1,CTGF,APOE,HMOX1,TGFA,IL1B,SHC1,FGF1,NR2F2,FGF2,CYR61,PITX2,ARHGAP24,JUNB,VEGFC,HIF1A,JUN,VEGFA,ACVR1,EMCN,FOXM1,ELN,CDH2,CX3CL1,WT1,PTK2,C1GALT1,SCG2,PLAT,KLF5,VHL,SMAD7,TGFBR1,TNNI3,CSRP3,ANXA2,GPI,CDH13,PKNOX1,MEOX2,MAPK14,BAX,ITGA7,NOTCH4,NTRK2,PLAU	2441	1.5447	0.00821208	72
GO:0006820~anion transport	44	0.119164	CLCN3,SLC13A5,GLRA1,SLC20A1,GLRA2,SLC21A4,SLC26A1,SLC1A2,SLC16A1,SLCO1A1,SLC1A3,SLC25A22,SLC22A6,SLC25A1,SLC4A4,SLC1A1,CLNS1A,SLC12A7,GABRG3,GABRA1,PTGER3,SLC12A2,SLC22A9,SLC25A4,CLCN4-2,SLC12A4,SLC12A5,GABRA5,CLIC2,VDAC2,SLC10A2,PRKCD,VDAC3,SLC10A3,VDAC1,SLC34A2,SLC17A7,SLC26A3,BSND,SLC4A10,SLC16A7,SLC13A1,SLC13A3,CLCN5	2441	1.66384	0.00826927	66
GO:0032446~protein modification by small protein conjugation	35	0.0947893	RGD69425,PPIL2,CDC73,NEDD8,STUB1,RBX1,OS9,PRPF19,AKT1,UBE2D3,CUL5,SUMO1,MAP3K1,NSMCE2,VCPIP1,UBE2A,UBE4A,VHL,RING1,UBE2F,UBE2I,PARK2,ATG3,UBE2B,UBE2N,RNF8,GSPT1,WDSUB1,PIAS3,SIAH1A,RNF2,UBC,CAND1,SIAH2,RNF40,RNF41	2441	1.78742	0.00838087	61
GO:0002791~regulation of peptide secretion	25	0.0677066	UTS2,TNF,HNF1A,DRD2,PFKFB2,GLUD1,NNAT,SYT9,SYT7,TRH,KCNJ11,ADORA1,GHRHR,PDE1C,IFNG,IL1B,PSMD9,NR0B2,PFKM,NKX6-1,CPT1A,CD38,GHRH,GHSR,SERP1	2441	2.03021	0.00844771	55
GO:0032268~regulation of cellular protein metabolic process	113	0.306034	RGD1308470,NCBP1,A2M,IL6ST,SNCA,IDE,EDN1,EIF5A,UBQLN1,ADORA1,IL10,IL11,BAK1,PRKAR2A,EIF4EBP2,APOE,TIA1,IFNG,IL1B,APOM,INSR,EIF2B4,SOCS3,FMR1,SERPING1,VEGFC,PSMA1,ARRB2,KRT17,PSMA5,AGTR1A,PIAS3,JUN,EIF2S1,MAPK9,PDGFRB,AKAP1,EIF2AK3,GCLC,GIPC1,CALR,TIMP3,TIMP1,NR1H2,NR1H3,PTPN6,PAIP2,SMAD7,TGFBR1,IL1RN,SMAD4,IREB2,FURIN,PSMB8,P2RX7,EIF4E,PSMC5,PRKAR1B,TNK2,IL22RA2,PRKAG2,CTCF,AKT1,MEN1,NDUFS4,SERPI…	2441	1.3456	0.00849463	73
GO:0051259~protein oligomerization	64	0.173329	HRAS,SLC6A1,GLRA1,PRKAG1,IDE,GJA1,AQP4,KCNIP2,PRKAR2A,AQP11,ILK,TRPV5,CAT,OGT,LGI1,SLC1A1,INSR,KCND2,TRPM8,CRYAB,OTC,FADD,PFKM,DECR1,CTNNA1,IRS1,EIF2AK3,AKAP2,TNFAIP1,SCGB2A2,PPP5C,HSD17B10,GRB2,ALDOC,KCNA2,CDH1,CDH2,HPRT1,ALDH1A1,IGF1R,TNFRSF1A,MAP3K1,ALOX5AP,NPM1,SRR,PRKAA2,OLFM1,MAP2K1,VHL,YWHAB,BIRC3,ANXA5,CPT1A,GJB1,P2RX7,CNTF,VCP,P2RX3,BAX,TSC2,P2RX2,QPRT,KCTD13,LIPC	2441	1.50255	0.00904998	70
GO:0048489~synaptic vesicle transport	19	0.051457	RAB3A,SYT1,CPLX2,CPLX1,STX7,CLTB,SYNJ1,SYT3,SNCA,STXBP1,NLGN1,MYLK2,CDK5,P2RX7,DOC2A,SLC18A2,VAMP2,CD24,BIN1	2441	2.29562	0.00904064	54
GO:0017157~regulation of exocytosis	22	0.0595818	RAB3A,SYT1,RAB3B,RAB3C,RPH3AL,GRIK5,STXBP1,SYT9,SYT7,RIMS1,STX1B,CDK5,CADPS,CDC42,DOC2A,FREQ,HMOX1,MS4A2,VAMP2,FGF2,NSF,FEZ2	2441	2.13689	0.00909197	49
GO:0009057~macromolecule catabolic process	123	0.333117	NCBP1,IDE,PGLYRP1,SAE1,DNASE1L3,CUL5,APOE,WWP1,ERAP1,PSENEN,RNF34,SOCS3,USP1,RELA,CLPX,PSMA1,FBXO17,PSMA5,PIAS3,SIAH1A,YME1L1,TRA1,FBXO11,RAD23B,DERL1,RAD23A,NEDD8,UBE2V2,RFFL,RBX1,ARIH1,UBE2D3,PSMB7,RGD1309888,CACYBP,FBXO43,FBXO9,ACY1,UBE2CBP,UBE2L6,RNPS1,TRIM63,ATG3,PSMB8,RNF8,FBXO39,CBLB,P2RX7,PSMC5,VCP,UBA1,RNF2,FBXO30,LDLR,UCHL1,UFC1,RNF181,OS9,AKT1,CASP3,RNF190,MAP1LC3A,MAP1LC3B,USP11,NSMCE…	2441	1.32458	0.00906989	70
GO:0009749~response to glucose stimulus	28	0.0758314	LDHA,HNF1A,TXN2,PFKFB2,SLC37A4,NNAT,RPS6KB1,TRH,CDC42,PCSK1,APOA2,PTK2,CASP3,EIF2B2,APOM,NR1H4,EIF2B4,TXNIP,SLC8A1,SMAD2,NR0B2,PRKCD,SELS,ACVR2B,HIF1A,MAPK14,NEUROD1,VAMP2	2441	1.92644	0.00925466	58
GO:0016311~dephosphorylation	43	0.116455	PPP6C,PDP2,LPPR4,SYNJ1,PPP3R1,PPM1A,PPM1B,DUSP11,MTMR3,THTPA,DUSP13,BCL2,PPP2CA,PPP2CB,PPP3CA,PPAP2A,PTPRC,PTPN6,PTPN9,PTPN18,PTPRF,PTPN2,PTPRZ1,PTPN5,PTPRA,PTPRR,PPP1CC,PTPRO,PPP1CB,PPM2C,CDC25A,SACM1L,PPP1CA,PPM1E,DUSP2,PPM1J,DUSP1,PTP4A1,PTPN1,DUSP9,PPP2R2A,DUSP6,PPP5C	2441	1.66414	0.00934675	66
GO:0031100~organ regeneration	24	0.0649984	CCL2,SOCS3,TGFBR1,ALDOC,PFKFB1,PPARG,NR0B2,HGF,NR4A3,CSDA,SLCO1A6,CXCL12,CDK2,AFP,CCND1,CDKN1A,APOA2,ADM,APOA5,APOH,TGFBR3,SHC1,HTR2C,CCNA2	2441	2.04981	0.00938401	58
GO:0045787~positive regulation of cell cycle	24	0.0649984	TNF,DRD3,DRD2,EDN1,STAT5B,IGF1,ASNS,IGF2,CALR,TGFB2,CITED2,FNTB,SPDYA,AKT1,CCND1,EREG,CCND2,FOXG1,IL1B,TGFA,FOSL1,INSR,PGGT1B,CD28	2441	2.04981	0.00938401	59
GO:0048584~positive regulation of response to stimulus	69	0.18687	UTS2,CADM1,MASP1,EDN2,STAT5B,CRP,TNFSF13,CD1D1,SKAP1,CXCL12,C1QC,RT1-DA,TGFB2,CXCL10,CDC42,IL1B,LBP,KLRD1,ARTN,SERPING1,IRS1,UBE2N,NDEL1,EREG,LAX1,PSEN2,TNF,C6,CD247,CXCL9,TAC1,CACNB3,CX3CL1,CCL5,TNFRSF1A,CD69,ALB,PVRL2,SH2B2,CD24,SCG2,CD28,PTPRC,DIXDC1,IL3,PTPN6,TAOK2,BECN1,C4BPB,IGF2,C4BPA,AGER,UIMC1,NPY5R,RNF8,NTRK3,CDH13,PLA2G4A,P2RX7,CNTF,CD19,NPY,PLCG1,FCGR2B,FABP4,CD79B,HSPD1,GHSR,APBB1	2441	1.4733	0.00955125	70
GO:0007272~ensheathment of neurons	21	0.0568736	PRX,PLP1,EGR2,NTF3,MPDZ,HEXA,MAL,CLDN11,AFG3L2,MBP,TPO1,ASPA,ILK,CLDN1,PLLP,POU3F2,POU3F1,NRG1,EIF2B2,PMP22,EIF2B4	2441	2.16725	0.0100216	52
GO:0008366~axon ensheathment	21	0.0568736	PRX,PLP1,EGR2,NTF3,MPDZ,HEXA,MAL,CLDN11,AFG3L2,MBP,TPO1,ASPA,ILK,CLDN1,PLLP,POU3F2,POU3F1,NRG1,EIF2B2,PMP22,EIF2B4	2441	2.16725	0.0100216	52
GO:0045792~negative regulation of cell size	32	0.0866645	RTN4,NRP1,PPARG,RRAD,GREM1,TGFB2,AKT1,CGREF1,CDKN2C,BCL2,DNAJC2,FGF2,SERTAD2,MT3,CGRRF1,IL7,CRYAB,PSRC1,SMAD4,ADIPOR1,CTH,EI24,CDKN1A,PRDM4,SEMA4F,CDKN2AIP,TSC2,CFL1,TGIF1,DCUN1D3,APBB1,NPPA	2441	1.82205	0.0102076	61
GO:0048660~regulation of smooth muscle cell proliferation	25	0.0677066	TNF,STAT5B,EDN1,RPS6KB1,STAT4,PTK2,IFNG,ILK,SHC1,SF1,IGF1,AGER,NPY5R,IL6RA,MFN2,MNAT1,CDH13,HIF1A,EREG,JUN,VEGFA,AKR1B1,NPPC,KLF4,IGFBP5	2441	1.99746	0.0106923	58
GO:0006606~protein import into nucleus	25	0.0677066	TNF,FGF9,TGFB3,TGFB2,AKT1,IFNG,PPP3CA,FGF2,KPNB1,PRL,TXNIP,RBM22,RAN,ARNTL,JUN,TSC2,CFL1,PTTG1IP,NUTF2,KPNA4,KPNA3,DRD1A,KPNA2,KPNA1,TOB1	2441	1.99746	0.0106923	58
GO:0010876~lipid localization	44	0.119164	RGD1308470,TNF,HNF1A,LDLR,GM2A,DRD3,GULP1,DRD2,HEXA,PPARG,STAT5B,ABCA5,SLC25A20,APOA2,STX12,ACSL1,APOE,APOA5,VPS4B,APOH,IL1B,SCARB1,LBP,ACSL4,APOM,B4GALNT1,ATP8B4,SOAT2,CPT1B,OPRS1,PLA2G10,PCTP,ANXA1,ADFP,P2RX7,NPC2,LRP10,ABCC1,FABP1,FABP2,LIPC,SLC27A5,PLA2G5,VLDLR	2441	1.63882	0.011191	66
GO:0051480~cytosolic calcium ion homeostasis	39	0.105622	CALCR,RGD1308470,UTS2,CCL3,IL6ST,DRD2,TACR1,EDN2,TRHR,EDN1,LPAR3,TAC1,FKBP1A,CUL5,HRH3,IL1B,TGFA,CD24,TRPC1,PTPRC,CLN3,SLC8A1,PTGER3,CCKBR,NPY1R,GRM1,ITPR1,CD38,CD55,P2RX7,ADM,GHRH,GNB1,GTF2I,AGTR1A,AVPR1B,ADRA1A,DRD1A,IL2	2441	1.69469	0.0117206	67
GO:0007269~neurotransmitter secretion	22	0.0595818	RAB3A,SYT1,CPLX2,CPLX1,STX7,CLTB,RAB3C,SYT4,SYNJ1,SYT3,NLGN1,DVL1,P2RX7,GRM2,DOC2A,SYN3,SYN2,RAB14,RAB15,VAMP2,NSF,CACNA1B	2441	2.0958	0.0118912	56
GO:0006662~glycerol ether metabolic process	24	0.0649984	LPL,CDIPT,TXN2,IL6ST,SLC37A4,CPT1A,PEX7,NR1H2,APOA2,DGAT1,ACSL1,INSIG2,DGAT2,APOE,INSIG1,APOA5,APOH,GNPAT,CAT,ACSL4,LIPC,SLC27A5,LIPE,NR1H3	2441	2.01507	0.0121147	59
GO:0008624~induction of apoptosis by extracellular signals	19	0.051457	TNF,APH1A,GZMB,YWHAE,NCSTN,MAGED1,CASP3,BAX,PSEN2,UBC,CRH,MAPK9,PSENEN,NGFRAP1,NGFR,CD24,CASP2,CD5,CD28	2441	2.24096	0.0122211	51
GO:0008584~male gonad development	21	0.0568736	HSD17B10,INSL3,HMGB2,AR,FGF9,SF1,BCL2L2,BCL2L1,CSDA,CTNNA1,NR0B1,WT1,CCND1,SDC1,WNT4,BCL2,BAX,NKX2-1,KLHL10,HSD17B4,MGST1	2441	2.12302	0.0133549	50
GO:0042176~regulation of protein catabolic process	21	0.0568736	CAST,TNF,GCLC,SMAD7,RELA,GRIN2A,EGLN2,GJA1,GIPC1,ARNTL,TIMP3,FURIN,IL10,TIMP1,AKT1,CBLB,APOE,IFNG,IL1B,PSMD3,FAF1	2441	2.12302	0.0133549	59
GO:0001501~skeletal system development	76	0.205828	CASR,THRA,FGF9,MMP9,HEXA,EDN1,TGFB3,GABBR1,PRRX1,GJA5,CBFB,TGFB2,PEX7,MEN1,SBDS,OSR2,INSIG2,CTGF,INSIG1,COL11A2,PITX1,ALX1,ZCCHC2,DLL3,ACVR2B,HIF1A,CHRDL1,MSX1,PDGFRA,COL1A2,PDGFRB,TMSB4X,STC1,GNAS,COL1A1,EIF2AK3,SERP1,IBSP,COL3A1,COL2A1,ACP2,SOX6,OSTN,TIMP1,IGSF10,HIST1H4B,BCL2,JUND,PTH,PRKRA,PTN,MYOG,RUNX1,AXIN2,FN1,LGALS3,TGFBR1,KLF10,SMAD5,FBN1,DMP1,IGF1,NPR2,IGF2,SMAD2,SPARC,SMAD1,WWTR1,SHOX…	2441	1.42607	0.0134181	71
GO:0051971~positive regulation of transmission of nerve impulse	18	0.0487488	UTS2,TNF,CCL2,ERBB4,CCKBR,GRIK1,TACR1,SNCA,TAC1,GRIA4,PTK2,SLC1A3,SLC24A2,NTRK2,IFNG,LGI1,DRD1A,NMU	2441	2.28633	0.0133917	51
GO:0044087~regulation of cellular component biogenesis	39	0.105622	CCK,TACR1,CAPZA2,EDN1,ELN,TGFB3,TAC1,RHOQ,ARF6,ARPC5,SDC4,TPM1,CAPZB,ACTR3,CDC42,PFN2,SUMO1,PTK2,MAP3K1,AGRN,CD24,SGK1,TGFBR1,PSRC1,GRIN1,ADNP,STXBP1,ARPC5L,GSK3B,TSC2,CAPG,SPNA2,CAND1,TMSB4X,FAF1,STMN1,MAPRE1,GHSR,ADD1	2441	1.67995	0.0138018	66
GO:0008406~gonad development	39	0.105622	HSD17B10,INSL3,CGA,HMGB2,FGF9,EDN2,STAT5B,BCL2L2,BCL2L1,VGF,WT1,WNT4,GCX1,BCL2,IDH1,NKX2-1,HSD17B4,EIF2B2,LFNG,EIF2B4,AR,SF1,CTNNA1,NR0B1,CSDA,FSHR,AFP,PLA2G4A,SDC1,CCND1,EREG,CCND2,BAX,VEGFA,ADAMTS1,KLHL10,BMPR1B,MGST1,OAS1D	2441	1.67995	0.0138018	62
GO:0035295~tube development	72	0.194995	ENAH,NRP1,FOXA2,PGF,FGF9,LMO4,EDN1,TGFB3,GJA1,SDC4,GJA5,CXCL12,LGR4,TGFB2,SPRY2,WNT4,CD44,CTGF,ILK,LOX,FGF1,IPMK,FGF2,TWIST1,ALX1,CYR61,PITX2,AR,RET,PDPN,NPAP60,MYCN,SDC1,ACVR2B,PPP1CA,HIF1A,ADM,PSEN2,CFL1,VEGFA,PDGFRA,HSD11B1,TGIF1,ACVR1,RAB3A,FGFR4,PPP3R1,CDH1,NR3C1,GREM1,TCF21,ALDH1A2,PFN1,BCL2,NKX2-1,LIPA,TGFBR1,SMAD4,IGF1,SMAD2,SPARC,NR4A3,CCL11,JMJD6,ID1,TSC2,NOTCH4,CRH,HOPX,AREG,BMPR1A,NFIB	2441	1.43817	0.0143603	72
GO:0016125~sterol metabolic process	29	0.0785397	CYB5R3,HNF1A,LDLR,HMGCR,HMGCS1,PMVK,SC4MOL,APOA2,INSIG2,APOE,CYP7A1,INSIG1,SCARB1,CAT,HSD17B4,PRKAA2,HSD17B7,NSDHL,SOAT2,OPRS1,EBP,TNFSF4,LIPA,PCTP,SREBF2,SQLE,LIPC,LIPE,VLDLR	2441	1.84176	0.0154915	62
GO:0022409~positive regulation of cell-cell adhesion	8	0.0216661	ITGAL,CD47,TNF,SMAD7,L1CAM,CD24,CX3CL1,CITED2	2441	3.96297	0.0157523	40
GO:0019637~organophosphate metabolic process	53	0.143538	CDIPT,SGMS2,HMGCR,SNCA,SYNJ1,PIP5K1B,PIP5K1C,SGMS1,APOA2,PIGL,PIGM,SMPDL3A,HMOX1,PIK3C3,PIK3CA,PLCB1,AGPAT1,CLN3,CRLS1,PLD1,PIGY,NUDT4,PGAP1,ADNP,PI4KB,CDS1,CHPT1,SACM1L,PRDX6,CD81,PLA2G2A,PLA2G2D,PLA2G5,CHKA,TALDO1,DRD2,GPAA1,SERINC2,CEPT1,SH3GLB1,SERINC1,NKX2-1,PCYT1A,PPAP2B,GPD1,PLA2G10,GALT,TPO1,PLA2G4A,PLCG1,LIPC,DRD1A,SMPD3	2441	1.53536	0.0157265	66
GO:0045664~regulation of neuron differentiation	52	0.14083	RTN4,NRP1,LZTS1,FOXA2,EFNA1,CSPG4,PAX6,REST,CXCL12,MBP,ACTR3,ILK,IFNG,CDK5RAP1,MT3,SGK1,PTPRF,LIMK1,ADNP,DLL1,NDEL1,CCND2,SEMA4F,FOXG1,TGIF1,CNTN4,NGFR,TNFRSF12A,CDH2,CALR,PRPF19,PTK2,ATN1,BCL2,POU3F2,CD24,NEFL,NEFM,MAG,DIXDC1,GRIN1,NLGN1,SMAD1,NKX6-1,NTRK3,YWHAG,YWHAH,CNTF,GSK3B,NTRK2,NEUROD1,ID4	2441	1.54247	0.0157102	71
GO:0034097~response to cytokine stimulus	38	0.102914	IL1R1,IL6ST,ALDOB,STAT5B,COL3A1,SNCA,SYNJ1,NFKB2,BCL2L1,CCL5,TGFB2,TIMP1,FNTB,PCSK1,ALDH1A2,FOS,STAT4,CDKN2B,BCL2,ACSL4,INSR,FOSL1,PGGT1B,IRAK2,SP100,SOCS3,RELA,ANXA1,SPARC,JUNB,STAT3,IL6RA,CD38,SERPINA3N,JUN,PDGFRA,MAPK9,PLA2G5	2441	1.68072	0.0158059	68
GO:0070271~protein complex biogenesis	111	0.300617	HRAS,SLC6A1,IDE,GRIK5,CASK,AQP4,TBP,PRKAR2A,PICALM,AQP11,ILK,OGT,TUBG1,LGI1,INSR,KCND2,CRYAB,PICK1,FADD,CTNNA1,IRS1,TUBA4A,VAMP2,EIF2AK3,AKAP2,TNFAIP1,SCGB2A2,PPP5C,HSD17B10,CALY,GRB2,ALDOC,KCNA2,ALDOB,TAF9B,CALR,RIMS1,PTK2,FGG,NPM1,SRR,AGRN,OLFM1,SPP2,TAF6,MAP2K1,SMAD4,SMAD2,SMAD1,DVL1,P2RX7,VCP,P2RX3,P2RX2,TSC2,TGFBR3,QPRT,KCTD13,GLRA1,PRKAG1,SYNJ1,GJA1,KCNIP2,NDUFS7,AP2B1,NDUFS4,TRPV5,CAT,PAK1…	2441	1.32497	0.015798	73
GO:0006461~protein complex assembly	111	0.300617	HRAS,SLC6A1,IDE,GRIK5,CASK,AQP4,TBP,PRKAR2A,PICALM,AQP11,ILK,OGT,TUBG1,LGI1,INSR,KCND2,CRYAB,PICK1,FADD,CTNNA1,IRS1,TUBA4A,VAMP2,EIF2AK3,AKAP2,TNFAIP1,SCGB2A2,PPP5C,HSD17B10,CALY,GRB2,ALDOC,KCNA2,ALDOB,TAF9B,CALR,RIMS1,PTK2,FGG,NPM1,SRR,AGRN,OLFM1,SPP2,TAF6,MAP2K1,SMAD4,SMAD2,SMAD1,DVL1,P2RX7,VCP,P2RX3,P2RX2,TSC2,TGFBR3,QPRT,KCTD13,GLRA1,PRKAG1,SYNJ1,GJA1,KCNIP2,NDUFS7,AP2B1,NDUFS4,TRPV5,CAT,PAK1…	2441	1.32497	0.015798	73
GO:0034504~protein localization in nucleus	27	0.0731232	TNF,FGF9,TGFB3,PPP3R1,TGFB2,AKT1,IFNG,PPP3CA,FGF2,KPNB1,PRL,TXNIP,RBM22,RAN,ARNTL,DVL1,JUN,TSC2,CFL1,PTTG1IP,NUTF2,KPNA4,KPNA3,DRD1A,KPNA2,KPNA1,TOB1	2441	1.8838	0.0162627	61
GO:0045667~regulation of osteoblast differentiation	19	0.051457	IL6ST,SMAD5,FZD1,IGF1,SMAD1,OSTN,MEN1,ACVR2B,DLX5,JUND,NPPC,GNAS,AREG,BMPR1B,AXIN2,ACVR1,TOB1,BMPR1A,IFI204	2441	2.18885	0.0163269	46
GO:0051899~membrane depolarization	19	0.051457	CCK,GCLC,AIFM3,GRIK1,GRIN1,SNCA,EDN1,GRIN2A,GRIK5,GRM1,ADORA1,CDK5,ATXN1,P2RX7,GRIN2B,JUN,KCNE1,GRID2,PPP3CA	2441	2.18885	0.0163269	49
GO:0043269~regulation of ion transport	34	0.092081	CASR,TNF,GNAI2,DRD3,DRD2,SLC9A3,LPAR3,GJA1,FKBP1A,ADORA1,CXCL12,FXYD7,TGFB2,AKT1,BAK1,SLN,PLCB4,BCL2,P2RY1,MS4A2,NEDD4L,ROS1,KCNE3,TRPC1,CACNA2D1,TRPC4,SLC8A1,SGK1,IGF1,ADRB2,P2RX7,PLCG1,BAX,DRD1A	2441	1.73635	0.0163447	69
GO:0070647~protein modification by small protein conjugation or removal	40	0.108331	RGD69425,COPS5,PPIL2,UCHL1,CDC73,NEDD8,STUB1,RBX1,OS9,PRPF19,AKT1,UBE2D3,CUL5,SUMO1,MAP3K1,NSMCE2,USP33,VCPIP1,UBE2A,UBE4A,VHL,USP1,RING1,UBE2F,UBE2I,PARK2,ATG3,UBE2B,UIMC1,RNF8,UBE2N,GSPT1,WDSUB1,PIAS3,SIAH1A,RNF2,UBC,CAND1,SIAH2,RNF40,RNF41	2441	1.65124	0.0163631	63
GO:0042551~neuron maturation	11	0.0297909	NRCAM,CDKN1C,SCLT1,RET,RND1,NLGN1,NR4A2,CSPG4,PARK2,KCNIP2,DLG2	2441	3.02727	0.0163097	42
GO:0051781~positive regulation of cell division	15	0.040624	FGF9,PGF,TGFB3,IGF2,TGFB2,MEN1,VEGFC,IGF1R,VEGFA,IL1B,TGFA,PTN,CAT,FGF1,FGF2	2441	2.47685	0.0163102	50
GO:0010565~regulation of cellular ketone metabolic process	25	0.0677066	CAB39L,PRKAG1,SNCA,PRKAG2,PPARG,NR3C1,AKT1,NR1H2,SLC25A20,ACSL1,INSIG2,APOA5,INSIG1,PRKAA2,NR1H3,CPT1B,PRKAB2,ANXA1,IRS1,CPT1A,PLA2G4A,MAPK9,FABP1,GHSR,EIF2AK3	2441	1.93504	0.0167696	57
GO:0051592~response to calcium ion	25	0.0677066	CASR,APOBEC1,SEC31A,SLC6A1,TSHB,KCNMB2,PCSK1,ANXA7,PEF1,FGG,PDE1C,AMELX,ACTB,TXNIP,TRPC1,SPARC,CAPN3,MNAT1,CCND1,P2RX7,SDC1,PLA2G4A,DUSP1,CALM3,LIPC,CALM1	2441	1.93504	0.0167696	54
GO:0031399~regulation of protein modification process	79	0.213953	RGD1308470,IL6ST,PRKAG2,EDN1,SNCA,CTCF,UBQLN1,ADORA1,IL11,MEN1,BAK1,PRKAR2A,NDUFS4,IFNG,PSMD3,TGFA,IL1B,PAK1,FGF1,FGF2,INSR,PSMD9,SOCS3,ADNP,PRKCD,UBE2B,CDK5,UBE2N,VEGFC,PSMA1,CCND1,ARRB2,PSME1,PSMA5,CCND2,PIAS3,JUN,HIPK3,PSEN2,CD81,UBC,MAPK9,PDGFRB,PSME3,SIAH2,AKAP1,CCK,TNF,GCLC,FKBP1A,MAP3K1,BCL2,CD24,CD6,TINF2,EPO,PTPRC,IL3,PTPN6,SMAD7,TGFBR1,IL1RN,SMAD4,YWHAB,IGF1,YWHAE,PSMB8,IL6RA,P2RX7,PSMC…	2441	1.40266	0.0167279	72
GO:0048872~homeostasis of number of cells	36	0.0974976	MAEA,VPS54,STAT5B,SLC37A4,SFXN1,SFPI1,SOX6,TGFB2,TIMP1,MEN1,AKT1,SLC11A2,BAK1,CASP3,BCL2,HMOX1,IFNG,SH2B2,MB,EPO,LIPA,IL7,SMAD5,IREB2,P2RX7,RPS19,PKNOX1,JMJD6,RPS17,RPS14,BAX,VEGFA,TGFBR3,HEPH,KLHL10,ADD1	2441	1.69841	0.0173221	58
GO:0006644~phospholipid metabolic process	50	0.135413	CDIPT,SGMS2,HMGCR,SNCA,SYNJ1,PIP5K1B,PIP5K1C,SGMS1,APOA2,PIGL,PIGM,SMPDL3A,HMOX1,PIK3C3,PIK3CA,PLCB1,AGPAT1,CLN3,CRLS1,PLD1,PIGY,NUDT4,PGAP1,ADNP,PI4KB,CDS1,CHPT1,SACM1L,PRDX6,CD81,PLA2G2A,PLA2G2D,PLA2G5,CHKA,DRD2,GPAA1,SERINC2,CEPT1,SH3GLB1,SERINC1,NKX2-1,PCYT1A,PPAP2B,PLA2G10,TPO1,PLA2G4A,PLCG1,LIPC,DRD1A,SMPD3	2441	1.54803	0.0175701	63
GO:0006970~response to osmotic stress	18	0.0487488	RGD1308470,APOBEC1,SLC12A2,TACR3,CYP11B2,AQP4,KMO,ANXA7,CUL5,TSC22D3,NOLC1,TSC22D4,MAP3K1,BAX,AVPR1B,SLC2A1,NKX2-1,SST	2441	2.22917	0.0177567	52
GO:0000904~cell morphogenesis involved in differentiation	70	0.189579	NRP2,ENAH,NRP1,UCHL1,PAX6,PIP5K1C,L1CAM,CNP,CXCL12,SDC2,TGFB2,NRCAM,WNT4,SLC1A3,APOE,PGRMC1,ILK,EGR2,EFNB1,STXBP1,ARTN,CTNNA1,CDK5,NCAM2,HIF1A,NDEL1,SEMA4F,FOXG1,CNTN2,NGFR,STMN1,GAP43,DCC,RAB3A,LPPR4,CCK,NDN,DRD2,PPP3R1,HPRT1,ALCAM,SLC11A2,HOXA1,IGF1R,PTK2,BCL2,NKX2-1,NEFL,DCLK1,FN1,ACTB,PLA2G10,NTF3,PTPRZ1,NFASC,NR4A2,CELSR3,AFG3L2,SNAI1,DVL1,EPHA7,ID1,DLX5,NOTCH4,TGFBR3,BMPR1B,APBB1,FEZ1,GFRA3…	2441	1.43289	0.0178676	71
GO:0030308~negative regulation of cell growth	29	0.0785397	RTN4,NRP1,PPARG,RRAD,GREM1,TGFB2,CGREF1,CDKN2C,BCL2,DNAJC2,FGF2,SERTAD2,MT3,CGRRF1,IL7,CRYAB,PSRC1,SMAD4,ADIPOR1,EI24,CDKN1A,CTH,PRDM4,SEMA4F,CDKN2AIP,TGIF1,DCUN1D3,APBB1,NPPA	2441	1.81845	0.0182983	61
GO:0048870~cell motility	90	0.243744	NRP2,JUB,NRP1,SMCP,EDN2,PAX6,CSPG4,GJA1,RPS6KB1,CXCL12,TGFB2,PEX7,CD47,SBDS,CD44,CTGF,IFNG,IL1B,LBP,CAP1,MSN,NR2F2,NRG1,FGF2,TWIST1,NR2F1,ICAM1,RET,EFNB1,SIRPA,CDK5,HIF1A,NDEL1,VEGFA,CFL1,CNTN2,PDGFRB,ACVR1,DCC,CXCL1,CCL3,SHROOM2,CCL2,CCK,TNF,NDN,DRD2,TNFRSF12A,CXCL3,CXCL2,SLC37A4,GIPC1,CDH2,CX3CL1,CCL5,ITGB1,VCAM1,CCL22,PTK2,KATNA1,CKLF,DNAJA1,NKX2-1,SCARB1,POU3F2,SCNN1G,CD24,CLASP2,DCLK1,SCG2,P…	2441	1.36341	0.0189255	73
GO:0051674~localization of cell	90	0.243744	NRP2,JUB,NRP1,SMCP,EDN2,PAX6,CSPG4,GJA1,RPS6KB1,CXCL12,TGFB2,PEX7,CD47,SBDS,CD44,CTGF,IFNG,IL1B,LBP,CAP1,MSN,NR2F2,NRG1,FGF2,TWIST1,NR2F1,ICAM1,RET,EFNB1,SIRPA,CDK5,HIF1A,NDEL1,VEGFA,CFL1,CNTN2,PDGFRB,ACVR1,DCC,CXCL1,CCL3,SHROOM2,CCL2,CCK,TNF,NDN,DRD2,TNFRSF12A,CXCL3,CXCL2,SLC37A4,GIPC1,CDH2,CX3CL1,CCL5,ITGB1,VCAM1,CCL22,PTK2,KATNA1,CKLF,DNAJA1,NKX2-1,SCARB1,POU3F2,SCNN1G,CD24,CLASP2,DCLK1,SCG2,P…	2441	1.36341	0.0189255	73
GO:0018904~organic ether metabolic process	24	0.0649984	LPL,CDIPT,TXN2,IL6ST,SLC37A4,CPT1A,PEX7,NR1H2,APOA2,DGAT1,ACSL1,INSIG2,DGAT2,APOE,INSIG1,APOA5,APOH,GNPAT,CAT,ACSL4,LIPC,SLC27A5,LIPE,NR1H3	2441	1.949	0.0189226	59
GO:0045834~positive regulation of lipid metabolic process	20	0.0541653	TNF,PPARG,ANXA1,IRS1,CPT1A,NR1H2,AKT1,CDC42,PLA2G4A,APOA2,APOE,AGTR1A,IFNG,CD81,APOA5,IL1B,MAPK9,FABP1,GHSR,NR1H3	2441	2.10796	0.0188722	46
GO:0042330~taxis	30	0.081248	CXCL1,NRP2,CCL3,CCL2,EDN2,CXCL3,SLC37A4,CXCL2,CX3CL1,CCL5,CCL7,TGFB2,CXCL10,CCL24,SBDS,CCL20,CKLF,IFNG,IL1B,LBP,CYR61,SCG2,CCL11,IL8RB,CCR7,FCGR2B,TSC2,PDGFRB,ABCC1,PLAU	2441	1.7905	0.0192528	56
GO:0006935~chemotaxis	30	0.081248	CXCL1,NRP2,CCL3,CCL2,EDN2,CXCL3,SLC37A4,CXCL2,CX3CL1,CCL5,CCL7,TGFB2,CXCL10,CCL24,SBDS,CCL20,CKLF,IFNG,IL1B,LBP,CYR61,SCG2,CCL11,IL8RB,CCR7,FCGR2B,TSC2,PDGFRB,ABCC1,PLAU	2441	1.7905	0.0192528	56
GO:0007178~transmembrane receptor protein serine/threonine kinase signaling pathway	30	0.081248	RGD69425,CCL2,COL3A1,TGFB3,FKBP1A,FSTL1,TGFB2,FOS,UBE2D3,MAP3K1,SMAD7,TGFBR1,SMAD5,SMAD4,SMAD2,SMAD1,ACVR2B,MSX1,ARRB2,ID1,JUN,COL1A2,TGFBR3,PDGFRB,BMPR1B,BAMBI,AKAP2,HPGD,ACVR1,TOB1,BMPR1A	2441	1.7905	0.0192528	64
GO:0019933~cAMP-mediated signaling	31	0.0839562	CALCR,ADCY3,OPRM1,INSL3,GNAI3,GNAI2,DRD3,DRD2,ADCY5,CREM,ADCYAP1R1,ADCY6,RIMS2,ADORA1,GHRHR,EIF4EBP2,NDUFS4,PTH,HTR5A,PTGER3,NPR3,FSHR,ADRB2,ADM,GHRH,HTR7,AVPR1B,GRM6,GNAS,DRD1A,TSHR	2441	1.76511	0.0202833	63
GO:0010638~positive regulation of organelle organization	28	0.0758314	TNF,DRD3,DRD2,TACR1,EDN1,TAC1,ARF6,SDC4,TPM1,RIMS1,MEN1,ACTR3,MAP3K1,NPM1,IL1B,TGFA,TINF2,INSR,CD28,ROCK2,PSRC1,IGF1,IGF2,UBE2N,PLA2G4A,P2RX7,EREG,CFL1	2441	1.82505	0.0209461	63
GO:0015711~organic anion transport	19	0.051457	PTGER3,SLC13A5,SLC25A4,SLC22A9,SLC21A4,SLC10A2,SLC26A1,PRKCD,SLC10A3,SLCO1A1,SLC16A1,SLC1A2,SLC1A3,SLC16A7,SLC25A22,SLC25A1,SLC22A6,SLC13A3,SLC1A1	2441	2.1391	0.0211614	44
GO:0046887~positive regulation of hormone secretion	19	0.051457	DRD2,EDN2,GLUD1,PFKFB2,NNAT,EDN1,PFKM,NR0B2,TRH,NKX6-1,GHRHR,CD38,CNTF,GHRH,CRH,APLN,NMU,PSMD9,SERP1	2441	2.1391	0.0211614	55
GO:0008360~regulation of cell shape	16	0.0433323	ALDOA,RHOJ,TAOK2,PDPN,GNA12,ERMN,RHOQ,CDC42SE1,PALMD,ANXA7,EZR,ITGA7,VEGFA,CFDP1,FN1,MYH10	2441	2.33116	0.0211208	39
GO:0034976~response to endoplasmic reticulum stress	16	0.0433323	HERPUD1,DERL1,VAPB,DDIT3,SELS,OS9,CCND1,XBP1,GSK3B,IFNG,CASP12,NFE2L2,ERO1L,HSPA5,EIF2AK3,SERP1	2441	2.33116	0.0211208	40
GO:0001764~neuron migration	23	0.0622901	DCC,CCK,NDN,NR4A2,PAX6,GJA1,YWHAE,CXCL12,CDK5,PEX7,PTK2,NDEL1,KATNA1,BAX,CNTN2,NKX2-1,NR2F2,APBB1,DCLK1,TWIST1,MYH10,NR2F1,GFRA3	2441	1.9644	0.021414	61
GO:0007409~axonogenesis	56	0.151663	NRP2,ENAH,NRP1,UCHL1,PAX6,PIP5K1C,L1CAM,CNP,CXCL12,TGFB2,NRCAM,APOE,PGRMC1,EGR2,EFNB1,STXBP1,ARTN,CTNNA1,CDK5,NCAM2,NDEL1,SEMA4F,FOXG1,CNTN2,STMN1,NGFR,GAP43,DCC,RAB3A,CCK,LPPR4,NDN,DRD2,ALCAM,HOXA1,IGF1R,PTK2,BCL2,NKX2-1,NEFL,DCLK1,ACTB,NTF3,PLA2G10,PTPRZ1,NFASC,NR4A2,CELSR3,AFG3L2,EPHA7,DLX5,BMPR1B,APBB1,GFRA3,MYH10,FEZ1	2441	1.49144	0.0215452	69
GO:0019935~cyclic-nucleotide-mediated signaling	33	0.0893728	CALCR,ADCY3,OPRM1,INSL3,GNAI3,GNAI2,DRD3,DRD2,ADCY5,CREM,ADCYAP1R1,ADCY6,RIMS2,ADORA1,GHRHR,NDUFS4,EIF4EBP2,APOE,PTH,HTR5A,PTGER3,NPR3,FSHR,ADRB2,ADM,GHRH,HTR7,AVPR1B,GRM6,GNAS,HTR2C,DRD1A,TSHR	2441	1.72076	0.0217802	63
GO:0051129~negative regulation of cellular component organization	41	0.111039	RTN4,SHROOM2,NRP1,CAPZA2,SNCA,CSPG4,TERF2IP,TPM1,CAPZB,MBP,NR1H2,CDC42,SBDS,PTK2,PACSIN1,APOA2,PACSIN2,MAP3K1,NPM1,CLASP2,TINF2,MT3,NR1H3,TERF1,MAG,SGK1,ARHGEF2,PTPRF,MID1IP1,UBE2B,YWHAH,SEMA4F,GSK3B,CAPG,TGFBR3,SPNA2,TMSB4X,MAPRE1,NGFR,STMN1,ADD1	2441	1.61192	0.0219441	67
GO:0003006~reproductive developmental process	79	0.213953	CGA,INSL3,HNF1A,FGF9,EDN2,STAT5B,TGFB3,VGF,CXCL12,LGR4,TGFB2,CITED2,AKT1,BAK1,WNT4,CD44,WDR77,RNF38,EIF2B2,INSR,EIF2B4,AR,LIMK2,RAN,SF1,DMRT1,CTNNA1,CSDA,NR0B1,FSHR,UBE2B,JUNB,TXNDC3,CCND1,SDC1,EREG,BTG1,CCND2,VEGFA,PDGFRA,ADAMTS1,KLHL10,OAS1D,ACVR1,HSD17B10,HMGB2,BCL2L2,BCL2L1,NR2C2,WT1,TCF21,IGF1R,GCX1,BCL2,PVRL2,IDH1,NKX2-1,ODF2,HSD17B4,STRBP,PPP2R2B,LFNG,PCSK4,TCP1,FABP9,FSCN3,CUGBP1,SMAD5,IG…	2441	1.38774	0.0219183	67
GO:0045137~development of primary sexual characteristics	42	0.113747	HSD17B10,INSL3,CGA,HMGB2,FGF9,EDN2,STAT5B,BCL2L2,BCL2L1,VGF,LGR4,WT1,WNT4,GCX1,BCL2,IDH1,NKX2-1,HSD17B4,EIF2B2,LFNG,EIF2B4,AR,SF1,CTNNA1,NR0B1,CSDA,FSHR,GJB2,AFP,PLA2G4A,SDC1,CCND1,EREG,CCND2,BAX,VEGFA,PDGFRA,ADAMTS1,KLHL10,BMPR1B,MGST1,OAS1D	2441	1.60043	0.0220469	64
GO:0030799~regulation of cyclic nucleotide metabolic process	34	0.092081	CALCR,OPRM1,ADCY3,INSL3,GNAI3,GNAI2,DRD3,DRD2,ADCY5,ADCYAP1R1,EDN1,ADCY6,GABBR1,ADORA1,GHRHR,HRH3,APOE,PTH,GUCA2B,AIPL1,ADNP,NPR1,NPR3,FSHR,ADRB2,ARRB2,GHRH,HTR7,GRM6,NTRK2,NPPC,GNAS,DRD1A,TSHR	2441	1.70127	0.0223076	62
GO:0048667~cell morphogenesis involved in neuron differentiation	61	0.165204	NRP2,ENAH,NRP1,UCHL1,PAX6,PIP5K1C,L1CAM,CNP,CXCL12,SDC2,TGFB2,NRCAM,SLC1A3,APOE,PGRMC1,EGR2,EFNB1,STXBP1,ARTN,CTNNA1,CDK5,NCAM2,NDEL1,SEMA4F,FOXG1,CNTN2,STMN1,NGFR,GAP43,DCC,RAB3A,LPPR4,CCK,NDN,DRD2,HPRT1,SLC11A2,ALCAM,HOXA1,IGF1R,PTK2,BCL2,NKX2-1,NEFL,DCLK1,ACTB,PLA2G10,NTF3,PTPRZ1,NFASC,NR4A2,CELSR3,AFG3L2,DVL1,EPHA7,DLX5,BMPR1B,APBB1,FEZ1,GFRA3,MYH10	2441	1.45979	0.0224945	71
GO:0009409~response to cold	15	0.040624	TRPM8,RBM3,PPARG,VGF,TRH,TGFB2,CXCL10,FOS,ADRB2,ADM,UCP3,P2RX3,CASP12,CIRBP,PCSK1N	2441	2.39696	0.0224311	41
GO:0006140~regulation of nucleotide metabolic process	35	0.0947893	CALCR,OPRM1,ADCY3,INSL3,GNAI3,GNAI2,DRD3,DRD2,ADCY5,ADCYAP1R1,EDN1,ADCY6,GABBR1,ADORA1,GHRHR,HRH3,APOE,PTH,GUCA2B,AIPL1,ADNP,NPR1,NPR3,FSHR,ADRB2,ARRB2,GHRH,HTR7,GRM6,NTRK2,NPPC,HSD11B1,GNAS,DRD1A,TSHR	2441	1.6833	0.0228059	62
GO:0031646~positive regulation of neurological system process	18	0.0487488	UTS2,TNF,CCL2,ERBB4,CCKBR,GRIK1,TACR1,SNCA,TAC1,GRIA4,PTK2,SLC1A3,SLC24A2,NTRK2,IFNG,LGI1,DRD1A,NMU	2441	2.1748	0.0230705	51
GO:0046546~development of primary male sexual characteristics	24	0.0649984	HSD17B10,INSL3,HMGB2,AR,FGF9,SF1,BCL2L2,BCL2L1,CSDA,CTNNA1,NR0B1,WT1,LGR4,GJB2,CCND1,SDC1,WNT4,BAX,BCL2,PDGFRA,NKX2-1,HSD17B4,KLHL10,MGST1	2441	1.91756	0.0230502	56
GO:0030198~extracellular matrix organization	31	0.0839562	IBSP,TNF,MMP9,COL3A1,ELN,FKBP1A,COL2A1,NFKB2,DCN,SERPINH1,TGFB2,TNFRSF11B,PTK2,POMT1,TNR,ILK,LOX,COL11A2,B4GALT7,FN1,CYR61,LGALS3,VHL,TGFBR1,DMP1,ANXA2,FBLN5,COL1A2,PDGFRA,COL1A1,APBB1	2441	1.74506	0.0236945	67
GO:0050796~regulation of insulin secretion	22	0.0595818	UTS2,HNF1A,TNF,DRD2,GLUD1,PFKFB2,NNAT,SYT9,SYT7,NR0B2,PFKM,TRH,KCNJ11,NKX6-1,CPT1A,CD38,PDE1C,IFNG,IL1B,GHSR,PSMD9,SERP1	2441	1.98148	0.0237896	54
GO:0043405~regulation of MAP kinase activity	38	0.102914	TNF,HMGCR,EFNA1,EDN1,TGFB3,CSPG4,TRIB3,LPAR3,SPRY2,APOE,MAP3K1,ILK,IL1B,TGFA,SHC1,CD24,PAK1,INSR,MAP2K6,CEACAM1,PTPN6,PTPRC,MAP2K1,LRRN3,IL1RN,HGF,GRM1,PRKCD,AVPI1,P2RX7,LAX1,GSK3B,HIPK3,TSC2,CD81,MAPK8IP1,DUSP9,DUSP6	2441	1.63688	0.0240616	67
GO:0045596~negative regulation of cell differentiation	62	0.167912	RTN4,NRP1,LMO2,FOXA2,STAT5B,PPARG,CRP,PAX6,CSPG4,REST,JAG1,C1QC,MBP,MEN1,TNFRSF11B,WNT4,INSIG1,TWIST1,MT3,ZFP36,DLL3,DLL1,CTNNA1,NR0B1,CCND1,EREG,SEMA4F,FOXG1,PLA2G2A,CNTN4,NGFR,DRD3,IL4RA,OSTN,CALR,ITGB1,PRPF19,PTK2,CD24,AXIN2,MAG,MAFB,TGFBR1,CREBBP,CTLA4,IGF1,RCAN1,WWTR1,NKX6-1,ATF5,YWHAH,CNTF,GSK3B,NOTCH4,HOPX,TGFBR3,ID4,ID3,AREG,KLF4,BMPR1A,TOB1	2441	1.44873	0.0244533	71
GO:0060078~regulation of postsynaptic membrane potential	13	0.0352075	GLRA1,GRIK1,SNCA,GRIN1,GRIK5,GRIN2A,NLGN3,CDK5,ADORA1,ATXN1,GRIN2B,GRID2,PPP3CA	2441	2.57593	0.0249059	38
GO:0007548~sex differentiation	47	0.127288	HSD17B10,INSL3,CGA,HMGB2,FGF9,EDN2,STAT5B,BCL2L2,BCL2L1,VGF,LGR4,WT1,TCF21,WNT4,GCX1,BCL2,IDH1,NKX2-1,HSD17B4,EIF2B2,LFNG,EIF2B4,AR,SMAD5,DMRT1,SF1,CTNNA1,NR0B1,CSDA,FSHR,GJB2,AFP,PLA2G4A,SDC1,CCND1,EREG,CCND2,BAX,VEGFA,PDGFRA,ADAMTS1,KLHL10,AREG,BMPR1B,MGST1,OAS1D,BMPR1A	2441	1.54188	0.0252089	64
GO:0000165~MAPKKK cascade	45	0.121872	CASR,TNF,GNAI2,EFNA1,GRB2,TGFB3,CSPG4,LPAR3,FGF13,ADORA1,MEN1,PTK2,MAP3K1,IL1B,TGFA,MAP2K1IP1,SHC1,NRG1,INSR,FGF2,MAP2K6,SCG2,PTPRC,RET,CCKBR,TAOK2,MAP2K1,CRYAB,TGFBR1,LRRN3,HGF,SMAD1,GRM1,AVPI1,SH3BP5,P2RX7,LAX1,MAPK14,GADD45G,CD81,NPHS1,MAPK9,MAPK8IP1,DUSP9,DUSP6	2441	1.55886	0.0251839	68
GO:0010001~glial cell differentiation	23	0.0622901	SOX10,PLP1,EGR2,NTF3,TSPAN2,PAX6,IGF1,SOX6,CDK5,NKX6-1,ASPA,CNTF,CDKN2C,PHGDH,NKX2-1,POU3F2,POU3F1,NRG1,EIF2B2,DRD1A,FGF2,GAP43,EIF2B4	2441	1.93111	0.0261246	51
GO:0042552~myelination	19	0.051457	PLP1,EGR2,NTF3,MPDZ,HEXA,MAL,AFG3L2,MBP,TPO1,ASPA,ILK,CLDN1,PLLP,POU3F2,POU3F1,NRG1,EIF2B2,PMP22,EIF2B4	2441	2.09157	0.026777	50
GO:0033554~cellular response to stress	114	0.308742	XRCC5,HMGN1,XRCC4,CASR,VAPB,MORF4L2,SNCA,PTTG1,CXCL10,NONO,INSIG2,APOE,IFNG,PIK3C3,INSIG1,EIF2B4,ATG9A,CRYAB,USP1,LIG3,POLB,CTNNA1,DDIT3,HIF1A,JUN,EIF2S1,MAPK9,NFE2L2,EIF2AK3,MCTS1,TNFAIP1,RAD17,RAD23B,HMGB2,DERL1,RAD23A,TIPIN,UBE2V2,CHEK1,OBFC2A,TTC5,XAB2,PTK2,ALB,DNAJA1,ERO1L,HERPUD1,BECN1,UIMC1,RNF8,OBFC2B,CDKN1A,VCP,TDG,KCTD13,SMC1A,PRDX3,TERF2IP,OS9,MEN1,FOS,CASP3,MAP1LC3A,HMOX1,NSMCE2,CAT,P…	2441	1.29524	0.0274531	72
GO:0051172~negative regulation of nitrogen compound metabolic process	119	0.322284	SNF1LK,THRA,THRB,SNCA,EDN1,TGFB3,REST,MAF1,IL10,CITED2,WWP1,SATB1,RCOR2,STRN3,ZHX1,PKIG,NR0B2,NR0B1,CSDA,PKIA,MSX1,RPS14,TGIF1,ST18,RAD17,HMGB2,GCLC,DRD3,STRAP,TAF9B,TIPIN,SOX6,CALR,WT1,NR1H2,TCF21,ATN1,HEXIM1,NPM1,NKX2-1,NR1H4,NR1H3,SMAD7,SMAD4,LMCD1,SMAD2,UIMC1,SHOX2,CDKN1C,NR1I3,NR1I2,PSMC5,RNF2,HOPX,TDG,FABP4,KLF4,COPS2,HNF1A,DEDD,PPARG,PRRX1,CTCF,TERF2IP,YBX1,MEN1,ZFP354A,NR2F2,NRG1,FGF2,ALX…	2441	1.2871	0.0275362	71
GO:0051048~negative regulation of secretion	27	0.0731232	UTS2,TNF,GNAI3,DRD3,DRD2,GLUD1,EDN2,EDN1,PTGS1,TRH,KCNJ11,ADORA1,IL10,IL11,APOA2,HRH3,PDE1C,HMOX1,IL1B,NRG1,PSMD9,TNFSF4,IL1RN,ANXA1,NPY1R,NPY5R,GHSR	2441	1.80743	0.0281901	61
GO:0010975~regulation of neuron projection development	32	0.0866645	RTN4,NRP1,LZTS1,TNFRSF12A,EFNA1,CSPG4,CDH2,CXCL12,MBP,ACTR3,PTK2,ILK,POU3F2,NEFL,NEFM,MT3,MAG,DIXDC1,SGK1,PTPRF,LIMK1,GRIN1,ADNP,SMAD1,NTRK3,NDEL1,CNTF,YWHAH,SEMA4F,GSK3B,NTRK2,NGFR	2441	1.7045	0.028921	68
GO:0030808~regulation of nucleotide biosynthetic process	33	0.0893728	CALCR,ADCY3,OPRM1,INSL3,GNAI3,GNAI2,DRD3,DRD2,ADCY5,ADCYAP1R1,EDN1,ADCY6,GABBR1,ADORA1,GHRHR,HRH3,APOE,PTH,GUCA2B,ADNP,NPR1,NPR3,FSHR,ADRB2,ARRB2,GHRH,HTR7,GRM6,NTRK2,NPPC,GNAS,DRD1A,TSHR	2441	1.68528	0.029739	61
GO:0030802~regulation of cyclic nucleotide biosynthetic process	33	0.0893728	CALCR,ADCY3,OPRM1,INSL3,GNAI3,GNAI2,DRD3,DRD2,ADCY5,ADCYAP1R1,EDN1,ADCY6,GABBR1,ADORA1,GHRHR,HRH3,APOE,PTH,GUCA2B,ADNP,NPR1,NPR3,FSHR,ADRB2,ARRB2,GHRH,HTR7,GRM6,NTRK2,NPPC,GNAS,DRD1A,TSHR	2441	1.68528	0.029739	61
GO:0001933~negative regulation of protein amino acid phosphorylation	15	0.040624	RGD1308470,PTPRC,PTPN6,SMAD7,SNCA,FKBP1A,UBE2B,PRKCD,MEN1,BAK1,JUN,BAX,PSEN2,INSR,IL2	2441	2.32205	0.0307396	48
GO:0006397~mRNA processing	61	0.165204	SCAF1,NCBP1,PRPF4B,RNMT,APOBEC1,CRNKL1,WBP4,HNRPM,YBX1,SMNDC1,NONO,SFRS6,RBM4B,SFRS5,SFRS9,WDR77,PTBP2,CLNS1A,TFIP11,ZFP36,NOL3,PTBP1,CDC5L,HNRNPU,SFRS2,DDX39,SFRS12IP1,ROD1,SNRPB,SNRPA,RBM39,SIP1,PRPF38B,FUS,FUSIP1,YT521,POLR2G,POLR2F,STRAP,BCL2L2,WBP11,XAB2,POLR2C,SF4,PRPF19,DDX46,HEXIM1,PPIL3,SFRS10,PABPC1,HNRPH1,RBM22,CUGBP1,RNPS1,HNRNPA1,RBMX,SF3A3,JMJD6,POP4,SMC1A,RBM16	2441	1.43893	0.0306558	63
GO:0010038~response to metal ion	53	0.143538	CASR,SEC31A,APOBEC1,SLC6A1,AQP9,CASP3,TNFRSF11B,CPOX,INSR,CNGA3,TAT,CDK2,SDC1,CCND1,CYBRD1,MAPK9,DRD2,ALDOB,FKBP1A,TSHB,BCL2L1,ATP12A,KCNMB2,SLC11A2,PEF1,PCSK1,ANXA7,FGG,MT1A,AMELX,PDE1C,ALB,BCL2,SLC30A4,HAAO,NEDD4L,ACTB,TXNIP,TRPC1,GGH,SPARC,CAPN3,SREBF2,MNAT1,PLA2G4A,P2RX7,DUSP1,BAX,CASP12,CALM3,IGFBP2,LIPC,APBB1,CALM1	2441	1.48331	0.0307077	65
GO:0016567~protein ubiquitination	29	0.0785397	RGD69425,PPIL2,CDC73,STUB1,OS9,PRPF19,AKT1,UBE2D3,CUL5,MAP3K1,NSMCE2,VCPIP1,UBE2A,UBE4A,VHL,RING1,PARK2,ATG3,UBE2B,UBE2N,RNF8,GSPT1,WDSUB1,RNF2,SIAH1A,UBC,CAND1,SIAH2,RNF40,RNF41	2441	1.75192	0.0308347	57
GO:0042445~hormone metabolic process	36	0.0974976	HSD17B11,SCPEP1,TG,CGA,HSD3B1,ATP6AP2,CYP11B1,CRHBP,CYP11B2,STAT5B,RBP2,IDE,NR3C1,GHRHR,PCSK2,ALDH1A1,ALDH1A2,PCSK1,WNT4,ECE1,SULT1A1,CYP26B1,SCARB1,SCG5,FGF2,HSD17B8,CYP26A1,FURIN,AFP,YWHAH,LRAT,CRH,HSD11B1,HSD11B2,DIO1,PCSK1N	2441	1.63609	0.0313245	63
GO:0031344~regulation of cell projection organization	37	0.100206	RTN4,NRP1,LZTS1,EFNA1,TNFRSF12A,TGFB3,CSPG4,RHOQ,CDH2,CXCL12,MBP,ACTR3,CDC42,PTK2,ILK,POU3F2,NEFL,NEFM,MT3,MAG,DIXDC1,SGK1,PTPRF,LIMK1,TGFBR1,ERMN,GRIN1,ADNP,SMAD1,NTRK3,CNTF,YWHAH,NDEL1,SEMA4F,GSK3B,NTRK2,NGFR	2441	1.62201	0.0317023	71
GO:0042698~ovulation cycle	30	0.081248	EDN2,STAT5B,TGFB3,BCL2L1,VGF,TGFB2,ALDH1A1,GCX1,BCL2,NKX2-1,EIF2B2,LFNG,PRL,EIF2B4,GNRH1,CCKBR,ANXA1,ADNP,CTNNA1,FSHR,NPY5R,AFP,PLA2G4A,EREG,CCND2,BAX,VEGFA,ADAMTS1,BMPR1B,OAS1D	2441	1.72804	0.0318932	63
GO:0043254~regulation of protein complex assembly	26	0.0704149	CCK,CAPZA2,ELN,ARF6,ARPC5,CAPZB,TPM1,ACTR3,CDC42,SUMO1,PFN2,MAP3K1,CD24,SGK1,PSRC1,STXBP1,GSK3B,ARPC5L,CAPG,TMSB4X,CAND1,SPNA2,FAF1,MAPRE1,STMN1,ADD1	2441	1.81403	0.032002	60
GO:0006869~lipid transport	39	0.105622	RGD1308470,HNF1A,LDLR,GM2A,DRD3,GULP1,DRD2,PPARG,ABCA5,SLC25A20,APOA2,STX12,ACSL1,APOE,APOA5,VPS4B,APOH,SCARB1,LBP,ACSL4,APOM,ATP8B4,SOAT2,CPT1B,OPRS1,PLA2G10,PCTP,ANXA1,ADFP,P2RX7,NPC2,LRP10,ABCC1,FABP1,FABP2,LIPC,SLC27A5,PLA2G5,VLDLR	2441	1.59665	0.0320983	66
GO:0032880~regulation of protein localization	41	0.111039	TNF,CADM1,DRD3,DRD2,NNAT,TGFB3,RHOQ,CDH1,CDH2,SYCP1,UHMK1,IL10,TGFB2,AKT1,PCSK1,APOA2,BCL2,PIK3C3,IFNG,RAB11A,RAB8A,SGK1,TNFSF4,TGFBR1,PKIG,ANXA1,SMAD4,YWHAB,ARFIP1,CDK5,PKIA,VEGFC,P2RX7,NOLC1,GSK3B,RAB14,FAF1,AKAP1,APBB1,BMPR1A,IL2	2441	1.57443	0.0323568	68
GO:0048169~regulation of long-term neuronal synaptic plasticity	14	0.0379157	EGR1,HRAS,RAB8A,DRD2,SNCA,GRIN1,GRIN2A,RIMS1,NRAS,GRIN2B,NPTN,RAB5A,RAB11A,DRD1A	2441	2.39144	0.0328188	47
GO:0043112~receptor metabolic process	17	0.0460405	TNF,DRD3,DRD2,PICK1,SNCA,PPARG,GRIK5,CDK5,IL10,DVL1,ARRB2,DMD,PAK1,AGRN,NRG1,LRP4,DLG2	2441	2.15931	0.0330585	46
GO:0030072~peptide hormone secretion	17	0.0460405	CYB5R4,HNF1A,CPLX1,IL1RN,EDN1,ANXA1,SMAD2,VGF,RIMS2,GHRHR,ACVR2B,DGAT1,GHRH,CACNA1C,GHSR,EIF2AK3,SMPD3	2441	2.15931	0.0330585	42
GO:0015718~monocarboxylic acid transport	21	0.0568736	RGD1308470,CPT1B,HNF1A,DRD3,AQP9,DRD2,PPARG,ANXA1,SLC10A2,SLC25A20,ADFP,SLC17A5,ACSL1,SLC16A7,SLC6A6,ABCC1,FABP1,FABP2,ACSL4,SLC27A5,PLA2G5	2441	1.96279	0.0332655	44
GO:0001101~response to acid	19	0.051457	CCL2,RELA,ALDOB,RPS6KB1,ASNS,CDO1,TIMP3,PRKCD,ACCN1,CASP3,SLC1A2,BAX,BCL2,CFL1,PIK3C3,ZFP354A,LIPC,SST,SLC9A1	2441	2.0461	0.0338053	50
GO:0007179~transforming growth factor beta receptor signaling pathway	19	0.051457	CCL2,SMAD7,TGFBR1,COL3A1,SMAD5,SMAD4,SMAD2,SMAD1,TGFB2,FOS,ARRB2,JUN,MAP3K1,COL1A2,PDGFRB,TGFBR3,BAMBI,HPGD,ACVR1	2441	2.0461	0.0338053	60
GO:0042060~wound healing	52	0.14083	JUB,FOXA2,F13A1,TGFB3,GJA1,SYT7,SDC2,TGFB2,FNTB,CASP3,CD44,HMOX1,APOA5,APOH,IL1B,LOX,FGF2,TFPI2,RAB27A,INA,STXBP1,SERPING1,IL24,SDC1,THBD,HIF1A,F3,PDGFRA,PDGFRB,GAP43,ADAM15,COL3A1,DCN,CX3CL1,TPM1,TIMP3,TIMP1,IGSF10,FGG,MTPN,MAP3K1,SCNN1G,FN1,KLF6,EFEMP2,IGF1,SMAD1,SPARC,ANXA5,SERPIND1,PLAU,MYH10	2441	1.48042	0.0342967	67
GO:0045926~negative regulation of growth	34	0.092081	RTN4,CGA,NRP1,PPARG,RRAD,GREM1,TGFB2,MEN1,CGREF1,PTK2,CDKN2C,BCL2,DNAJC2,FGF2,SERTAD2,MT3,CGRRF1,IL7,CRYAB,PSRC1,SMAD4,ADIPOR1,CTH,EI24,ADRB2,CDKN1A,HIF1A,PRDM4,SEMA4F,CDKN2AIP,TGIF1,DCUN1D3,APBB1,NPPA	2441	1.65124	0.0348563	61
GO:0022602~ovulation cycle process	28	0.0758314	EDN2,STAT5B,TGFB3,BCL2L1,VGF,TGFB2,ALDH1A1,GCX1,BCL2,NKX2-1,EIF2B2,LFNG,EIF2B4,CCKBR,ADNP,ANXA1,CTNNA1,FSHR,NPY5R,AFP,PLA2G4A,EREG,CCND2,BAX,VEGFA,ADAMTS1,BMPR1B,OAS1D	2441	1.75574	0.0347817	62
GO:0070201~regulation of establishment of protein localization	35	0.0947893	TNF,CADM1,DRD3,DRD2,TGFB3,RHOQ,CDH1,UHMK1,IL10,TGFB2,AKT1,PCSK1,APOA2,IFNG,PIK3C3,RAB11A,RAB8A,TNFSF4,TGFBR1,PKIG,ANXA1,SMAD4,YWHAB,ARFIP1,CDK5,PKIA,VEGFC,P2RX7,NOLC1,GSK3B,FAF1,AKAP1,APBB1,IL2,BMPR1A	2441	1.63566	0.0352844	67
GO:0051241~negative regulation of multicellular organismal process	48	0.129997	UTS2,TNF,GNAI3,GNAI2,GRIK1,GLRA1,SLC6A1,DRD2,GRIK3,PPARG,SLC37A4,TAC1,TSPAN8,ADORA1,IL10,TNFRSF11B,APOE,SLC24A2,HMOX1,IFNG,APOH,LBP,CD24,APLN,NCF1,ADNP,STXBP1,MEPE,ANXA5,FURIN,SELS,NPY5R,ANXA2,CD38,ADRB2,P2RX7,CNTF,ADM,VEGFA,ADRA1A,NGFR,AKAP1,VSIG4,GHSR,EIF2AK3,DRD1A,ADRA1D,IL2	2441	1.50492	0.0355333	68
GO:0017015~regulation of transforming growth factor beta receptor signaling pathway	16	0.0433323	ONECUT1,SMAD7,STRAP,TGFB3,SMAD4,GIPC1,SMAD2,NR3C1,FURIN,CITED2,MEN1,CDKN1C,CDKN2B,HTRA1,TGFBR3,HSPA5	2441	2.20165	0.0365802	62
GO:0006955~immune response	108	0.292493	XRCC4,APOBEC1,MASP1,VTCN1,SNCA,PGLYRP1,TNFSF13,CXCL11,CXCL12,C1QC,IL10,CXCL10,CD47,AZGP1,IFNG,ERAP1,IL1B,CLEC4D,RAB27A,NCF1,CCL21B,SERPING1,COLEC12,CCR7,OAS1I,VEGFA,OAS1D,TNFAIP1,OAS1E,TNFAIP8L2,ITGAL,IL1R1,CCL3,AHCY,CCL2,CX3CL1,SP110,CCL5,CCL7,IL23A,CD69,TBKBP1,PTPN6,IL1RL1,IL1RN,SECTM1B,TINAG,PSMB8,BTLA,LAT,CBLB,CXCL13,TGFBR3,HSPD1,OPRM1,CD8B,CRP,NFKB2,CD1D1,SKAP1,RT1-DA,IL1RAP,LBP,FCGR3A,LTB,L…	2441	1.29227	0.0364899	72
GO:0007215~glutamate signaling pathway	12	0.0324992	CLN3,GNAI2,GRIK1,GRIN2B,SSTR1,GRIK3,GRM6,GRIN1,GRIN2A,ATP1A3,GRIN3A,GRM1	2441	2.58454	0.0366429	40
GO:0007274~neuromuscular synaptic transmission	10	0.0270827	RAB3A,EGR3,KIF1B,NTF3,P2RX3,P2RX2,MYLK2,SLC5A7,CD24,CHRNB1	2441	2.91395	0.0374433	39
GO:0001964~startle response	10	0.0270827	GRIN2B,DRD3,GLRA1,DRD2,GRIN2D,GRIN1,GRIN2A,GRID2,GRIN3A,PARK2	2441	2.91395	0.0374433	33
GO:0034101~erythrocyte homeostasis	20	0.0541653	MAEA,SMAD5,IREB2,SFXN1,SFPI1,SOX6,TIMP1,SLC11A2,PKNOX1,RPS19,RPS17,JMJD6,RPS14,HMOX1,VEGFA,TGFBR3,HEPH,EPO,MB,ADD1	2441	1.98148	0.0373776	46
GO:0008380~RNA splicing	53	0.143538	SCAF1,PRPF4B,CRNKL1,WBP4,YBX1,HNRPM,SMNDC1,NONO,SFRS6,RBM4B,SFRS5,SFRS9,WDR77,PTBP2,CLNS1A,TFIP11,NOL3,PTBP1,CDC5L,HNRNPU,SFRS2,DDX39,SFRS12IP1,SNRPB,SNRPA,SIP1,PRPF38B,FUSIP1,FUS,YT521,POLR2G,POLR2F,STRAP,WBP11,BCL2L2,XAB2,POLR2C,SF4,PRPF19,DDX46,HEXIM1,PPIL3,SFRS10,PABPC1,HNRPH1,RBM22,CUGBP1,RNPS1,RBMX,HNRNPA1,SF3A3,JMJD6,SMC1A	2441	1.46674	0.0374144	63
GO:0048639~positive regulation of developmental growth	11	0.0297909	NTRK3,MYOD1,ADRB2,LIMK1,TNFRSF12A,ILK,ADNP,HOPX,RPS6KB1,INSR,CXCL12	2441	2.72454	0.0374707	41
GO:0051412~response to corticosterone stimulus	11	0.0297909	FOS,CCND1,CDKN1A,BAX,BCL2,PTGS1,PARK2,TRH,NEFL,FOSL1,JUNB	2441	2.72454	0.0374707	29
GO:0048661~positive regulation of smooth muscle cell proliferation	18	0.0487488	TNF,EDN1,STAT5B,IGF1,RPS6KB1,AGER,NPY5R,IL6RA,CDH13,MNAT1,STAT4,PTK2,HIF1A,EREG,JUN,AKR1B1,VEGFA,SHC1	2441	2.07364	0.0374776	50
GO:0008203~cholesterol metabolic process	26	0.0704149	CYB5R3,HNF1A,LDLR,HMGCR,HMGCS1,PMVK,APOA2,INSIG2,APOE,CYP7A1,INSIG1,SCARB1,CAT,HSD17B4,PRKAA2,HSD17B7,NSDHL,EBP,SOAT2,TNFSF4,PCTP,SREBF2,SQLE,LIPC,LIPE,VLDLR	2441	1.78884	0.0375616	60
GO:0048015~phosphoinositide-mediated signaling	23	0.0622901	MINPP1,PTGER3,DRD2,EDN2,EDN1,IGF1,LPAR3,NPR3,PI4KB,GRM1,HCRTR2,IGF1R,IL8RB,GNB2,FREQ,NPY,GNB1,AGTR1A,PIK3C3,ADRA1A,PIK3CA,HTR2C,DRD1A	2441	1.86779	0.0383879	57
GO:0030534~adult behavior	32	0.0866645	GRIK1,GLRA1,DRD3,DRD2,HEXA,UCHL1,SNCA,CNP,TRH,CXCL12,SLC1A2,ADAM2,GRIN2D,MAFG,RGD1307890,GRIN1,ATP1A3,NR4A2,NR4A3,PARK2,CDK5,ATXN1,GRM2,NPY,UCHL3,SCN8A,CHRNB1,GHSR,CACNA1C,DRD1A,HTR2C,TSHR	2441	1.66862	0.0384103	63
GO:0060021~palate development	15	0.040624	TGFBR1,PRRX1,SMAD4,COL2A1,SMAD2,MEN1,ACVR2B,INSIG2,MEOX2,INSIG1,PDGFRA,TGFBR3,COL11A2,ALX1,BMPR1A	2441	2.25169	0.0399488	61
GO:0006953~acute-phase response	15	0.040624	A2M,MUG1,PTGER3,IL1RN,CRP,STAT5B,SAA4,STAT3,REG3B,REG3A,TSC2,IL1B,REG3G,LBP,FN1	2441	2.25169	0.0399488	34
GO:0051252~regulation of RNA metabolic process	292	0.790814	SNIP1,STAT5B,REST,CITED2,MAGED1,FLI1,TRAK2,IFNG,WDR77,CREB3L2,CREB3L1,CREB3L3,PITX3,PITX1,PITX2,ZHX1,MGC72612,PPARGC1B,LOC499653,MSX1,JUN,RPS14,FOXG1,VEGFA,TGIF1,ST18,TRAPPC2,FUS,TAF9B,SFPI1,CALR,ZFP458,PLAGL1,NR1H2,TCF21,PFN1,ATN1,HEXIM1,NKX2-1,AGRN,NR1H4,NR1H3,KLF5,KLF6,MAP2K1,NTF3,SMAD7,SUB1,SMAD5,CREBBP,SRA1,SMAD4,ESRRG,SMAD2,SMAD1,KLF15,USF1,NKX6-1,USF2,SHOX2,NR1I3,NR1I2,RNF4,ETS1,RAB1,RNF2,…	2441	1.15349	0.0400768	73
GO:0021700~developmental maturation	35	0.0947893	INSL3,RAB3A,MAEA,ERBB4,PPARG,CSPG4,GJA1,KCNIP2,CBFB,GHRHR,TGFB2,TIMP1,AKT1,NRCAM,GATA2,CD44,XBP1,KCNE1,PCSK4,DLG2,EPO,SCLT1,SOX10,PLP1,RET,GRIN1,NLGN1,STXBP1,NR4A2,PARK2,CDKN1C,RND1,EREG,PSEN2,VEGFA	2441	1.62037	0.0401326	62
GO:0007276~gamete generation	87	0.235619	INSL3,PCDHA8,SPATA20,CCIN,PCDHA3,DEDD,EDN2,TBP,CXCL12,SOHLH2,AKT1,WNT4,SERPINA5,TPT1,RNF38,IL1B,ADAM7,ROS1,LIMK2,RAN,CSDA,NR0B1,UBE2B,TXNDC3,TXNDC2,EREG,BTG1,CCND2,SIAH1A,SPATA18,TESK1,TESK2,IFT81,ADAMTS1,KLHL10,OAS1D,ACVR1,RAD23B,HMGB2,IL1R1,CREM,ADCYAP1R1,CLDN11,BCL2L1,ITGB1,NR2C2,WT1,TCP11,HSPA2,BCL2,PVRL2,CYP26B1,DNAJA1,ODF4,PCDHA10,ODF2,STRBP,PAFAH1B2,PPP2R2B,SPATA6,PCSK4,B4GALNT1,SPATA7,TCP…	2441	1.33016	0.0403274	68
GO:0045934~negative regulation of nucleobase, nucleoside, nucleotide and nucleic acid metabolic process	116	0.314159	SNF1LK,THRA,THRB,EDN1,TGFB3,REST,MAF1,CITED2,WWP1,SATB1,RCOR2,STRN3,ZHX1,PKIG,NR0B2,CSDA,NR0B1,PKIA,MSX1,RPS14,TGIF1,ST18,RAD17,HMGB2,GCLC,DRD3,STRAP,TAF9B,TIPIN,SOX6,CALR,WT1,NR1H2,TCF21,ATN1,HEXIM1,NPM1,NKX2-1,NR1H4,NR1H3,SMAD7,SMAD4,LMCD1,SMAD2,UIMC1,SHOX2,CDKN1C,NR1I3,NR1I2,PSMC5,RNF2,HOPX,TDG,FABP4,KLF4,COPS2,HNF1A,DEDD,PPARG,PRRX1,CTCF,TERF2IP,YBX1,MEN1,ZFP354A,NR2F2,NRG1,FGF2,ALX1,NR2F1,EG…	2441	1.27412	0.040485	71
GO:0016481~negative regulation of transcription	106	0.287076	SNF1LK,THRA,THRB,REST,MAF1,CITED2,WWP1,SATB1,RCOR2,STRN3,ZHX1,PKIG,NR0B2,CSDA,NR0B1,PKIA,MSX1,RPS14,TGIF1,ST18,HMGB2,GCLC,DRD3,STRAP,TAF9B,SOX6,CALR,WT1,NR1H2,TCF21,ATN1,HEXIM1,NKX2-1,NR1H4,NR1H3,SMAD7,SMAD4,LMCD1,SMAD2,UIMC1,SHOX2,CDKN1C,NR1I3,NR1I2,PSMC5,RNF2,TDG,HOPX,FABP4,KLF4,COPS2,HNF1A,DEDD,PPARG,PRRX1,CTCF,YBX1,MEN1,ZFP354A,NRG1,NR2F2,FGF2,ALX1,NR2F1,EGR1,ZFP423,CTBP1,SP100,CTBP2,TLE4,UBE…	2441	1.29015	0.0405347	70
GO:0048871~multicellular organismal homeostasis	29	0.0785397	HNF1A,ERBB4,DRD2,VPS54,COL2A1,ADORA1,ITGB1,SLC11A2,BCL2,PTH,IL1B,COL11A2,NOX4,AIPL1,PTGER3,LIPA,NCDN,IL7,IL1RN,STAT3,PLA2G4A,ADRB2,P2RX7,BAX,VEGFA,PDGFRB,KLHL10,DRD1A,ADD1	2441	1.71021	0.0417267	59
GO:0051248~negative regulation of protein metabolic process	51	0.138122	RGD1308470,A2M,SNCA,IDE,IL10,MEN1,BAK1,EIF4EBP2,TIA1,SERPINA5,PSMD3,INSR,APOM,EIF2B4,PSMD9,CLN3,RELA,GRIN2A,SERPING1,CDK5,UBE2B,PRKCD,PSMA1,PSME1,PSMA5,JUN,PSEN2,UBC,PSME3,AKAP1,EIF2AK3,GCLC,GIPC1,FKBP1A,CALR,TIMP3,TIMP1,TINF2,PTPN6,PTPRC,PAIP2,SMAD7,YWHAB,FURIN,YWHAE,PSMB8,PSMC5,PSMD12,BAX,IL2,IGFBP5	2441	1.46883	0.0423387	68
GO:0006796~phosphate metabolic process	204	0.552486	PDP2,EFNA1,SNCA,LPAR3,ADORA1,CLK3,ILK,MAP3K8,IFNG,PIK3C3,MAP2K1IP1,PIK3CA,ROS1,MAP2K6,TYRO3,PTPRF,ROCK2,PIM1,CRKRS,PTPRR,MYLK2,MARK3,PTPRO,CCRK,MARK2,PPP1CA,MAPK6,CAMK4,EIF2S1,PDGFRA,PDGFRB,MAPK9,EIF2AK3,NEK6,LPPR4,ERBB4,GNAI2,PFKFB1,STK17B,CHEK1,DUSP11,UHMK1,ATP6V0C,CAMKV,THTPA,DUSP13,GPD1,GUCY2F,PTPN18,TAOK2,MAP2K1,SMAD7,TGFBR1,SMAD2,HGF,NTRK3,EPHA7,NTRK2,GRK6,CDC42BPA,TGFBR3,TNK2,GRK5,CDC42BPB…	2441	1.19029	0.0430487	73
GO:0006638~neutral lipid metabolic process	22	0.0595818	LPL,CDIPT,IL6ST,SNCA,SLC37A4,CPT1A,NR1H2,APOA2,DGAT1,ACSL1,INSIG2,DGAT2,APOE,INSIG1,APOA5,APOH,CAT,ACSL4,LIPC,SLC27A5,LIPE,NR1H3	2441	1.87899	0.0434902	58
GO:0043524~negative regulation of neuron apoptosis	22	0.0595818	XRCC4,CLN3,HRAS,GCLC,SNCB,GRIN1,SNCA,NR4A2,ADNP,TGFB3,BCL2L1,PRDX3,ITSN1,NRAS,GPI,CNTF,BAX,BCL2,ILK,TGFA,DNAJC5,NEFL	2441	1.87899	0.0434902	57
GO:0019722~calcium-mediated signaling	14	0.0379157	CASR,TNF,EDN2,EDN1,RCAN1,RCAN2,GRM1,LAT,ATP2B4,AGTR1A,VSNL1,CHP,EIF2AK3,DRD1A	2441	2.31173	0.0434505	50
GO:0019953~sexual reproduction	98	0.26541	SPATA20,CCIN,EDN2,SYT6,TBP,CXCL12,SOHLH2,WNT4,ADAM2,RNF38,TPT1,IL1B,ROS1,ADAM7,RAN,NR0B1,CSDA,TXNDC3,TXNDC2,SPATA18,SIAH1A,TESK1,TESK2,ADAMTS1,OAS1D,RAD23B,IL1R1,HMGB2,ADCYAP1R1,BCL2L1,ITGB1,NR2C2,WT1,TCP11,PVRL2,DNAJA1,PCDHA10,STRBP,PPP2R2B,FABP9,GNRH1,FSCN3,CUGBP1,TGFBR1,MEA1,SMAD5,SMAD1,HERPUD2,SREBF2,PLA2G4A,RGS2,INSL3,PCDHA8,GLRA1,PCDHA3,SMCP,HEXA,DEDD,VGF,AKT1,SERPINA5,LIMK2,ZP4,UBE2B,ACVR2…	2441	1.30151	0.0436023	68
GO:0006355~regulation of transcription, DNA-dependent	285	0.771856	SNIP1,STAT5B,REST,CITED2,MAGED1,FLI1,TRAK2,IFNG,WDR77,CREB3L2,CREB3L1,CREB3L3,PITX3,PITX1,PITX2,ZHX1,MGC72612,PPARGC1B,LOC499653,MSX1,JUN,RPS14,FOXG1,VEGFA,TGIF1,ST18,TRAPPC2,FUS,TAF9B,SFPI1,CALR,ZFP458,PLAGL1,NR1H2,TCF21,PFN1,ATN1,HEXIM1,NKX2-1,AGRN,NR1H4,NR1H3,KLF5,KLF6,MAP2K1,NTF3,SMAD7,SUB1,SMAD5,CREBBP,SRA1,SMAD4,ESRRG,SMAD2,SMAD1,KLF15,USF1,NKX6-1,USF2,SHOX2,NR1I3,NR1I2,RNF4,ETS1,RAB1,RNF2,…	2441	1.15344	0.0442145	73
GO:0045165~cell fate commitment	43	0.116455	MYOD1,FGFR4,FOXA2,ERBB4,ONECUT1,PPARG,CSPG4,PAX6,JAG1,SOX6,ITGB1,TGFB2,MEN1,CDC42,SPRY2,GATA2,CASP3,BCL2,CYP26B1,NKX2-1,FGF1,NR2F2,NRG1,FGF2,PITX1,NTF3,IL7,TGFBR1,PTF1A,SMAD5,SMAD4,DLL3,NEUROG1,SMAD2,DLL1,SMAD1,NKX6-1,CHRDL1,ATF3,CDON,PSEN2,NEUROD1,GAP43	2441	1.5215	0.0458075	65
GO:0051052~regulation of DNA metabolic process	35	0.0947893	HRAS,WRNIP1,TIPIN,TGFB3,TNFSF13,TERF2IP,CALR,CDC42,IGF1R,NPM1,IFNG,SHC1,INSR,TINF2,CD28,EPO,TERF1,IL3,PTPRC,USP1,IGF1,UBE2B,UIMC1,UBE2N,RNF8,EREG,JUN,PDGFRA,NPPC,ID3,AREG,APBB1,TNFAIP1,RAD17,IL2	2441	1.60537	0.0458587	57
GO:0043523~regulation of neuron apoptosis	35	0.0947893	XRCC4,HRAS,GCLC,TNF,SNCB,SNCA,TGFB3,NR3C1,BCL2L1,PRDX3,ITSN1,TGFB2,CASP3,BCL2,ILK,GRID2,TGFA,DNAJC5,PPP2R2B,NEFL,CLN3,NTF3,PTPRF,GRIN1,ADNP,NR4A2,CDK5,GPI,NRAS,EPHA7,CNTF,JUN,BAX,CRH,ABCC1	2441	1.60537	0.0458587	66
GO:0007631~feeding behavior	27	0.0731232	CCK,DRD2,TACR1,CYP11B2,UCHL1,TRH,HCRTR2,FOS,GRIN2B,HRH3,NKX2-1,APLN,NMU,GRIN1,NPY1R,CPT1A,NPY5R,STAT3,NPY,AGTR1A,NPW,NTRK2,CRH,UCHL3,GHSR,HTR2C,DRD1A	2441	1.73701	0.0460276	61
GO:0010558~negative regulation of macromolecule biosynthetic process	122	0.330408	SNF1LK,THRA,THRB,EDN1,TGFB3,REST,MAF1,IL10,CITED2,EIF4EBP2,TIA1,WWP1,EIF2B4,SATB1,RCOR2,STRN3,ZHX1,PKIG,NR0B2,NR0B1,CSDA,PKIA,MSX1,RPS14,TGIF1,ST18,EIF2AK3,RAD17,HMGB2,GCLC,DRD3,STRAP,TAF9B,TIPIN,SOX6,CALR,WT1,NR1H2,TCF21,ATN1,HEXIM1,NKX2-1,NR1H4,PGGT1B,NR1H3,SMAD7,PAIP2,SMAD4,LMCD1,SMAD2,UIMC1,SHOX2,CDKN1C,NR1I3,NR1I2,PSMC5,RNF2,HOPX,TDG,FABP4,GHSR,KLF4,COPS2,HNF1A,DEDD,PPARG,PRRX1,CTCF,YBX1,MEN…	2441	1.25907	0.0463449	72
GO:0006793~phosphorus metabolic process	204	0.552486	PDP2,EFNA1,SNCA,LPAR3,ADORA1,CLK3,ILK,MAP3K8,IFNG,PIK3C3,MAP2K1IP1,PIK3CA,ROS1,MAP2K6,TYRO3,PTPRF,ROCK2,PIM1,CRKRS,PTPRR,MYLK2,MARK3,PTPRO,CCRK,MARK2,PPP1CA,MAPK6,CAMK4,EIF2S1,PDGFRA,PDGFRB,MAPK9,EIF2AK3,NEK6,LPPR4,ERBB4,GNAI2,PFKFB1,STK17B,CHEK1,DUSP11,UHMK1,ATP6V0C,CAMKV,THTPA,DUSP13,GPD1,GUCY2F,PTPN18,TAOK2,MAP2K1,SMAD7,TGFBR1,SMAD2,HGF,NTRK3,EPHA7,NTRK2,GRK6,CDC42BPA,TGFBR3,TNK2,GRK5,CDC42BPB…	2441	1.18749	0.0469291	73
GO:0015909~long-chain fatty acid transport	13	0.0352075	RGD1308470,CPT1B,DRD3,DRD2,PPARG,ANXA1,SLC25A20,ADFP,FABP1,ABCC1,FABP2,PLA2G5,SLC27A5	2441	2.38512	0.0470569	34
GO:0017156~calcium ion-dependent exocytosis	13	0.0352075	SYT1,RAB3C,GLRA1,SYT4,SYT3,SYT6,RIMS2,TNP2,RIMS3,CHP,VAMP2,CACNA1C,PCSK4	2441	2.38512	0.0470569	51
GO:0009636~response to toxin	24	0.0649984	SLC6A1,DRD2,TGFBR1,NR4A2,EPHX2,EPHX1,RPS6KB1,CDH1,CDK2,BAK1,FOS,TYMS,SCFD1,CDKN1A,SDC1,BLMH,MT1A,BAX,BCL2,SLC18A2,PDGFRB,MAPK9,SHC1,NEFL	2441	1.80135	0.048519	59
GO:0010959~regulation of metal ion transport	29	0.0785397	CASR,GNAI2,DRD2,SLC9A3,GJA1,LPAR3,FKBP1A,CXCL12,ADORA1,TGFB2,AKT1,BAK1,SLN,PLCB4,BCL2,MS4A2,NEDD4L,KCNE3,TRPC1,TRPC4,CACNA2D1,SLC8A1,SGK1,IGF1,ADRB2,P2RX7,PLCG1,BAX,DRD1A	2441	1.69009	0.0485341	65
1 day after operation vs 7 days after operation
GO:0010033~response to organic substance	254	0.8579631818949501	ADCY3,CGA,UTS2,LDHA,AQP9,VAPB,PGF,IL6ST,SLC9A3,STAT5B,ADCY6,SNCA,PTGS1,GRIN3A,AQP1,GRIN2B,INSIG2,CD44,SULT1A1,INSIG1,PIK3C3,CREB3L2,VPS4B,CREB3L1,EIF2B2,CCNA2,PLD1,STRN3,GRIN2A,GSTT1,CTNNA1,CD38,MSX1,PIAS3,SERPINF2,JUN,PDGFRA,PDGFRB,MAPK9,ALDOA,IL1R1,ERBB4,TXN2,ALDOC,PFKFB2,TAF9B,ALDOB,HMGCS1,ACP2,BCL2L1,NKX2-1,NR1H4,NR1H3,MAP2K1,TGFBR1,KLF10,GGH,SMAD2,SMAD1,PLA2G4A,TGFBR3,CHRNB1,GHSR,DRD1A,SLC9A…	1966	1.6834505560037887	1.387504800447311E-15	33
GO:0006350~transcription	194	0.6552947137307887	STAT5B,RGD1305314,NONO,SFRS5,PPP1R1B,CREB3L2,CREB3L1,TWIST2,MGC72612,ZHX1,RXRG,PRDM4,ABT1,PIAS3,JUN,FOXG1,CDCA7L,ST18,MCTS1,TAF9B,ZFP458,NR1H2,HEXIM1,NKX2-1,NR1H4,NR1H3,KLF6,NRBF2,KLF9,SUB1,SMAD7,KLF10,SRA1,SMAD5,ESRRG,SMAD4,SMAD2,SMAD1,USF1,ZBTB44,USF2,NR1I2,RNF4,ETS1,RNF2,HOPX,RERE,FOXA2,PPARG,CRCP,YBX1,NR2F6,ZFP354A,NR2F1,ZCCHC12,ZFP423,AR,PTF1A,TLE3,ADNP,RBBP7,GTF2B,HNRPDL,EREG,GTF2I,CAND1,SP…	1966	1.74445693752863	8.067990719951013E-13	32
GO:0042592~homeostatic process	199	0.6721837527444688	RGD1308470,UTS2,SLC9A5,IL6ST,EDN2,SLC9A3,VPS54,EDN1,STAT5B,SNCA,SLC9A2,LPAR3,ATP2B4,GRIN2B,AQP11,ILK,GRID2,EIF2B2,GUCA2B,GJD2,TXNL1,SLC12A7,MPDZ,PMCH,SCN2A1,GRIN2A,TXNDC3,CD38,TXNDC1,RPS19,NPC2,TXNDC2,JUN,PGM1,PDGFRB,STC1,PMP22,ADD1,ALDOA,ERBB4,TXN2,TRHR,SFXN1,BCL2L1,KCNMB2,SLC11A2,DMD,TRPC1,NTF3,SMAD5,SMAD1,AFG3L2,USF1,CSRP3,USF2,PLA2G4A,CD55,TGFBR3,HEPH,CHRNB1,PARP1,DRD1A,SLC9A1,PDIA3,GLRA1,PPA…	1966	1.7142315725883435	1.4344081478157023E-12	33
GO:0019226~transmission of nerve impulse	100	0.3377807802736024	SYT1,SYT4,GRIK1,GABRB3,GRIK3,SNCA,GRIK5,NRCAM,ASPA,GRIN2B,GRIN2D,ILK,GRID2,EIF2B2,GJD2,MPDZ,PMCH,SCN2A1,GRIN2A,MYLK2,PDYN,COLQ,CAMK4,RAB15,VAMP2,PMP22,STX7,DRD2,CACNB2,ACP2,KCNMB2,PTK2,GAD2,DMD,SCN9A,AGRN,GAD1,HAP1,NTF3,GRIN1,GABRA5,AFG3L2,VDAC3,VDAC1,P2RX7,NPY,P2RX3,P2RX2,SCN8A,CHRNB1,CACNA1C,GHSR,DRD1A,CACNA1B,PRX,CLTB,GLRA1,HEXA,SYNJ1,DYNLL1,SV2B,NRG1,DLG2,USP14,NSF,CLN3,EGR3,EGR2,SLC25A4,ADNP…	1966	2.173342583639181	7.127187728883655E-12	33
GO:0015031~protein transport	161	0.5438270562405	APOBEC1,SEC31A,CHMP5,VPS54,TGFB3,CASK,EIF5A,AIP,CXCL10,TGFB2,TRAK2,MS4A2,SAR1B,NUP35,SAR1A,RAB21,RGD621098,RAB27A,SCAMP1,ATG9A,SCAMP2,RAN,ERP29,OPTN,ARNTL,NUPL1,NPAP60,CLPX,RAB18,AGTR1A,JUN,USO1,RAB15,MAPK9,COL1A1,VAMP2,VAMP1,VPS26A,GLG1,ARFGAP1,STX7,DERL1,STAM2,CACNB1,SNX1,ARF6,CHCHD4,CALR,RIMS2,RIMS1,STX12,NUP54,TRAM1,AP2M1,GABARAPL2,RAB8A,FTS,ARFIP1,ATG3,VCP,ARF1,TOMM70A,ARF2,ARF3,RAB1,ARF4,PT…	1966	1.803715995234098	6.239675442998305E-12	33
GO:0009719~response to endogenous stimulus	166	0.5607160952541801	ADCY3,CGA,UTS2,LDHA,APOBEC1,SLC6A1,PGF,SLC9A3,PTGS1,STAT5B,ADCY6,TGFB3,RPS6KB1,AQP1,CXCL12,IL10,TGFB2,SLC2A8,PRKAR2A,APOA2,INSIG2,SULT1A1,APOA5,INSIG1,PIK3C3,IL1B,LOX,EIF2B2,INSR,CCNA2,MB,PLD1,RELA,STRN3,GRIN2A,CNGA3,CDO1,NR0B1,CTNNA1,TAT,JUNB,CD38,HIF1A,PIAS3,AGTR1A,SNRPB,PDGFRA,PDGFRB,MAPK9,COL1A1,AKAP1,ALDOA,HMGB2,GCLC,CCL2,ERBB4,TXN2,DRD2,GRB2,ALDOC,ALDOB,HMGCS1,BCL2L1,CCL5,TIMP3,PTK2,JUND,NR…	1966	1.7818374850645973	6.0962346282167346E-12	33
GO:0048878~chemical homeostasis	148	0.4999155548049316	RGD1308470,UTS2,SLC9A5,GRIK1,IL6ST,SLC9A3,EDN2,GRIK3,SLC9A2,SNCA,EDN1,GRIK5,LPAR3,SAE1,APOA2,ASPA,ATP2B4,GRIN2B,AQP11,ILK,APOA5,GRID2,IL1B,RGN,EIF2B2,GUCA2B,INSR,GJD2,KCND2,MPDZ,PMCH,SCN2A1,GRIN2A,CD38,HIF1A,NPC2,AGTR1A,JUN,PGM1,STC1,PMP22,CCL3,GCLC,CCL2,ERBB4,DRD2,TRHR,ATP6V1B2,BCL2L1,ITGB1,KCNMB2,SLC11A2,PTK2,SLC30A1,SCN9A,SLC30A4,MAFG,TRPC1,LPL,HERPUD1,NTF3,GRIN1,IREB2,AFG3L2,CSRP3,USF1,USF2,P…	1966	1.8501683083972245	6.378009231866599E-12	33
GO:0045184~establishment of protein localization	161	0.5438270562405	APOBEC1,SEC31A,CHMP5,VPS54,TGFB3,CASK,EIF5A,AIP,CXCL10,TGFB2,TRAK2,MS4A2,SAR1B,NUP35,SAR1A,RAB21,RGD621098,RAB27A,SCAMP1,ATG9A,SCAMP2,RAN,ERP29,OPTN,ARNTL,NUPL1,NPAP60,CLPX,RAB18,AGTR1A,JUN,USO1,RAB15,MAPK9,COL1A1,VAMP2,VAMP1,VPS26A,GLG1,ARFGAP1,STX7,DERL1,STAM2,CACNB1,SNX1,ARF6,CHCHD4,CALR,RIMS2,RIMS1,STX12,NUP54,TRAM1,AP2M1,GABARAPL2,RAB8A,FTS,ARFIP1,ATG3,VCP,ARF1,TOMM70A,ARF2,ARF3,RAB1,ARF4,PT…	1966	1.7874369700063537	9.211631457617386E-12	33
GO:0031644~regulation of neurological system process	75	0.25333558520520183	UTS2,SLC6A1,GRIK1,GLRA1,GRIK3,RNF39,TACR1,MMP9,EDN1,SNCA,GRIK5,VGF,CALB1,IL10,LNPEP,SYP,SLC1A3,GRIN2B,SLC24A2,GRIN2D,LGI1,EGR1,ARC,EGR2,CCKBR,PMCH,GRIN2A,ADNP,STXBP1,MYLK2,PDYN,GRM1,CD38,ADRB2,GRM3,GRM2,PSEN2,RAB5A,NPTN,RAB3A,CCL2,CCK,TNF,GNAI3,GNAI2,ERBB4,DRD2,CABP1,VCSA1,TAC1,CDH2,RIMS1,PTK2,SYN2,SCN9A,RAB11A,PPP3CA,NMU,RAB8A,NTF3,NCDN,GRIN1,NLGN1,NLGN3,GRIA4,PARK2,CACNA2D2,NRAS,YWHAG,GSK3B,P2R…	1966	2.4536806562628515	9.084621943600268E-12	33
GO:0008104~protein localization	183	0.6181388279006925	APOBEC1,SEC31A,CHMP5,VPS54,SLC9A2,TGFB3,GRIK5,CASK,EIF5A,AIP,CXCL10,TGFB2,NRCAM,TRAK2,MS4A2,SAR1B,NUP35,SAR1A,RAB21,RGD621098,RAB27A,SCAMP1,ATG9A,SCAMP2,RAN,ERP29,GRIN2A,OPTN,ARNTL,NR0B1,NUPL1,NPAP60,CLPX,TNS4,RAB18,AGTR1A,JUN,USO1,RAB15,MAPK9,AKAP7,COL1A1,VAMP2,VAMP1,VPS26A,GLG1,ARFGAP1,STX7,DERL1,DRD2,STAM2,CACNB1,SNX1,ARF6,CHCHD4,RIMS2,CALR,RIMS1,STX12,KATNA1,NPM1,NUP54,TRAM1,AP2M1,GABARAPL2,R…	1966	1.710565943223245	9.305667347803137E-12	33
GO:0050804~regulation of synaptic transmission	68	0.22969093058604964	UTS2,SLC6A1,GRIK1,GRIK3,RNF39,TACR1,MMP9,EDN1,SNCA,GRIK5,VGF,CALB1,LNPEP,SYP,SLC1A3,GRIN2B,SLC24A2,LGI1,EGR1,ARC,EGR2,CCKBR,PMCH,ADNP,STXBP1,GRIN2A,MYLK2,PDYN,GRM1,CD38,GRM3,GRM2,PSEN2,RAB5A,NPTN,RAB3A,CCL2,TNF,GNAI3,GNAI2,ERBB4,DRD2,CABP1,TAC1,RIMS1,PTK2,SYN2,SCN9A,RAB11A,PPP3CA,NMU,RAB8A,NCDN,NTF3,GRIN1,NLGN1,NLGN3,GRIA4,PARK2,CACNA2D2,NRAS,YWHAG,P2RX3,GSK3B,NTRK2,ADRA1A,DRD1A,CACNA1B	1966	2.5347760411849936	2.229849638268888E-11	33
GO:0050801~ion homeostasis	125	0.422225975342003	RGD1308470,UTS2,GRIK1,SLC9A5,IL6ST,SLC9A3,EDN2,GRIK3,SNCA,EDN1,SLC9A2,GRIK5,LPAR3,SAE1,ASPA,ATP2B4,GRIN2B,AQP11,ILK,GRID2,IL1B,RGN,EIF2B2,GUCA2B,GJD2,KCND2,MPDZ,PMCH,SCN2A1,GRIN2A,CD38,HIF1A,AGTR1A,JUN,PGM1,STC1,PMP22,CCL3,GCLC,CCL2,DRD2,TRHR,ATP6V1B2,BCL2L1,ITGB1,KCNMB2,SLC11A2,PTK2,SLC30A1,SCN9A,SLC30A4,MAFG,TRPC1,HERPUD1,NTF3,GRIN1,IREB2,AFG3L2,CSRP3,SLC4A10,P2RX7,CD55,P2RX3,P2RX2,ADRA1A,CHRNB…	1966	1.9124874103541298	4.155298327646051E-11	33
GO:0009628~response to abiotic stimulus	124	0.41884816753926707	HMGN1,RGD1308470,XRCC4,APOBEC1,HMGCR,MMP9,RBM3,RPS6KB1,CXCL12,CXCL10,TGFB2,CHRNA9,GRIN2B,ADAM2,SLC2A1,IL1B,EIF2B2,PMCH,USP1,RELA,GRIN2A,JUNB,JUN,HSPB8,PGM1,MAPK9,COL1A1,DCUN1D3,ALDOA,CCL2,GCLC,DRD2,TIPIN,KMO,BCL2L1,OBFC2A,TIMP3,PTK2,JUND,NKX2-1,PCYT1A,STRBP,AIPL1,TGFBR1,GRIN1,USF1,UIMC1,RNF8,OBFC2B,PLA2G4A,P2RX7,CDKN1A,UCP3,PLCG1,NOLC1,P2RX3,CIRBP,HSPD1,PCSK1N,CACNA1C,DRD1A,SST,SLC9A1,TACR3,CYP11…	1966	1.9114520788237122	5.076972175999117E-11	33
GO:0051969~regulation of transmission of nerve impulse	70	0.2364465461915217	UTS2,SLC6A1,GRIK1,GLRA1,GRIK3,RNF39,TACR1,MMP9,EDN1,SNCA,GRIK5,VGF,CALB1,LNPEP,SYP,SLC1A3,GRIN2B,SLC24A2,LGI1,EGR1,ARC,EGR2,CCKBR,PMCH,GRIN2A,ADNP,STXBP1,MYLK2,PDYN,GRM1,CD38,GRM3,GRM2,PSEN2,RAB5A,NPTN,RAB3A,CCL2,TNF,GNAI3,GNAI2,ERBB4,DRD2,CABP1,TAC1,CDH2,RIMS1,PTK2,SYN2,SCN9A,RAB11A,PPP3CA,NMU,RAB8A,NCDN,NTF3,GRIN1,NLGN1,NLGN3,GRIA4,PARK2,CACNA2D2,NRAS,YWHAG,GSK3B,P2RX3,NTRK2,ADRA1A,DRD1A,CACNA1B	1966	2.446245260334782	5.7017723875674164E-11	33
GO:0046907~intracellular transport	144	0.48640432359398744	NCBP1,ENAH,DYNC1LI2,SEC31A,CHMP5,VPS54,TGFB3,CASK,EIF5A,AIP,TGFB2,SLC25A20,TRAK2,DDX25,VPS4B,SLC25A27,SAR1B,SAR1A,RGD621098,RAB27A,SCAMP2,RAN,ERP29,OPTN,ARNTL,NUPL1,NPAP60,DDX39,NDEL1,NPC2,CAMK4,JUN,USO1,MAPK9,VAMP2,VAMP1,VPS26A,TRAPPC3,TRAPPC2,GLG1,ARFGAP1,STX7,DERL1,STAM2,CACNB1,RER1,SNX1,BCL2L2,BCL2L1,CALR,RIMS2,RIMS1,STX12,NPM1,NUP54,HAP1,AP2M1,FTS,MAP2K1,ARFIP1,HNRNPA1,VDAC1,SLC25A14,VCP,ARF…	1966	1.8001637595216238	7.813938385226038E-11	33
GO:0019725~cellular homeostasis	135	0.45600405336936334	RGD1308470,UTS2,GRIK1,IL6ST,EDN2,GRIK3,SNCA,EDN1,GRIK5,LPAR3,SAE1,ASPA,ATP2B4,GRIN2B,AQP11,ILK,GRID2,IL1B,RGN,EIF2B2,TXNL1,GJD2,SLC12A7,KCND2,MPDZ,PMCH,SCN2A1,GRIN2A,TXNDC3,CD38,TXNDC1,HIF1A,TXNDC2,AGTR1A,JUN,PGM1,STC1,PMP22,ADD1,ALDOA,CCL3,GCLC,CCL2,TXN2,DRD2,TRHR,ATP6V1B2,BCL2L1,ITGB1,KCNMB2,PTK2,SLC30A1,DMD,NPM1,SCN9A,MAFG,TRPC1,HERPUD1,NTF3,GRIN1,IREB2,AFG3L2,CSRP3,P2RX7,CD55,P2RX3,P2RX2,ADRA…	1966	1.83294819885066	1.0354628265929477E-10	33
GO:0009725~response to hormone stimulus	147	0.49653774700219555	ADCY3,CGA,UTS2,LDHA,APOBEC1,SLC6A1,PGF,SLC9A3,PTGS1,STAT5B,ADCY6,TGFB3,RPS6KB1,AQP1,CXCL12,IL10,TGFB2,SLC2A8,PRKAR2A,APOA2,INSIG2,SULT1A1,APOA5,INSIG1,IL1B,LOX,EIF2B2,INSR,CCNA2,MB,PLD1,RELA,STRN3,CDO1,CNGA3,NR0B1,CTNNA1,TAT,JUNB,CD38,HIF1A,PIAS3,AGTR1A,SNRPB,PDGFRA,PDGFRB,COL1A1,AKAP1,ALDOA,HMGB2,GCLC,CCL2,ERBB4,TXN2,GRB2,ALDOB,BCL2L1,CCL5,TIMP3,PTK2,JUND,NR1H3,MAP2K1,PTPN2,TGFBR1,GGH,NR4A3,PLA2…	1966	1.7728083298426185	1.4175327578414E-10	32
GO:0044057~regulation of system process	103	0.34791420368181053	UTS2,THRA,GRIK1,SLC6A1,THRB,GRIK3,EDN2,RNF39,MMP9,EDN1,SNCA,PTGS1,GRIK5,RPS6KB1,CALB1,IL10,TGFB2,SYP,APOA2,GRIN2B,GRIN2D,IL1B,LGI1,ARC,PMCH,GRIN2A,MYLK2,PDYN,CD38,AGTR1A,NPTN,AKAP1,CCL2,GNAI3,GNAI2,ERBB4,DRD2,RIMS1,PTK2,SCN9A,RAB8A,NTF3,MAP2K1,GRIN1,CACNA2D2,CSRP3,P2RX3,NTRK2,HOPX,ADRA1A,CACNA1C,GHSR,DRD1A,CACNA1B,TACR3,GLRA1,TACR1,GJA1,SDC4,VGF,LNPEP,SLC1A3,SLC24A2,SHC1,APLN,EGR1,EGR2,CCKBR,STXB…	1966	1.985917334498385	4.063558378675225E-10	33
GO:0007267~cell-cell signaling	105	0.35466981928728253	CGA,SYT1,GRIK1,SYT4,GABRB3,GRIK3,SNCA,EDN1,GRIK5,GRIN2B,GRIN2D,GRID2,GJD2,PMCH,GRIN2A,MYLK2,PDYN,COLQ,CAMK4,RAB15,VAMP2,STX7,DRD2,CACNB2,PANX3,ACP2,RIMS2,GREM1,PTK2,GAD2,DMD,NKX2-1,AGRN,GAD1,HAP1,NTF3,GRIN1,GABRA5,SMAD2,HGF,VDAC3,VDAC1,P2RX7,NPY,P2RX3,NTRK2,P2RX2,CHRNB1,CACNA1C,GHSR,DRD1A,CACNA1B,CYB5R4,CLTB,GLRA1,FGF9,SYNJ1,GJA1,VGF,SDC4,GJA5,DYNLL1,SV2B,NRG1,FGF1,DLG2,USP14,NSF,CLN3,EGR3,SLC25A…	1966	1.9569962082678256	6.320077794441659E-10	33
GO:0006873~cellular ion homeostasis	114	0.3850700895119068	RGD1308470,UTS2,GRIK1,IL6ST,EDN2,GRIK3,SNCA,EDN1,GRIK5,LPAR3,SAE1,ASPA,ATP2B4,GRIN2B,AQP11,ILK,GRID2,IL1B,RGN,EIF2B2,GJD2,KCND2,MPDZ,PMCH,SCN2A1,GRIN2A,CD38,HIF1A,AGTR1A,JUN,PGM1,STC1,PMP22,CCL3,GCLC,CCL2,DRD2,TRHR,ATP6V1B2,BCL2L1,ITGB1,KCNMB2,PTK2,SLC30A1,SCN9A,MAFG,TRPC1,HERPUD1,NTF3,GRIN1,IREB2,AFG3L2,CSRP3,P2RX7,CD55,P2RX3,P2RX2,ADRA1A,CHRNB1,SCN8A,CACNA1C,DRD1A,PRX,GLRA1,HEXA,TACR1,PRDX3,KCN…	1966	1.8950372549558714	6.603029234497626E-10	33
GO:0006811~ion transport	178	0.6012497888870124	KCNC2,SLC22A17,ATP1B1,SLC13A5,KCNC3,ATP1B3,SLC9A5,GABRB3,GRIK1,GABRB2,SCN3B,SLC9A3,GRIK3,SLC9A2,ATP1B4,GRIK5,SAE1,GRIN3A,AQP1,ATP2B1,SLC25A20,SLC16A1,ATP2B4,GRIN2B,CHRNA9,AQP11,GRIN2D,SLC25A22,GRID2,VPS4B,SLC12A7,SLC12A8,KCND3,KCND2,SCN2A1,GRIN2A,CNGA3,CNGA2,SLC38A1,TNFAIP1,ADD1,CLCN3,SLC38A3,SLC38A2,SLC38A9,DRD2,KCNA2,KCNA4,CACNB1,KCNA3,CACNB2,SFXN1,CACNB3,ATP6V1B2,FXYD5,FXYD6,KCNJ3,KCNMB2,ATP6V…	1966	1.63892154653054	6.59827747995223E-10	33
GO:0055082~cellular chemical homeostasis	115	0.3884478973146428	RGD1308470,UTS2,GRIK1,IL6ST,EDN2,GRIK3,SNCA,EDN1,GRIK5,LPAR3,SAE1,ASPA,ATP2B4,GRIN2B,AQP11,ILK,GRID2,IL1B,RGN,EIF2B2,GJD2,KCND2,MPDZ,PMCH,SCN2A1,GRIN2A,CD38,HIF1A,AGTR1A,JUN,PGM1,STC1,PMP22,CCL3,GCLC,CCL2,DRD2,TRHR,ATP6V1B2,BCL2L1,ITGB1,KCNMB2,PTK2,SLC30A1,SCN9A,MAFG,TRPC1,HERPUD1,NTF3,GRIN1,IREB2,AFG3L2,CSRP3,P2RX7,CD55,P2RX3,P2RX2,ADRA1A,CHRNB1,SCN8A,CACNA1C,DRD1A,PRX,GLRA1,HEXA,TACR1,PRDX3,KCN…	1966	1.8861715835876567	6.691514009560251E-10	33
GO:0007268~synaptic transmission	78	0.2634690086134099	SYT1,CLTB,GABRB3,SYT4,GRIK1,GLRA1,GRIK3,SYNJ1,SNCA,GRIK5,GRIN2B,DYNLL1,GRIN2D,GRID2,SV2B,NRG1,DLG2,USP14,NSF,GJD2,CLN3,EGR3,SLC25A4,PMCH,GRIN2A,ADNP,MYLK2,PDYN,GRM1,STX1B,KIF1B,GRM2,CAMK4,COLQ,RAB15,VAMP2,RAB3A,CPLX2,STX7,RAB3C,DRD2,TAC1,CACNB2,ACP2,PTK2,GAD2,DMD,SYN3,SYN2,APBA3,PPP3CA,AGRN,CD24,GAD1,HAP1,APBA1,NTF3,GRIN1,GABRA5,NLGN1,NLGN3,GRIA4,PARK2,VDAC3,VDAC1,SLC17A7,ATXN1,P2RX7,SLC17A6,NPY,…	1966	2.190610237043437	1.0098545333292464E-9	33
GO:0042127~regulation of cell proliferation	175	0.5911163654788043	RGD1308470,HMGN1,XRCC4,UTS2,APOBEC1,THRB,PGF,IL6ST,EDN2,PTGS1,STAT5B,EDN1,FGFRL1,TGFB3,EIF5A,STRN,RPS6KB1,TNFSF13,JAG1,IL15,CXCL12,IL10,IL11,CXCL10,TGFB2,FNTB,MAGED1,CD47,CSNK2A1,CDKN2B,CDKN2C,ILK,WDR77,APOH,IL1B,INSR,CCNA2,PITX2,RELA,EFNB1,CTNNA1,CD38,HIF1A,MSX1,JUN,F3,FOXG1,PDGFRA,PDGFRB,TGIF1,PMP22,VSIG4,SMARCA2,CNBP,CCL2,ERBB4,GNAI2,DRD2,IFITM3,TIPIN,BCL2L1,CALR,ITGB1,PTK2,SMARCB1,NPM1,B4GALT…	1966	1.618568292552337	2.821413547238194E-9	32
GO:0007610~behavior	123	0.415470359736531	UTS2,GRIK1,SLC6A1,HMGCR,EDN2,SNCA,PGLYRP1,STRN,RPS6KB1,CNP,CALB1,CXCL12,CXCL10,TGFB2,GRIN2B,PPP1R1B,GRIN2D,ADAM2,IL1B,PITX3,PMCH,GRIN2A,AGTR1A,JUN,PDGFRB,CCL3,AHCY,CCL2,DRD2,GLUD1,CX3CL1,CCL5,CCL7,SLC11A2,HCRTR2,ALB,SCN9A,NKX2-1,STRBP,MAFG,GABRA5,GRIN1,NR4A2,NR4A3,VDAC3,VDAC1,NPY,PRKAR1B,P2RX3,NTRK2,P2RX2,CHRNB1,SCN8A,GHSR,CACNA1C,DRD1A,PLAU,CACNA1B,OPRM1,GLRA1,GM2A,HEXA,CYP11B2,TACR1,SYNJ1,UCHL1…	1966	1.7842424998560433	6.038800903773733E-9	33
GO:0008284~positive regulation of cell proliferation	115	0.3884478973146428	XRCC4,UTS2,THRB,IL6ST,PGF,EDN2,STAT5B,EDN1,EIF5A,RPS6KB1,TNFSF13,IL15,CXCL12,CXCL10,TGFB2,IL11,FNTB,CD47,ILK,WDR77,IL1B,CCNA2,INSR,RELA,EFNB1,CD38,HIF1A,JUN,F3,FOXG1,PDGFRA,TGIF1,PDGFRB,CNBP,CCL2,GNAI2,ERBB4,DRD2,TIPIN,BCL2L1,CALR,ITGB1,PTK2,NPM1,PGGT1B,KLF5,ODC1,TGFBR1,HGF,AGER,SHOX2,PLA2G4A,CDKN1A,ATF3,NOLC1,DLX5,FABP4,INSL3,MARCKSL1,FGF9,TACR1,PAX6,PRRX1,PRDX3,YBX1,NDUFS4,OSR2,TGFA,SHC1,IL13RA…	1966	1.8229751130035343	6.3015963558399335E-9	32
GO:0014070~response to organic cyclic substance	74	0.2499577774024658	LDHA,TACR3,SLC6A1,TACR1,MMP9,PPARG,SNCA,RPS6KB1,SDC2,FNTB,FOS,CASP3,CD44,CDKN2B,VKORC1,IL1B,SHC1,SLC22A6,PRL,FOSL1,RELA,GSTT1,CTNNA1,TAT,PRKCD,JUNB,CCND1,GRM2,BTG2,CCND2,JUN,PDGFRB,PPP2R2A,ALDOA,TXN2,DRD2,ALDOC,ALDOB,TAF9B,TAC1,FKBP1A,BCL2L1,TIMP3,ALDH1A1,PCSK1,ANXA7,PTK2,STAT4,ACSL1,HRH3,BCL2,JUND,SRR,ACSL3,TGFBR1,FADS1,GRIN1,ANXA1,IGF1,EPHX1,IGF2,CPT1A,STAT3,CDKN1A,P2RX7,PLCG1,BAX,CASP12,CHRNB1…	1966	2.157068264766432	7.393855971926655E-9	32
GO:0040008~regulation of growth	94	0.31751393345718626	RTN4,CGA,IL9R,NRP1,FGF9,IL6ST,MORF4L2,STAT5B,NELL2,PPARG,RRAD,RPS6KB1,CD53,VGF,CXCL12,TGFB2,AKT1,NOV,CGREF1,CSNK2A1,WISP1,CD44,HTRA1,CTGF,CDKN2C,ILK,PIK3CA,SHC1,PRL,DNAJC2,INSR,SERTAD2,CYR61,AR,SGK1,CGRRF1,LIMK1,ADNP,ADIPOR1,CD38,ADRB2,CTH,HIF1A,PRDM4,SEMA4F,TMPRSS11D,GHRH,CD81,TGIF1,DCUN1D3,TSHR,MCTS1,NPPA,GAP43,SERP1,ING3,DRD2,TNFRSF12A,TAF9B,ESM1,GREM1,IGSF11,PTK2,BCL2,POU3F2,AGRN,IL3,IL7,TGFB…	1966	1.9401093761734727	1.1520365772454966E-8	32
GO:0030001~metal ion transport	116	0.3918257051173788	KCNC2,ATP1B1,KCNC3,SLC13A5,ATP1B3,SLC9A5,SCN3B,SLC9A3,ATP1B4,SLC9A2,SAE1,GRIN3A,ATP2B1,ATP2B4,CHRNA9,GRIN2B,VPS4B,SLC12A7,SLC12A8,KCND3,KCND2,SCN2A1,GRIN2A,CNGA2,SLC38A1,TNFAIP1,SLC38A3,SLC38A2,SLC38A9,DRD2,KCNA2,CACNB1,KCNA4,CACNB2,KCNA3,SFXN1,CACNB3,KCNJ3,KCNMB2,SLC11A2,KCNS3,MRS2,SLC30A1,SLC30A4,SCN9A,SLC30A3,SLC31A2,TRPC1,TRPC4,CACNA2D1,KCNB2,GRIN1,KCNK1,CACNA2D2,KCNK2,VDAC1,KCNJ4,P2RX7,SLC4A…	1966	1.7703843755758566	3.374586698967619E-8	33
GO:0042391~regulation of membrane potential	58	0.1959128525586894	PRX,GRIK1,GLRA1,GRIK3,TACR1,HEXA,EDN1,SNCA,GRIK5,PRDX3,KCNJ11,ASPA,GRIN2B,ILK,GRID2,NRG1,EIF2B2,GJD2,CLN3,KCND2,EGR2,AIFM3,MPDZ,SCN2A1,GRIN2A,GRM1,JUN,CLDN1,PLLP,PMP22,GCLC,CCK,TAC1,CLDN11,BCL2L1,KCNMB2,BCL2,SCN9A,POU3F2,PPP3CA,POU3F1,PLP1,NTF3,GRIN1,MAL,NLGN3,AFG3L2,ATXN1,TPO1,P2RX7,CNTF,P2RX3,BAX,P2RX2,ADRA1A,SCN8A,CHRNB1,DRD1A	1966	2.3315846514936935	3.638214829404518E-8	33
GO:0007242~intracellular signaling cascade	222	0.7498733322073974	ADCY3,EFNA1,IL6ST,EDN2,THOP1,EDN1,STAT5B,ADCY6,SNIP1,LPAR3,ITSN1,ATP2B4,CTGF,RAB28,PPP1R1B,PIK3C3,PIK3CA,RAPGEF5,MAP2K1IP1,MAP2K6,RAB21,RAB27A,DEPDC7,MAGI2,ROCK2,MPDZ,RXRG,CYP26A1,MARK2,RND3,RND1,RAB18,RAB15,PDGFRB,MAPK9,ARL8B,GNAI3,GNAI2,ARF6,CHEK1,RIMS2,HCRTR2,NR1H2,GUCY2F,ANDPRO,KLF9,TAOK2,MAP2K1,SMAD7,TGFBR1,SMAD2,SMAD1,HGF,AGER,ARF1,NPY,ARF2,ARF3,RAB1,ARF4,CDC42BPA,TGFBR3,RGS7,RIT2,GHSR,DRD1…	1966	1.4761342828077315	4.229666983324165E-8	33
GO:0016192~vesicle-mediated transport	123	0.415470359736531	SYT1,SEC31A,SYT4,CHMP5,SLC9A3,VPS54,SNCA,ITSN1,CD47,GATA2,PACSIN2,CLEC4F,VPS4B,SAR1B,SAR1A,RGD621098,RAB27A,SCAMP1,ARC,SCAMP2,MYLK2,COLEC12,OPTN,SIRPA,ARRB2,USO1,VAMP2,BIN1,VAMP1,VPS26A,TRAPPC3,TRAPPC2,ARFGAP1,STX7,GNAI3,DRD2,RER1,CDC42SE1,SNX1,ARF6,RIMS2,RIMS1,STX12,HAP1,AP2M1,FTS,LAT,P2RX7,VCP,PLCG1,ARF1,ARF2,ARF3,RAB1,ARF4,GOSR2,GOSR1,CACNA1C,CLCN5,MYH10,CLTA,CLTB,GLRA1,MARCKSL1,AP2S1,SYNJ1,CL…	1966	1.7272119176688636	4.6343709092511176E-8	33
GO:0051174~regulation of phosphorus metabolic process	117	0.39520351292011485	RGD1308470,ADCY3,TUSC4,RGD1309049,EFNA1,IL6ST,HMGCR,EDN2,SNCA,ADCY6,EDN1,TGFB3,LPAR3,TGFB2,IL11,PRKAR2A,CDKN2B,CDKN2C,CLP1,ILK,IL1B,MAP2K1IP1,MS4A2,INSR,MAP2K6,RBL2,PKIG,PKIB,PKIA,ARRB2,JUN,AKAP6,MAPK9,PDGFRB,AKAP1,RAD17,GNAI2,DRD2,PFKFB2,HEXIM1,NPM1,PPP2R2B,TAOK2,MAP2K1,SMAD7,TGFBR1,SMAD4,HGF,LOC497978,CDKN1C,P2RX7,CDKN1A,PRKAR1B,FABP4,TNK2,DRD1A,IL22RA2,PRKAG2,PRDX3,SDC4,CAMKK1,AKT1,CDC42,SPRY2…	1966	1.7340131635392024	9.917810406268046E-8	32
GO:0019220~regulation of phosphate metabolic process	117	0.39520351292011485	RGD1308470,ADCY3,TUSC4,RGD1309049,EFNA1,IL6ST,HMGCR,EDN2,SNCA,ADCY6,EDN1,TGFB3,LPAR3,TGFB2,IL11,PRKAR2A,CDKN2B,CDKN2C,CLP1,ILK,IL1B,MAP2K1IP1,MS4A2,INSR,MAP2K6,RBL2,PKIG,PKIB,PKIA,ARRB2,JUN,AKAP6,MAPK9,PDGFRB,AKAP1,RAD17,GNAI2,DRD2,PFKFB2,HEXIM1,NPM1,PPP2R2B,TAOK2,MAP2K1,SMAD7,TGFBR1,SMAD4,HGF,LOC497978,CDKN1C,P2RX7,CDKN1A,PRKAR1B,FABP4,TNK2,DRD1A,IL22RA2,PRKAG2,PRDX3,SDC4,CAMKK1,AKT1,CDC42,SPRY2…	1966	1.7340131635392024	9.917810406268046E-8	32
GO:0009611~response to wounding	117	0.39520351292011485	JUB,MUG1,MASP1,F13A1,STAT5B,TGFB3,RPS6KB1,SGMS1,IL15,CXCL10,TGFB2,FNTB,APOA2,CD44,APOA5,APOH,IL1B,MS4A2,REG3G,LOX,TFPI2,RAB27A,INA,PDPN,RELA,GRIN2A,SERPING1,IL24,CTNNA1,HIF1A,F3,PDGFRA,PDGFRB,CCL3,AHCY,CCL2,TXN2,DRD2,CX3CL1,CCL5,TIMP3,CCL7,FGG,IL23A,CD69,ITGB6,SCN9A,FN1,KLF6,MAP2K1,EPHX2,SMAD1,LAT,P2RX7,PLAU,MYH10,NRP1,FOXA2,TACR1,CRP,CRCP,GJA1,SDC2,AKT1,SLC1A2,CASP3,SLC1A3,LBP,KNG1,PTGER3,STXBP1…	1966	1.6972062803508705	3.843767802935716E-7	32
GO:0051094~positive regulation of developmental process	92	0.3107583178517142	XRCC5,XRCC4,UTS2,THRB,FOXA2,FGF9,IL6ST,TACR1,SYNJ1,MORF4L2,STAT5B,PPARG,PAX6,TGFB3,EIF5A,GJA1,RPS6KB1,JAG1,CD1D1,CXCL12,TGFB2,ACTR3,AKT1,GATA2,ASPA,CDKN2B,ILK,ERAP1,IL1B,NRG1,INSR,CYR61,SGK1,LIMK1,RELA,ADNP,JUNB,ADRB2,HIF1A,NDEL1,EREG,BTG1,JUN,F3,FOXG1,NPTN,TGIF1,MAPK9,GNAS,NGFR,ACVR1,CCL3,TNF,DRD2,TNFRSF12A,IL4RA,TAC1,CX3CL1,CCL5,PRPF19,PTK2,BCL2,JUND,GFI1,NEFL,LPL,PTPRC,DIXDC1,IL3,NTF3,MAP2K1,I…	1966	1.8194581192163892	5.866413429478357E-7	32
GO:0070727~cellular macromolecule localization	94	0.31751393345718626	CLTA,CLTB,FGF9,AP2S1,TIMM17A,PAX6,TGFB3,CASK,EIF5A,TERF2IP,PEX3,CLTC,TGFB2,AIP,PEX7,AKT1,CDC42,AP2B1,RGD1306195,TRAK2,SRPR,SAR1B,PRL,KPNB1,SAR1A,RGD621098,RAB27A,SCAMP2,RAN,PGAP1,ERP29,RPH3AL,ARNTL,OPTN,STX1B,MFN2,JUN,ARCN1,CFL1,USO1,TOMM20,MAPK9,KPNA4,VAMP1,KPNA3,KPNA2,KPNA1,GLG1,YWHAZ,DERL1,TNF,STX7,STAM2,TIMM10,PPP3R1,CACNB1,SNX1,CALR,RIMS2,RIMS1,STAU1,STX12,TMED2,AP3M1,SH3GLB1,CHM,SCG5,PPP3CA…	1966	1.8010984239865884	6.672400253426858E-7	32
GO:0006886~intracellular protein transport	86	0.2904914710352981	CLTA,CLTB,FGF9,AP2S1,TIMM17A,TGFB3,CASK,EIF5A,PEX3,CLTC,TGFB2,AIP,PEX7,AKT1,AP2B1,RGD1306195,TRAK2,SRPR,SAR1B,PRL,KPNB1,SAR1A,RGD621098,RAB27A,SCAMP2,RAN,PGAP1,ERP29,RPH3AL,ARNTL,OPTN,STX1B,MFN2,JUN,ARCN1,CFL1,USO1,TOMM20,MAPK9,KPNA4,VAMP1,KPNA3,KPNA2,KPNA1,GLG1,YWHAZ,DERL1,TNF,STX7,STAM2,TIMM10,CACNB1,SNX1,CALR,RIMS2,RIMS1,STX12,TMED2,AP3M1,CHM,SCG5,PPP3CA,NUP54,CD24,APBA1,AP2M1,TXNIP,RBM22,YWHA…	1966	1.849468944077286	8.065681104119093E-7	32
GO:0006812~cation transport	130	0.4391150143556831	KCNC2,ATP1B1,KCNC3,SLC13A5,ATP1B3,SLC9A5,SCN3B,SLC9A3,ATP1B4,SLC9A2,SAE1,GRIN3A,AQP1,ATP2B1,SLC25A20,ATP2B4,CHRNA9,GRIN2B,VPS4B,SLC12A7,SLC12A8,KCND3,KCND2,SCN2A1,GRIN2A,CNGA2,SLC38A1,TNFAIP1,SLC38A3,SLC38A2,SLC38A9,DRD2,KCNA2,KCNA4,CACNB1,CACNB2,KCNA3,SFXN1,CACNB3,ATP6V1B2,KCNJ3,KCNMB2,SLC11A2,KCNS3,ATP6V0C,MRS2,SLC30A1,SCN9A,SLC30A4,SLC30A3,SLC31A2,TRPC1,TRPC4,CACNA2D1,KCNB2,GRIN1,KCNK1,CACNA2D…	1966	1.6251478384570213	7.889316134823687E-7	33
GO:0070482~response to oxygen levels	67	0.22631312278331364	LDHA,ATP1B1,UTS2,PGF,MMP9,EDN1,STAT5B,TGFB3,PDLIM1,UBQLN1,CXCL12,SDC2,TGFB2,CITED2,SLC2A8,HMOX2,CASP3,PLOD2,ZFP354A,SHC1,PAK1,MB,NOL3,PDPN,PRKCD,UBE2B,CD38,HIF1A,ADM,PDE5A,PSEN2,PDGFRA,PDGFRB,ALDOA,CCL2,AHCY,TXN2,DRD2,ALDOC,EGLN3,EGLN2,EGLN1,BCL2L1,VCAM1,ECE1,BCL2,SCNN1G,CD24,EPO,SLC8A1,VHL,TGFBR1,SMAD4,NR4A2,CAPN2,USF1,ITPR1,CDKN1A,SCFD1,UCP3,P2RX3,P2RX2,CASP12,TGFBR3,HSPD1,PLAU,VLDLR	1966	2.0299876220878077	8.06592577506926E-7	31
GO:0034613~cellular protein localization	93	0.31413612565445026	CLTA,CLTB,FGF9,AP2S1,TIMM17A,PAX6,TGFB3,CASK,EIF5A,TERF2IP,PEX3,CLTC,TGFB2,AIP,PEX7,AKT1,CDC42,AP2B1,RGD1306195,TRAK2,SRPR,SAR1B,PRL,KPNB1,SAR1A,RGD621098,RAB27A,SCAMP2,RAN,PGAP1,ERP29,RPH3AL,ARNTL,OPTN,STX1B,MFN2,JUN,ARCN1,CFL1,USO1,TOMM20,MAPK9,KPNA4,VAMP1,KPNA3,KPNA2,KPNA1,GLG1,YWHAZ,DERL1,TNF,STX7,STAM2,TIMM10,PPP3R1,CACNB1,SNX1,CALR,RIMS2,RIMS1,STX12,TMED2,AP3M1,SH3GLB1,CHM,SCG5,PPP3CA,NUP54…	1966	1.793109826294658	9.31534217984975E-7	32
GO:0042981~regulation of apoptosis	167	0.564093903056916	XRCC5,RGD1308470,XRCC4,LDHA,MAEA,SNCB,MMP9,SNCA,STAT5B,TGFB3,EIF5A,SGMS1,ITSN1,IL10,CITED2,TGFB2,MAGED1,CD44,CDKN2C,ILK,GRID2,TPT1,APOH,PIK3CA,IL1B,NGFRAP1,TWIST2,MAP2K6,RAB27A,BCL2L14,RELA,GRIN2A,PIM1,POLB,CTNNA1,TXNDC1,HIF1A,MSX1,JUN,F3,MAPK9,DCUN1D3,GCLC,CCL2,TAF9B,BCL2L2,BCL2L1,CX3CL1,TIMP3,PTK2,BLOC1S2,ALB,PRKRA,MTCH1,PPP2R2B,BMF,FN1,AIPL1,EEF1A1,HERPUD1,NTF3,KLF10,TGFBR1,GRIN1,NR4A2,NR4A1,H…	1966	1.5171985796952927	9.672918790393226E-7	33
GO:0042325~regulation of phosphorylation	110	0.3715588583009627	RGD1308470,ADCY3,TUSC4,RGD1309049,EFNA1,IL6ST,HMGCR,EDN2,SNCA,ADCY6,EDN1,TGFB3,LPAR3,TGFB2,IL11,PRKAR2A,CDKN2B,CDKN2C,CLP1,ILK,IL1B,MAP2K1IP1,MS4A2,INSR,MAP2K6,RBL2,PKIG,PKIB,PKIA,ARRB2,JUN,MAPK9,PDGFRB,RAD17,GNAI2,DRD2,PFKFB2,HEXIM1,NPM1,TAOK2,MAP2K1,SMAD7,TGFBR1,SMAD4,HGF,LOC497978,CDKN1C,P2RX7,CDKN1A,PRKAR1B,FABP4,TNK2,DRD1A,IL22RA2,PRKAG2,PRDX3,SDC4,CAMKK1,AKT1,CDC42,SPRY2,CASP3,NDUFS4,DYNLL1…	1966	1.6956429731500673	1.0350591288510458E-6	32
GO:0001508~regulation of action potential	36	0.12160108089849686	PRX,GLRA1,TACR1,HEXA,TAC1,CLDN11,KCNMB2,ASPA,GRIN2B,ILK,SCN9A,POU3F2,POU3F1,NRG1,EIF2B2,GJD2,CLN3,PLP1,KCND2,EGR2,NTF3,MPDZ,SCN2A1,GRIN2A,MAL,AFG3L2,TPO1,P2RX7,P2RX3,P2RX2,CLDN1,ADRA1A,PLLP,SCN8A,PMP22,DRD1A	1966	2.7002456392824357	1.336400316964692E-6	32
GO:0044093~positive regulation of molecular function	132	0.44587062996115523	ADCY3,XRCC4,EFNA1,EDN2,ADCY6,EDN1,TGFB3,LPAR3,CXCL12,IL10,TGFB2,PRKAR2A,ILK,APOA5,APOH,RGN,IL1B,MAP2K1IP1,MS4A2,INSR,MAP2K6,RELA,PSMA1,NDEL1,AGTR1A,PSMA5,F3,AKAP6,MAPK9,ADD1,HMGB2,GNAI2,DRD2,ADCYAP1R1,PFKFB2,ALDOB,NR1H2,HCRTR2,SERINC2,PSMB6,SMARCB1,NPM1,MTCH1,NR1H3,TAOK2,MAP2K1,TGFBR1,NR4A2,HGF,LOC497978,P2RX7,PSMC5,VCP,PLCG1,PRKAR1B,NTRK2,TGFBR3,ADRA1A,HSPD1,DRD1A,OPRM1,GM2A,PRKAG2,PRDX3,SDC4,CA…	1966	1.6013291036375785	1.3678466280753199E-6	31
GO:0016044~membrane organization	86	0.2904914710352981	CLTA,CLTB,SEC31A,GM2A,SLC9A3,SYNJ1,SNCA,CLTC,KCNIP2,ITSN1,NRCAM,ASGR1,ASGR2,GATA2,CD47,CTTN,AP2B1,PACSIN2,CLEC4F,NECAP1,SLC25A27,CAP1,SAR1B,DLG2,NSF,VCPIP1,SCAMP1,CLN3,CTBP1,ARC,SCAMP2,STXBP1,ATP6V1H,COLEC12,ARHGEF9,SIRPA,MFN2,ADRB2,NDEL1,ARRB2,ARCN1,RAB5A,USO1,SH3KBP1,VAMP2,BIN1,EPN2,ARFGAP1,RAB3A,GNAI3,STX7,DRD2,GULP1,TIMM10,CDC42SE1,BCL2L1,ANXA7,SH3GLB1,BCL2,HSPA4,AGRN,CD24,EHD2,EMD,EHD4,DNM3,…	1966	1.8239590276072546	1.3595198907756512E-6	30
GO:0006874~cellular calcium ion homeostasis	57	0.1925350447559534	RGD1308470,UTS2,IL6ST,EDN2,TACR1,EDN1,LPAR3,ATP2B4,SLC24A2,TGFA,RGN,IL1B,SV2A,KNG1,CLN3,PTGER3,CCKBR,TRPM8,PMCH,GRM1,TRDN,CD38,ADM,GTF2I,GHRH,GNB1,AGTR1A,PGM1,STC1,CALCR,CCL3,CCL2,DRD2,TRHR,TAC1,FKBP1A,ITGB1,ANXA7,HRH3,BCL2,PTH,CD24,TRPC1,PTPRC,HERPUD1,SLC8A1,GRIN1,NPY1R,CSRP3,ITPR1,CD55,P2RX7,BAX,ADRA1A,CACNA1C,DRD1A,IL2	1966	2.1376944644319282	1.370463516447984E-6	33
GO:0010941~regulation of cell death	168	0.5674717108596521	XRCC5,RGD1308470,XRCC4,LDHA,MAEA,SNCB,MMP9,SNCA,STAT5B,TGFB3,EIF5A,SGMS1,ITSN1,IL10,CITED2,TGFB2,MAGED1,CD44,CDKN2C,ILK,GRID2,TPT1,APOH,PIK3CA,IL1B,NGFRAP1,TWIST2,MAP2K6,RAB27A,BCL2L14,RELA,GRIN2A,PIM1,POLB,CTNNA1,TXNDC1,HIF1A,MSX1,JUN,F3,MAPK9,DCUN1D3,GCLC,CCL2,TAF9B,RRAGA,BCL2L2,BCL2L1,CX3CL1,TIMP3,PTK2,BLOC1S2,ALB,PRKRA,MTCH1,PPP2R2B,BMF,FN1,AIPL1,EEF1A1,HERPUD1,NTF3,KLF10,TGFBR1,GRIN1,NR4A2,N…	1966	1.4997010130122088	1.794464457360867E-6	33
GO:0030182~neuron differentiation	121	0.40871474413105896	ENAH,EFNA1,STRN,CNP,L1CAM,GRIN3A,JAG1,CXCL12,TGFB2,NRCAM,GATA2,CD44,ATXN10,PGRMC1,ILK,PITX3,SS18L1,RET,EFNB1,PTPRR,DLL1,CTNNA1,NCAM2,RND1,NDEL1,ABT1,FOXG1,MAPK9,STMN1,LPPR4,DRD2,ARF6,ITGB1,SLC11A2,HOXA1,HOXA2,PTK2,CRMP1,DMD,NKX2-1,OLFM3,NTF3,MAP2K1,TGFBR1,NR4A2,SMAD4,NEUROG1,CELSR3,AFG3L2,NKX6-1,CDKN1C,EPHA7,DLX5,NTRK2,DRD1A,MYH10,COPS2,NRP1,FOXA2,UCHL1,PAX6,GJA1,KCNIP2,VGF,SDC2,CDC42,GPC2,CASP3,…	1966	1.628485122353533	1.962579448289148E-6	31
GO:0010647~positive regulation of cell communication	92	0.3107583178517142	UTS2,SLC20A1,GRIK1,VAPA,FGF9,IL6ST,TACR1,SNCA,PRRX1,GJA1,LPAR3,L1CAM,JAG1,ITSN1,TGFB2,IL11,CITED2,CDC42,SLC1A3,CDKN2B,SLC24A2,ILK,TGFA,IL1B,LBP,CAT,NRG1,LGI1,PRL,INSR,KNG1,AR,LTBR,CCKBR,RELA,UBE2I,CTNNA1,PRKCD,UBE2N,ADRB2,HIF1A,EREG,F3,CCL2,TNF,ERBB4,LITAF,DRD2,PPM1A,TAC1,TFG,FKBP1A,ITGB1,PTK2,ECE1,PTH,CD24,NENF,NMU,EPO,KLK6,PTPRC,DIXDC1,IL3,TAOK2,BECN1,TGFBR1,SMAD4,IGF1,IGF2,DGKI,GRIA4,FURIN,SEC…	1966	1.7682858596134283	1.937048915379158E-6	32
GO:0043067~regulation of programmed cell death	167	0.564093903056916	XRCC5,RGD1308470,XRCC4,LDHA,MAEA,SNCB,MMP9,SNCA,STAT5B,TGFB3,EIF5A,SGMS1,ITSN1,IL10,CITED2,TGFB2,MAGED1,CD44,CDKN2C,ILK,GRID2,TPT1,APOH,PIK3CA,IL1B,NGFRAP1,TWIST2,MAP2K6,RAB27A,BCL2L14,RELA,GRIN2A,PIM1,POLB,CTNNA1,TXNDC1,HIF1A,MSX1,JUN,F3,MAPK9,DCUN1D3,GCLC,CCL2,TAF9B,BCL2L2,BCL2L1,CX3CL1,TIMP3,PTK2,BLOC1S2,ALB,PRKRA,MTCH1,PPP2R2B,BMF,FN1,AIPL1,EEF1A1,HERPUD1,NTF3,KLF10,TGFBR1,GRIN1,NR4A2,NR4A1,H…	1966	1.4972936420608065	2.1175904854064953E-6	33
GO:0051046~regulation of secretion	75	0.25333558520520183	SYT1,UTS2,CADM1,GRIK1,IL6ST,EDN2,TACR1,PTGS1,SNCA,EDN1,GRIK5,TGFB3,SYT9,KCNJ11,CXCL12,IL10,TGFB2,IL11,CDC42,APOA2,GRIN2B,PIK3C3,IL1B,MS4A2,NRG1,APLN,NSF,RPH3AL,STXBP1,PFKM,PDYN,GRM1,STX1B,CD38,GRM2,FREQ,GHRH,MAPK9,VAMP2,SERP1,RAB3A,RAB3B,RAB3C,GNAI3,TNF,DRD2,PFKFB2,GLUD1,NNAT,TAC1,RIMS1,PCSK1,HRH3,PDE1C,SYN2,SCG5,NMU,TNFSF4,PLA2G10,ANXA1,PARK2,ARFIP1,NPY1R,CPT1A,NKX6-1,CADPS,P2RX7,CNTF,NTRK2,CRH,…	1966	1.8828243403159841	2.6730311308842403E-6	31
GO:0055074~calcium ion homeostasis	57	0.1925350447559534	RGD1308470,UTS2,IL6ST,EDN2,TACR1,EDN1,LPAR3,ATP2B4,SLC24A2,TGFA,RGN,IL1B,SV2A,KNG1,CLN3,PTGER3,CCKBR,TRPM8,PMCH,GRM1,TRDN,CD38,ADM,GTF2I,GHRH,GNB1,AGTR1A,PGM1,STC1,CALCR,CCL3,CCL2,DRD2,TRHR,TAC1,FKBP1A,ITGB1,ANXA7,HRH3,BCL2,PTH,CD24,TRPC1,PTPRC,HERPUD1,SLC8A1,GRIN1,NPY1R,CSRP3,ITPR1,CD55,P2RX7,BAX,ADRA1A,CACNA1C,DRD1A,IL2	1966	2.086796977183549	3.1752878187907285E-6	33
GO:0007611~learning or memory	48	0.16213477453132918	SLC6A1,GM2A,HMGCR,DRD2,TACR1,GLUD1,SYNJ1,TAC1,RPS6KB1,CALB1,SLC11A2,FOS,CASP3,SBDS,HRH3,PDE1B,GRIN2B,SLC24A2,ADAM2,IL1B,PTN,PLCB1,FOSL1,EGR1,CLN3,SGK1,EGR2,PMCH,GRIN1,GABRA5,ADNP,GRIN2A,IGF1,NLGN3,PARK2,VDAC3,VDAC1,ATXN1,GPI,NRAS,JUN,PRKAR1B,PSEN2,CRH,NEUROD2,CACNA1C,APBB1,DRD1A	1966	2.2365670951632293	4.021337606130437E-6	32
GO:0001666~response to hypoxia	62	0.20942408376963353	ATP1B1,UTS2,LDHA,PGF,MMP9,EDN1,STAT5B,TGFB3,PDLIM1,UBQLN1,CXCL12,SDC2,TGFB2,CITED2,SLC2A8,HMOX2,CASP3,PLOD2,ZFP354A,SHC1,PAK1,MB,NOL3,PRKCD,UBE2B,CD38,HIF1A,ADM,PDE5A,PSEN2,ALDOA,CCL2,AHCY,TXN2,DRD2,ALDOC,EGLN3,EGLN2,EGLN1,BCL2L1,VCAM1,ECE1,BCL2,SCNN1G,CD24,EPO,SLC8A1,VHL,TGFBR1,SMAD4,NR4A2,CAPN2,USF1,ITPR1,SCFD1,UCP3,P2RX3,P2RX2,TGFBR3,HSPD1,PLAU,VLDLR	1966	1.996516700132621	4.534086354479605E-6	31
GO:0015672~monovalent inorganic cation transport	84	0.28373585542982604	KCNC2,SLC5A2,ATP1B1,SLC13A5,KCNC3,ATP1B3,SLC20A1,SLC9A5,KCNAB1,SCN3B,SLC9A3,ATP1B4,SLC9A2,SAE1,KCNIP2,KCNJ11,KCNIP4,KCNJ14,KCNK10,SLC23A2,SLC24A2,VPS4B,ATP5L,KCNG3,ATP6V0D1,NSF,SCN10A,SLC12A7,KCND3,SLC12A8,KCND2,SCN2A1,ATP6V1H,CDK2,CNGA2,ATP6V1C1,KCNH8,SLC38A1,KCNH3,KCNH4,TNFAIP1,SLC38A3,SLC38A2,SLC38A9,KCNA2,KCNA4,KCNA3,ATP5G2,ATP6V1G2,ATP6V1B2,KCNJ3,KCNMB2,SLC11A2,KCNS3,ATP6V0C,SCN9A,KCNE2,SCNN…	1966	1.7815413758024345	5.324952908836167E-6	33
GO:0007612~learning	32	0.10808984968755278	SLC6A1,HMGCR,DRD2,TACR1,SYNJ1,TAC1,FOS,SBDS,PDE1B,GRIN2B,HRH3,SLC24A2,ADAM2,PTN,PLCB1,FOSL1,CLN3,SGK1,GRIN1,GABRA5,GRIN2A,NLGN3,PARK2,VDAC3,VDAC1,ATXN1,NRAS,JUN,NEUROD2,CACNA1C,APBB1,DRD1A	1966	2.7335820051995023	5.460980032623297E-6	31
GO:0060341~regulation of cellular localization	81	0.27360243202161794	SYT1,UTS2,CADM1,IL6ST,EDN2,PTGS1,SNCA,EDN1,GRIK5,TGFB3,SYT9,CXCL12,KCNJ11,IL10,TGFB2,IL11,CDC42,APOA2,GRIN2B,PIK3C3,IL1B,MS4A2,APLN,NSF,PKIG,RPH3AL,STXBP1,MYLK2,PFKM,PDYN,PPP1CC,PKIA,GRM1,STX1B,CD38,GRM2,FREQ,GHRH,VAMP2,AKAP1,SERP1,RAB3A,RAB3B,RAB3C,TNF,DRD2,GLUD1,PFKFB2,NNAT,CDH1,RIMS1,UHMK1,PCSK1,HRH3,PDE1C,SYN2,SCG5,NMU,TNFSF4,TGFBR1,SMAD4,ANXA1,PARK2,ARFIP1,NPY1R,CPT1A,NKX6-1,CADPS,SCFD1,P2RX…	1966	1.7985390629877596	5.81652706399538E-6	31
GO:0045449~regulation of transcription	337	1.1383212295220402	SNIP1,STAT5B,PDLIM1,RGD1305314,CITED2,NONO,MAGED1,SFRS5,TRAK2,WWP1,WDR77,CREB3L2,CREB3L1,PITX3,CCNA2,TWIST2,TWIST1,PITX2,STRN3,ZHX1,MGC72612,RXRG,LOC499653,MSX1,PRDM4,PIAS3,ABT1,JUN,FOXG1,TGIF1,MAPK9,CDCA7L,ST18,MCTS1,TRAPPC2,TAF9B,CALR,ZFP458,NR1H2,TCF21,PFN1,ATN1,HEXIM1,DMD,NKX2-1,AGRN,NR1H4,NR1H3,KLF5,KLF6,NRBF2,MAP2K1,NTF3,KLF9,SMAD7,SUB1,TGFBR1,KLF10,SMAD5,CREBBP,SRA1,SMAD4,ESRRG,SMAD2,SMAD1…	1966	1.2890165145786834	6.969102617548906E-6	33
GO:0016265~death	111	0.3749366661036987	MGC94600,EIF5A,TNFSF13,SGMS1,UBQLN1,SMNDC1,TGFB2,LOC303448,NGFRAP1,UNC5C,DAP,RNF34,MAP2K6,TWIST1,BCL2L14,SCN2A1,POLB,IL24,STK3,TNS4,JUN,SIAH1A,F3,TESK2,MAPK9,MGC112830,PHLPP,LITAF,TNFRSF12A,ALDOC,TAF9B,MMD,RRAGA,ARF6,BCL2L2,RFFL,BCL2L1,GREM1,ECE1,MTCH1,RGD1311350,BMF,FTS,SRA1,NR4A2,AFG3L2,VDAC1,P2RX7,VCP,HSPD1,DEDD,FASTK,GJA1,PAWR,RTN3,BAG5,AKT1,CASP3,TNFRSF11B,DYNLL1,BAG3,CASP2,EBAG9,SGK1,AIFM3,…	1966	1.6255050138061327	7.3000554603464E-6	32
GO:0009612~response to mechanical stimulus	33	0.11146765749028881	TNF,CCL2,DRD2,MMP9,RPS6KB1,DCN,CXCL12,TIMP3,CXCL10,FOS,STAT4,PTK2,SLC1A3,CHRNA9,GRIN2B,JUND,STRBP,GFI1,FOSL1,TXNIP,SLC12A2,RELA,IGF1,RCAN1,PRKCD,JUNB,ACCN1,P2RX7,BTG2,JUN,MAPK9,COL1A1,IGFBP2	1966	2.6359540764423777	8.600262158209304E-6	31
GO:0001558~regulation of cell growth	56	0.18915723695321734	RTN4,NRP1,IL9R,IL6ST,PPARG,RRAD,CXCL12,TGFB2,NOV,AKT1,CGREF1,CSNK2A1,WISP1,CD44,CTGF,HTRA1,CDKN2C,ILK,DNAJC2,SERTAD2,CYR61,SGK1,CGRRF1,LIMK1,ADNP,ADIPOR1,CD38,CTH,PRDM4,SEMA4F,TGIF1,DCUN1D3,NPPA,TNFRSF12A,TAF9B,ESM1,GREM1,PTK2,BCL2,IL3,IL7,TGFBR1,PSRC1,SMAD4,IGF1,CDH13,CDKN1A,EI24,CNTF,CDKN2AIP,FBLN5,IGFBP1,IGFBP2,APBB1,IGFBP4,IGFBP5	1966	2.0380552228114635	8.944232605889724E-6	32
GO:0006875~cellular metal ion homeostasis	58	0.1959128525586894	RGD1308470,UTS2,IL6ST,EDN2,TACR1,EDN1,LPAR3,ATP2B4,SLC24A2,TGFA,RGN,IL1B,SV2A,KNG1,CLN3,SGK1,PTGER3,CCKBR,TRPM8,PMCH,GRM1,TRDN,CD38,ADM,AGTR1A,GTF2I,GHRH,GNB1,PGM1,STC1,CALCR,CCL3,CCL2,DRD2,TRHR,TAC1,FKBP1A,ITGB1,ANXA7,HRH3,BCL2,PTH,CD24,TRPC1,PTPRC,HERPUD1,SLC8A1,GRIN1,NPY1R,CSRP3,ITPR1,CD55,P2RX7,BAX,ADRA1A,CACNA1C,DRD1A,IL2	1966	2.004114897070422	9.717181406299069E-6	33
GO:0009314~response to radiation	61	0.20604627596689748	HMGN1,XRCC4,APOBEC1,HMGCR,MMP9,CXCL12,TGFB2,CXCL10,AKT1,FOS,SLC1A2,CASP3,SLC1A3,PLCB4,ADAM2,NR2F6,IL1B,CAT,SGK1,ZCCHC2,UBE2A,USP1,RELA,GRIN2A,UBE2B,JUNB,CCND1,PGM1,MAPK9,DCUN1D3,CCL2,DRD2,COL3A1,TIPIN,BCL2L1,OBFC2A,VCAM1,PDE1B,BCL2,JUND,NMU,PTPRC,AIPL1,GRIN1,ANXA1,IGF2,NLGN3,USF1,UIMC1,IL6RA,RNF8,OBFC2B,ATXN1,NRAS,ACCN1,CDKN1A,DUSP1,BAX,CACNA1C,APBB1,DRD1A	1966	1.9643148178724177	9.647694582337607E-6	33
GO:0048545~response to steroid hormone stimulus	83	0.28035804762709005	GPR83,LDHA,UTS2,TACR3,SLC6A1,SLC9A3,PTGS1,STAT5B,PPARG,TGFB3,RPS6KB1,AQP1,KCNJ11,IL10,TGFB2,FOS,APOA2,CASP3,TNFRSF11B,SULT1A1,INSIG1,IL1B,SHC1,LOX,PRL,INSR,CCNA2,FOSL1,SGK1,RELA,STRN3,CTNNA1,CDO1,CNGA3,TAT,CDK2,JUNB,CD38,CCND1,SDC1,ADM,AGTR1A,CCND2,PDGFRA,PDGFRB,COL1A1,ALPL,ALDOA,HMGB2,CCL2,TNF,ERBB4,ALDOB,CCL5,TIMP3,ALDH1A1,ALDH1A2,PCSK1,PTK2,BCL2,CD24,NEFL,TXNIP,MAP2K1,TGFBR1,ANXA1,IGF1,RCAN1,I…	1966	1.7542832971512272	1.1472302894111053E-5	32
GO:0051130~positive regulation of cellular component organization	60	0.20266846816416145	TACR1,EDN1,SNCA,SYNJ1,TGFB3,RHOQ,EIF5A,SDC4,CXCL12,TGFB2,ACTR3,CDC42,CD47,GATA2,ILK,APOA5,TGFA,IL1B,INSR,SGK1,ROCK2,LIMK1,ADNP,SIRPA,UBE2N,NDEL1,EREG,CFL1,MAPK9,CAND1,NGFR,TNF,CCK,TNFRSF12A,DRD2,TAC1,ARF6,CALR,RIMS1,TPM1,SUMO1,PTK2,NPM1,CD24,NEFL,TINF2,CD28,DIXDC1,TGFBR1,PSRC1,SMAD4,IGF1,SMAD2,IGF2,SMAD1,PLA2G4A,P2RX7,CNTF,FCGR2B,GSK3B	1966	1.9629445250102813	1.2341926702186257E-5	32
GO:0010604~positive regulation of macromolecule metabolic process	190	0.6417834825198446	NCBP1,UTS2,THRA,THRB,IL6ST,MORF4L2,STAT5B,SNCA,TGFB3,CASK,EIF5A,TNFSF13,TBP,IL10,CBFB,IL11,CITED2,TGFB2,FNTB,GATA2,APOA2,IL1B,INSR,CCNA2,PITX2,RELA,RXRG,ARNTL,JUNB,PSMA1,HIF1A,MSX1,PIAS3,PSMA5,AGTR1A,JUN,PDGFRA,PDGFRB,MAPK9,NFE2L2,MGC112830,CNBP,HMGB2,GCLC,ONECUT1,DRD2,CALR,WT1,NR1H2,HOXA1,TCF21,HOXA2,PSMB6,ECE1,BLOC1S2,SMARCB1,NPM1,TEF,NKX2-1,RNF10,AGRN,NR1H4,NR1H3,KLF5,KLF6,MAP2K1,NTF3,MAFB,SMA…	1966	1.416492493603379	1.2319059609411376E-5	33
GO:0006915~apoptosis	99	0.3344029724708664	MGC94600,EIF5A,SGMS1,UBQLN1,SMNDC1,TGFB2,LOC303448,NGFRAP1,UNC5C,DAP,RNF34,MAP2K6,TWIST1,BCL2L14,SCN2A1,IL24,STK3,TNS4,JUN,F3,SIAH1A,TESK2,MAPK9,MGC112830,PHLPP,LITAF,ALDOC,RRAGA,BCL2L2,ARF6,RFFL,BCL2L1,GREM1,ECE1,MTCH1,RGD1311350,BMF,FTS,SRA1,VDAC1,VCP,HSPD1,DEDD,FASTK,GJA1,PAWR,RTN3,AKT1,BAG5,CASP3,TNFRSF11B,DYNLL1,BAG3,CASP2,EBAG9,SGK1,AIFM3,CCKBR,AIFM1,CYCS,GZMB,RGD1310686,PDCL3,GADD45G,PSEN2…	1966	1.6546342164624708	1.3954575650343415E-5	32
GO:0051173~positive regulation of nitrogen compound metabolic process	151	0.5100489782131397	NCBP1,THRA,THRB,MORF4L2,STAT5B,TGFB3,CASK,TNFSF13,TBP,IL10,CBFB,IL11,CITED2,GATA2,IL1B,INSR,CCNA2,PITX2,RELA,RXRG,ARNTL,JUNB,HIF1A,MSX1,JUN,PDGFRA,MAPK9,NFE2L2,MGC112830,HMGB2,CNBP,ONECUT1,DRD2,CALR,WT1,NR1H2,HOXA1,TCF21,HOXA2,BLOC1S2,SMARCB1,NPM1,TEF,NKX2-1,RNF10,AGRN,NR1H4,NR1H3,KLF5,KLF6,NTF3,MAP2K1,MAFB,TGFBR1,SMAD5,GRIN1,SRA1,CREBBP,ESRRG,NR4A2,SMAD4,NR4A1,SMAD2,SMAD1,NR4A3,KLF15,DDX5,USF1,U…	1966	1.4836014157612316	1.465911761544536E-5	32
GO:0055065~metal ion homeostasis	59	0.19929066036142545	RGD1308470,UTS2,IL6ST,CYP11B2,EDN2,TACR1,EDN1,LPAR3,ATP2B4,SLC24A2,TGFA,RGN,IL1B,SV2A,KNG1,CLN3,SGK1,PTGER3,CCKBR,TRPM8,PMCH,GRM1,TRDN,CD38,ADM,AGTR1A,GTF2I,GHRH,GNB1,PGM1,STC1,CALCR,CCL3,CCL2,DRD2,TRHR,TAC1,FKBP1A,ITGB1,ANXA7,HRH3,BCL2,PTH,CD24,TRPC1,PTPRC,HERPUD1,SLC8A1,GRIN1,NPY1R,CSRP3,ITPR1,CD55,P2RX7,BAX,ADRA1A,CACNA1C,DRD1A,IL2	1966	1.9615297902174809	1.5343953626900664E-5	33
GO:0045597~positive regulation of cell differentiation	74	0.2499577774024658	XRCC5,XRCC4,UTS2,FOXA2,THRB,IL6ST,SYNJ1,MORF4L2,STAT5B,PPARG,PAX6,TGFB3,EIF5A,JAG1,CD1D1,CXCL12,TGFB2,AKT1,ACTR3,ASPA,CDKN2B,ILK,NRG1,SGK1,LIMK1,RELA,ADNP,JUNB,HIF1A,NDEL1,BTG1,JUN,FOXG1,NPTN,TGIF1,MAPK9,GNAS,NGFR,ACVR1,CCL3,DRD2,TNFRSF12A,IL4RA,CCL5,PRPF19,PTK2,BCL2,JUND,GFI1,NEFL,LPL,PTPRC,DIXDC1,IL3,NTF3,MAP2K1,IL7,KLF10,SMAD5,SMAD4,IGF1,SMAD2,SMAD1,NKX6-1,CNTF,ETS1,DLX5,MAPK14,HOPX,NEUROD1,BM…	1966	1.8061166820068142	1.549790964894271E-5	32
GO:0008219~cell death	108	0.36480324269549064	MGC94600,EIF5A,TNFSF13,SGMS1,UBQLN1,SMNDC1,TGFB2,LOC303448,NGFRAP1,UNC5C,DAP,RNF34,MAP2K6,TWIST1,BCL2L14,SCN2A1,POLB,IL24,STK3,TNS4,JUN,SIAH1A,F3,TESK2,MAPK9,MGC112830,PHLPP,LITAF,TNFRSF12A,ALDOC,TAF9B,MMD,RRAGA,ARF6,BCL2L2,RFFL,BCL2L1,GREM1,ECE1,MTCH1,RGD1311350,BMF,FTS,SRA1,VDAC1,P2RX7,VCP,HSPD1,DEDD,FASTK,GJA1,PAWR,RTN3,BAG5,AKT1,CASP3,TNFRSF11B,DYNLL1,BAG3,CASP2,EBAG9,SGK1,AIFM3,CCKBR,AIFM1,C…	1966	1.6083787585072133	1.6398472543310838E-5	32
GO:0045935~positive regulation of nucleobase, nucleoside, nucleotide and nucleic acid metabolic process	147	0.49653774700219555	NCBP1,THRA,THRB,MORF4L2,STAT5B,TGFB3,CASK,TNFSF13,TBP,IL10,CBFB,IL11,CITED2,GATA2,INSR,CCNA2,PITX2,RELA,RXRG,ARNTL,JUNB,HIF1A,MSX1,JUN,PDGFRA,MAPK9,NFE2L2,MGC112830,HMGB2,CNBP,ONECUT1,DRD2,CALR,WT1,NR1H2,HOXA1,TCF21,HOXA2,BLOC1S2,SMARCB1,NPM1,TEF,NKX2-1,RNF10,AGRN,NR1H4,NR1H3,KLF5,KLF6,NTF3,MAP2K1,MAFB,TGFBR1,SMAD5,GRIN1,SRA1,CREBBP,ESRRG,NR4A2,SMAD4,NR4A1,SMAD2,SMAD1,NR4A3,KLF15,DDX5,USF1,USF2,U…	1966	1.4870596187824596	1.790045684035846E-5	32
GO:0012501~programmed cell death	100	0.3377807802736024	MGC94600,EIF5A,SGMS1,UBQLN1,SMNDC1,TGFB2,LOC303448,NGFRAP1,UNC5C,DAP,RNF34,MAP2K6,TWIST1,BCL2L14,SCN2A1,IL24,STK3,TNS4,JUN,F3,SIAH1A,TESK2,MAPK9,MGC112830,PHLPP,LITAF,ALDOC,TAF9B,RRAGA,BCL2L2,ARF6,RFFL,BCL2L1,GREM1,ECE1,MTCH1,RGD1311350,BMF,FTS,SRA1,VDAC1,VCP,HSPD1,DEDD,FASTK,GJA1,PAWR,RTN3,AKT1,BAG5,CASP3,TNFRSF11B,DYNLL1,BAG3,CASP2,EBAG9,SGK1,AIFM3,CCKBR,AIFM1,CYCS,GZMB,RGD1310686,PDCL3,GADD45G…	1966	1.6357871041752345	1.988611328240797E-5	32
GO:0043434~response to peptide hormone stimulus	67	0.22631312278331364	APOBEC1,FOXA2,CYP11B2,PPARG,STAT5B,GJA1,RHOQ,RPS6KB1,VGF,CXCL12,IL10,AKT1,SLC2A8,INSIG2,INSIG1,SHC1,PAK1,EIF2B2,CCNA2,INSR,AR,SGK1,PLD1,EGR2,CCKBR,RELA,NR0B1,CDO1,PRKCD,UBE2B,JUNB,CDK2,SERPINA3N,HIF1A,ADM,BTG2,BTG1,CCND2,COL1A1,AKAP1,NPPA,GRB2,ALDOB,BCL2L1,CCL5,PCSK1,STAT4,BCL2,JUND,SH2B2,NEFL,NR1H3,PTPN2,FADS1,PTPRA,GGH,ANXA1,NR4A3,STAT3,IL6RA,UCP3,PTPN1,IGFBP1,GHSR,DRD1A,ABCC5,VLDLR	1966	1.8562499427199324	1.9652727054508823E-5	32
GO:0043066~negative regulation of apoptosis	91	0.3073805100489782	XRCC5,RGD1308470,XRCC4,INSL3,MAEA,SNCB,STAT5B,SNCA,TGFB3,EIF5A,PRDX3,SGMS1,ITSN1,PTMA,IL10,YBX1,TGFB2,CITED2,AKT1,CASP3,BAG3,ILK,APOH,TPT1,PIK3CA,TGFA,IL1B,CAT,TWIST2,CLN3,SGK1,RELA,PIM1,ADNP,POLB,CTNNA1,UBE2B,AMIGO2,TXNDC1,MSX1,BTG2,PSEN2,UBC,KCNH8,NGFR,ACVR1,CCL2,GCLC,TNF,TAF9B,NR3C1,BCL2L1,CX3CL1,PTK2,TSC22D3,SH3GLB1,ALB,BCL2,PPP2CB,HSPA5,NEFL,SCG2,FN1,AIPL1,EEF1A1,IL3,CEBPB,IL7,TGFBR1,GRIN1,N…	1966	1.6807835302240184	1.9422405757363315E-5	33
GO:0032868~response to insulin stimulus	46	0.1553791589258571	APOBEC1,FOXA2,GRB2,CYP11B2,ALDOB,PPARG,RHOQ,RPS6KB1,CCL5,VGF,IL10,SLC2A8,AKT1,STAT4,INSIG2,BCL2,INSIG1,SH2B2,SHC1,PAK1,INSR,NR1H3,AR,SGK1,EGR2,CCKBR,PTPN2,FADS1,RELA,PTPRA,GGH,PRKCD,UBE2B,CDK2,HIF1A,UCP3,ADM,CCND2,IGFBP1,PTPN1,AKAP1,GHSR,DRD1A,NPPA,ABCC5,VLDLR	1966	2.1272611844973572	2.9297920542514788E-5	32
GO:0048168~regulation of neuronal synaptic plasticity	24	0.08106738726566459	EGR1,ARC,RAB8A,EGR2,NCDN,GRIK1,DRD2,PMCH,RNF39,GRIN1,SNCA,GRIN2A,MYLK2,VGF,RIMS1,SYP,LNPEP,NRAS,GRIN2B,GSK3B,RAB5A,NPTN,RAB11A,DRD1A	1966	3.0125189445055742	3.0455898235692835E-5	28
GO:0006814~sodium ion transport	40	0.13511231210944097	SLC5A2,ATP1B1,SLC38A3,SLC38A2,SLC13A5,ATP1B3,SLC9A5,SLC38A9,SLC20A1,SCN3B,SLC9A3,SLC9A2,ATP1B4,SAE1,SLC23A2,SLC24A2,SCN9A,SCNN1G,SCNN1A,SCN10A,SLC12A7,SLC8A1,SLC12A2,SLC12A4,SCN2A1,SLC10A2,SLC10A3,SLC17A7,ACCN1,SLC4A10,SLC17A6,SLC6A8,SLC13A1,SCN4B,SLC13A3,SCN8A,SLC5A7,SLC38A1,ACCN5,SLC9A1	1966	2.257086059339039	3.265012860154126E-5	32
GO:0051338~regulation of transferase activity	83	0.28035804762709005	ADCY3,TUSC4,EFNA1,HMGCR,EDN2,PRKAG2,PPARG,ADCY6,EDN1,TGFB3,LPAR3,PRDX3,SDC4,CAMKK1,TGFB2,AKT1,CDC42,SPRY2,CASP3,PRKAR2A,CDKN2B,CDKN2C,CLP1,ILK,MAP2K1IP1,TGFA,IL1B,MS4A2,SHC1,PAK1,CDK5RAP1,NRG1,INSR,MAP2K6,CEACAM1,KNG1,RBL2,PKIG,ADNP,PKIB,PKIA,PRKCD,GRM1,CCND1,EREG,LAX1,CCND2,GADD45G,CD81,PSEN2,PRL3D4,GADD45A,OAS1D,CCK,TNF,GNAI2,DRD2,PFKFB2,TRIB3,SERINC2,HEXIM1,NPM1,CD24,TERF1,PTPRC,MAP2K1,TAOK2,T…	1966	1.7073459514080507	3.224348683161793E-5	32
GO:0032989~cellular component morphogenesis	99	0.3344029724708664	ENAH,L1CAM,CNP,CXCL12,TGFB2,NRCAM,WNT4,PGRMC1,ILK,LRRC50,PDPN,EFNB1,CTNNA1,MARK2,NCAM2,NDEL1,HIF1A,FOXG1,STMN1,PMP22,ADD1,LPPR4,ONECUT1,DRD2,ITGB1,SLC11A2,HOXA1,PTK2,HOXA2,DMD,NKX2-1,CLASP2,FN1,FABP9,NTF3,MAP2K1,NR4A2,CELSR3,HGF,AFG3L2,P2RX7,EPHA7,DLX5,NOTCH4,TGFBR3,MYH10,TMOD1,NRP1,UCHL1,PAX6,GJA1,SDC2,CDC42,SLC1A3,PAK1,CAP1,NRG1,SGK1,ARHGEF2,EGR2,STXBP1,ARTN,UBE2B,MFN2,ADM,SEMA4F,CFL1,CNTN2,NGF…	1966	1.6194292331334819	3.460790053411156E-5	33
GO:0043069~negative regulation of programmed cell death	91	0.3073805100489782	XRCC5,RGD1308470,XRCC4,INSL3,MAEA,SNCB,STAT5B,SNCA,TGFB3,EIF5A,PRDX3,SGMS1,ITSN1,PTMA,IL10,YBX1,TGFB2,CITED2,AKT1,CASP3,BAG3,ILK,APOH,TPT1,PIK3CA,TGFA,IL1B,CAT,TWIST2,CLN3,SGK1,RELA,PIM1,ADNP,POLB,CTNNA1,UBE2B,AMIGO2,TXNDC1,MSX1,BTG2,PSEN2,UBC,KCNH8,NGFR,ACVR1,CCL2,GCLC,TNF,TAF9B,NR3C1,BCL2L1,CX3CL1,PTK2,TSC22D3,SH3GLB1,ALB,BCL2,PPP2CB,HSPA5,NEFL,SCG2,FN1,AIPL1,EEF1A1,IL3,CEBPB,IL7,TGFBR1,GRIN1,N…	1966	1.655919868534314	3.661386503195363E-5	33
GO:0006954~inflammatory response	65	0.21955750717784156	MUG1,MASP1,TACR1,STAT5B,CRP,CRCP,IL15,SGMS1,CXCL10,AKT1,APOA2,CD44,IL1B,MS4A2,LBP,REG3G,KNG1,PTGER3,PDPN,RELA,SERPING1,CHST1,SDC1,SERPINA3N,HIF1A,F3,ACVR1,CXCL1,CCL3,YWHAZ,CCL2,AHCY,TNF,C6,CXCL2,IL4RA,TAC1,CCL5,CCL7,VCAM1,FGG,TNFRSF1B,IL23A,MEFV,CCL20,CD69,HRH4,ITGB6,SCN9A,CD24,FN1,TNFSF4,LIPA,OLR1,ATRN,EPHX2,SMAD1,SELS,STAT3,LAT,P2RX7,FCGR2B,CRH,BMPR1B,IGFBP4	1966	1.842333494287683	3.65174729183293E-5	31
GO:0010035~response to inorganic substance	76	0.2567133930079379	LDHA,APOBEC1,SEC31A,SLC6A1,AQP9,PRDX3,CBX6,FNTB,FOS,CASP3,TNFRSF11B,SLC1A3,CPOX,SHC1,CAT,INSR,FOSL1,MB,RELA,ADNP,APTX,CNGA3,TAT,PRKCD,CDK2,CCND1,SDC1,PRDX6,JUN,CYBRD1,PDGFRA,MAPK9,PDGFRB,TXNRD1,COL1A1,GCLC,ERBB4,DRD2,ALDOB,FKBP1A,NR3C1,BCL2L1,KCNMB2,SLC11A2,PCSK1,ANXA7,PTK2,STAT4,FGG,PDE1C,ALB,BCL2,PPP2CB,SLC30A4,SFRS10,NEDD4L,TXNIP,TRPC1,SLC8A1,OLR1,NR4A2,GGH,ANXA1,CAPN3,PLA2G4A,CDKN1A,P2RX7,UCP…	1966	1.7441885182429662	4.0049917203743846E-5	31
GO:0060548~negative regulation of cell death	91	0.3073805100489782	XRCC5,RGD1308470,XRCC4,INSL3,MAEA,SNCB,STAT5B,SNCA,TGFB3,EIF5A,PRDX3,SGMS1,ITSN1,PTMA,IL10,YBX1,TGFB2,CITED2,AKT1,CASP3,BAG3,ILK,APOH,TPT1,PIK3CA,TGFA,IL1B,CAT,TWIST2,CLN3,SGK1,RELA,PIM1,ADNP,POLB,CTNNA1,UBE2B,AMIGO2,TXNDC1,MSX1,BTG2,PSEN2,UBC,KCNH8,NGFR,ACVR1,CCL2,GCLC,TNF,TAF9B,NR3C1,BCL2L1,CX3CL1,PTK2,TSC22D3,SH3GLB1,ALB,BCL2,PPP2CB,HSPA5,NEFL,SCG2,FN1,AIPL1,EEF1A1,IL3,CEBPB,IL7,TGFBR1,GRIN1,N…	1966	1.6510351491581066	4.056932917284595E-5	33
GO:0051789~response to protein stimulus	36	0.12160108089849686	DERL1,VAPB,ALDOB,NR3C1,BCL2L1,ACTR3,FOS,PCSK1,XBP1,BCL2,CREB3L2,CREB3L1,ERO1L,INSR,PGGT1B,CYR61,EGR1,HERPUD1,KLF10,NR4A2,PARK2,DGKI,HERPUD2,SELS,P2RX7,CCND1,MSX1,ID1,EIF4A2,CASP12,CFL1,MAPK9,NFE2L2,ID3,HSPD1,SERP1	1966	2.3307383412753655	5.134699846331969E-5	30
GO:0043085~positive regulation of catalytic activity	112	0.3783144739064347	ADCY3,XRCC4,EFNA1,EDN2,ADCY6,EDN1,TGFB3,LPAR3,TGFB2,PRKAR2A,ILK,APOA5,APOH,RGN,IL1B,MAP2K1IP1,MS4A2,INSR,MAP2K6,PSMA1,NDEL1,AGTR1A,PSMA5,F3,AKAP6,MAPK9,GNAI2,DRD2,ADCYAP1R1,PFKFB2,ALDOB,NR1H2,HCRTR2,SERINC2,PSMB6,NPM1,MTCH1,NR1H3,TAOK2,MAP2K1,TGFBR1,NR4A2,HGF,LOC497978,P2RX7,PSMC5,VCP,PRKAR1B,NTRK2,ADRA1A,HSPD1,DRD1A,OPRM1,GM2A,PRKAG2,SDC4,CAMKK1,AKT1,CDC42,PSMD3,TGFA,SHC1,PAK1,NRG1,CEACAM1,PTGER…	1966	1.5514924894375555	5.5304851984017134E-5	31
GO:0048666~neuron development	92	0.3107583178517142	ENAH,NRP1,UCHL1,PAX6,STRN,GJA1,L1CAM,CNP,GRIN3A,KCNIP2,CXCL12,SDC2,TGFB2,NRCAM,SLC1A3,CD44,DYNLL2,ATXN10,PGRMC1,ILK,NR2F6,SHC1,PAK1,PITX3,SS18L1,DLG2,RET,SGK1,EGR2,EFNB1,STXBP1,ARTN,CTNNA1,NCAM2,RND1,NDEL1,ADM,SEMA4F,FOXG1,CNTN2,MAPK9,CNTN4,NGFR,STMN1,GAP43,DCC,RAB3A,LPPR4,CCK,NDN,DRD2,CTF1,ARF6,CDH1,HPRT1,ITGB1,SLC11A2,HOXA1,HOXA2,PTK2,CRMP1,BCL2,DMD,NKX2-1,CD24,ACSL4,OLFM3,NEFL,DCLK1,SCLT1,PLA2…	1966	1.6306958935916342	6.050881440278211E-5	31
GO:0032870~cellular response to hormone stimulus	47	0.15875696672859313	ADCY3,CGA,APOBEC1,PGF,GRB2,ALDOB,PPARG,ADCY6,STAT5B,RHOQ,RPS6KB1,AKT1,SLC2A8,FOS,PRKAR2A,STAT4,INSIG1,SH2B2,SHC1,PAK1,PRL,INSR,NR1H3,SGK1,PTPN2,PTPRA,ADIPOR1,PRKCD,UBE2B,JUNB,STAT3,CDK2,HIF1A,UCP3,DUSP1,GNB2,CCND2,GNB1,PRKAR1B,GNAS,IGFBP1,PTPN1,AKAP1,IGFBP2,GHSR,DRD1A,VLDLR	1966	2.0501865038996274	6.138589558057905E-5	31
GO:0055080~cation homeostasis	74	0.2499577774024658	RGD1308470,UTS2,SLC9A5,IL6ST,CYP11B2,EDN2,TACR1,SLC9A3,EDN1,SLC9A2,LPAR3,SAE1,ATP2B4,AQP11,SLC24A2,RGN,TGFA,IL1B,SV2A,KNG1,CLN3,SGK1,PTGER3,CCKBR,TRPM8,PMCH,GRM1,TRDN,CD38,HIF1A,ADM,AGTR1A,GNB1,GTF2I,GHRH,PGM1,STC1,CALCR,CCL3,CCL2,DRD2,TRHR,TAC1,FKBP1A,ATP6V1B2,ITGB1,SLC11A2,SUMO2,ANXA7,HRH3,SLC30A1,BCL2,PTH,SLC30A4,CD24,MAFG,PTPRC,TRPC1,SLC8A1,HERPUD1,GRIN1,IREB2,NPY1R,CSRP3,ITPR1,CD55,P2RX7,SLC…	1966	1.7371809307851802	6.28067914332231E-5	33
GO:0030005~cellular di-, tri-valent inorganic cation homeostasis	62	0.20942408376963353	RGD1308470,UTS2,IL6ST,EDN2,TACR1,EDN1,LPAR3,SAE1,ATP2B4,SLC24A2,RGN,TGFA,IL1B,SV2A,KNG1,CLN3,PTGER3,CCKBR,TRPM8,PMCH,GRM1,TRDN,CD38,HIF1A,ADM,AGTR1A,GTF2I,GHRH,GNB1,PGM1,STC1,CALCR,CCL3,CCL2,DRD2,TRHR,TAC1,FKBP1A,ITGB1,SUMO2,ANXA7,HRH3,SLC30A1,BCL2,PTH,CD24,TRPC1,PTPRC,SLC8A1,HERPUD1,GRIN1,IREB2,NPY1R,CSRP3,ITPR1,CD55,P2RX7,BAX,ADRA1A,CACNA1C,DRD1A,IL2	1966	1.8421965687214037	6.25265907163719E-5	33
GO:0051272~positive regulation of cell motion	37	0.1249788887012329	UTS2,ERBB4,ONECUT1,IL6ST,TACR1,MMP9,EDN2,STAT5B,TAC1,RPS6KB1,CXCL12,TGFB2,CXCL10,PTK2,BCL2,ILK,INSR,CYR61,ICAM1,PLD1,MAP2K1,PDPN,TGFBR1,IGF1,MYLK2,FURIN,CDH13,HIF1A,PLCG1,ETS1,RRAS2,PTP4A1,PDGFRA,PDGFRB,ABCC1,STMN1,DRD1A	1966	2.2757070193285864	6.406717728479894E-5	30
GO:0006836~neurotransmitter transport	37	0.1249788887012329	RAB3A,SYT1,CPLX2,STX7,RAB3C,CLTB,SYT4,SLC6A1,SYNJ1,RIMS2,RIMS1,SLC32A1,SLC1A2,SLC1A3,TRAK2,SYN3,SYN2,SV2B,SV2A,NSF,APBA1,SLC25A4,SLC6A11,NLGN1,SLC6A15,PARK2,STX1B,SLC17A7,P2RX7,SLC17A6,GRM2,SLC6A8,SLC6A6,SLC18A2,RAB15,VAMP2,CACNA1B	1966	2.2757070193285864	6.406717728479894E-5	31
GO:0032535~regulation of cellular component size	67	0.22631312278331364	RTN4,NRP1,IL9R,IL6ST,CAPZA2,MMP9,PPARG,EDN1,TGFB3,RRAD,SGMS1,CXCL12,TGFB2,AKT1,ACTR3,CGREF1,CDKN2C,ILK,DNAJC2,SERTAD2,SGK1,CGRRF1,LIMK1,ADNP,ADIPOR1,CD38,CTH,PRDM4,SEMA4F,CFL1,TGIF1,TMSB4X,DCUN1D3,EMP1,NPPA,ADD1,SHROOM2,NDN,TNFRSF12A,ELN,TAF9B,ARF6,ARPC5,GREM1,CAPZB,TPM1,PTK2,BCL2,NPM1,NEFL,NEFM,DCLK1,IL7,TGFBR1,PSRC1,SMAD4,IGF1,CDKN1A,EI24,CNTF,CDKN2AIP,CAPG,ADRA1A,TGFBR3,IGFBP1,APBB1,SLC9A1	1966	1.7839285163801948	7.584398140658699E-5	32
GO:0048167~regulation of synaptic plasticity	32	0.10808984968755278	GRIK1,DRD2,RNF39,MMP9,SNCA,CABP1,VGF,RIMS1,CALB1,LNPEP,SYP,GRIN2B,SLC24A2,RAB11A,EGR1,RAB8A,ARC,EGR2,NCDN,PMCH,GRIN1,GRIN2A,MYLK2,NRAS,CD38,YWHAG,P2RX3,GSK3B,PSEN2,NPTN,RAB5A,DRD1A	1966	2.4298506712884467	7.57977115610764E-5	30
GO:0000902~cell morphogenesis	90	0.3040027022462422	ENAH,NRP1,UCHL1,PAX6,GJA1,L1CAM,CNP,CXCL12,SDC2,TGFB2,NRCAM,CDC42,WNT4,SLC1A3,PGRMC1,ILK,CAP1,PAK1,NRG1,LRRC50,SGK1,ARHGEF2,EGR2,PDPN,EFNB1,STXBP1,ARTN,CTNNA1,MARK2,NCAM2,HIF1A,NDEL1,ADM,SEMA4F,FOXG1,CFL1,CNTN2,NGFR,STMN1,KLHL10,GAP43,ADD1,DCC,RAB3A,LPPR4,CCK,ONECUT1,NDN,DRD2,PPP3R1,HPRT1,ITGB1,SLC11A2,HOXA1,HOXA2,PTK2,FAT1,BCL2,DMD,NKX2-1,CLASP2,NEFL,DCLK1,FN1,NOX4,LIPA,PLA2G10,NTF3,MAP2K1,PTPRZ…	1966	1.6280892825085274	7.983961383772886E-5	33
GO:0055066~di-, tri-valent inorganic cation homeostasis	64	0.21617969937510556	RGD1308470,UTS2,IL6ST,EDN2,TACR1,EDN1,LPAR3,SAE1,ATP2B4,SLC24A2,RGN,TGFA,IL1B,SV2A,KNG1,CLN3,PTGER3,CCKBR,TRPM8,PMCH,GRM1,TRDN,CD38,HIF1A,ADM,AGTR1A,GTF2I,GHRH,GNB1,PGM1,STC1,CALCR,CCL3,CCL2,DRD2,TRHR,TAC1,FKBP1A,ITGB1,SLC11A2,SUMO2,ANXA7,HRH3,SLC30A1,BCL2,PTH,SLC30A4,CD24,TRPC1,PTPRC,SLC8A1,HERPUD1,GRIN1,IREB2,NPY1R,CSRP3,ITPR1,CD55,P2RX7,BAX,ADRA1A,CACNA1C,DRD1A,IL2	1966	1.805668847471231	8.301517344433407E-5	33
GO:0051050~positive regulation of transport	67	0.22631312278331364	CADM1,GRIK1,EDN2,TACR1,SYNJ1,EDN1,SNCA,TGFB3,LPAR3,RHOQ,CXCL12,IL10,TGFB2,AKT1,CD47,GATA2,SLC1A2,GRIN2B,MS4A2,APLN,INSR,SGK1,PFKM,SIRPA,PRKCD,CD38,ADRB2,FREQ,GHRH,MAPK9,SERP1,TNF,ERBB4,DRD2,PFKFB2,GLUD1,NNAT,TAC1,CDH1,CALR,RIMS1,NR1H2,PCSK1,PTK2,NMU,NR1H3,TRPC1,TNFSF4,PLA2G10,TGFBR1,SMAD4,IGF1,NKX6-1,CADPS,PLA2G4A,P2RX7,CNTF,PLCG1,FCGR2B,BAX,GSK3B,CRH,APBB1,DRD1A,BMPR1A,CACNA1B,IL2	1966	1.776239169326832	8.575894922568938E-5	31
GO:0001944~vasculature development	68	0.22969093058604964	RTN4,NRP1,EFNA1,PGF,FGF9,EDN1,PRRX1,GJA1,IL15,GJA5,CXCL12,TGFB2,CITED2,AKT1,CD44,CTGF,TGFA,IL1B,SHC1,LOX,FGF1,CYR61,PITX2,PDPN,ARHGAP24,JUNB,HIF1A,CRKL,AGTR1A,JUN,COL1A2,COL1A1,ACVR1,EMCN,FOXM1,ELN,COL3A1,CDH2,CX3CL1,WT1,TCF21,ALDH1A2,PTK2,CHM,PPAP2B,C1GALT1,SCG2,NSDHL,KLF5,MAP2K1,VHL,SMAD7,TGFBR1,CSRP3,ANXA2,GPI,CDH13,PKNOX1,MEOX2,ID1,JMJD6,MAPK14,BAX,NTRK2,ITGA7,NOTCH4,TGFBR3,PLAU	1966	1.7647174970275272	9.045343119584714E-5	32
GO:0010557~positive regulation of macromolecule biosynthetic process	147	0.49653774700219555	UTS2,THRA,THRB,MORF4L2,STAT5B,TGFB3,CASK,EIF5A,TBP,IL10,CBFB,IL11,TGFB2,CITED2,FNTB,GATA2,APOA2,IL1B,INSR,CCNA2,PITX2,RELA,RXRG,ARNTL,JUNB,HIF1A,MSX1,JUN,PDGFRA,PDGFRB,MAPK9,NFE2L2,MGC112830,HMGB2,CNBP,ONECUT1,DRD2,CALR,WT1,NR1H2,HOXA1,TCF21,HOXA2,BLOC1S2,SMARCB1,NPM1,TEF,NKX2-1,RNF10,AGRN,NR1H4,NR1H3,KLF5,KLF6,NTF3,MAFB,TGFBR1,SMAD5,GRIN1,SRA1,CREBBP,ESRRG,NR4A2,SMAD4,NR4A1,SMAD2,SMAD1,NR4A3,KLF…	1966	1.439701032197031	9.512703105429843E-5	32
GO:0043549~regulation of kinase activity	78	0.2634690086134099	ADCY3,TUSC4,EFNA1,HMGCR,EDN2,PRKAG2,ADCY6,EDN1,TGFB3,LPAR3,PRDX3,SDC4,CAMKK1,TGFB2,AKT1,CDC42,SPRY2,CASP3,PRKAR2A,CDKN2B,CDKN2C,CLP1,ILK,MAP2K1IP1,TGFA,IL1B,MS4A2,SHC1,PAK1,CDK5RAP1,NRG1,INSR,MAP2K6,CEACAM1,KNG1,RBL2,PKIG,ADNP,PKIB,PKIA,PRKCD,GRM1,CCND1,EREG,LAX1,CCND2,GADD45G,CD81,PSEN2,PRL3D4,GADD45A,CCK,TNF,GNAI2,DRD2,PFKFB2,TRIB3,HEXIM1,NPM1,CD24,PTPRC,MAP2K1,TAOK2,TGFBR1,LRRN3,DGKI,HGF,AVPI1…	1966	1.6833110242544305	1.0622765028722725E-4	32
GO:0042542~response to hydrogen peroxide	30	0.10133423408208073	LDHA,ERBB4,BCL2L1,PRDX3,CBX6,STAT4,CASP3,BCL2,PPP2CB,SHC1,CAT,FOSL1,MB,TXNIP,SLC8A1,OLR1,RELA,ANXA1,APTX,PRKCD,PLA2G4A,SDC1,PLCG1,DUSP1,PRDX6,JUN,PDGFRB,TXNRD1,COL1A1,HSPD1	1966	2.4602238046795524	1.196771224295512E-4	27
GO:0033043~regulation of organelle organization	53	0.1790238135450093	DYNC1LI1,TACR1,CAPZA2,EDN1,SNCA,GRIK5,CTCF,TERF2IP,SDC4,ACTR3,CDC42,SBDS,ILK,IL1B,TGFA,PAK1,INSR,ARHGEF2,SGK1,ROCK2,MID1IP1,UBE2B,UBE2N,EREG,CFL1,TMSB4X,STMN1,MAPRE1,ADD1,RAB3A,SHROOM2,TNF,DRD2,ELN,TAC1,ARF6,ARPC5,RIMS1,CAPZB,TPM1,ESPN,NPM1,CLASP2,TINF2,CD28,TERF1,PSRC1,IGF1,IGF2,PLA2G4A,P2RX7,GOLPH3,CAPG	1966	1.895230547209539	1.4746252107200597E-4	32
GO:0009891~positive regulation of biosynthetic process	155	0.5235602094240838	UTS2,THRA,THRB,MORF4L2,STAT5B,TGFB3,CASK,EIF5A,TBP,IL10,CBFB,IL11,TGFB2,CITED2,FNTB,GATA2,APOA2,APOA5,IL1B,INSR,CCNA2,PITX2,RELA,RXRG,ARNTL,JUNB,HIF1A,MSX1,JUN,PDGFRA,PDGFRB,MAPK9,NFE2L2,MGC112830,CNBP,HMGB2,ONECUT1,DRD2,CALR,WT1,NR1H2,HOXA1,TCF21,HOXA2,BLOC1S2,SMARCB1,NPM1,TEF,NKX2-1,RNF10,AGRN,NR1H4,NR1H3,KLF5,KLF6,NTF3,MAFB,TGFBR1,SMAD5,SRA1,GRIN1,CREBBP,ESRRG,NR4A2,SMAD4,NR4A1,SMAD2,SMAD1,NR4…	1966	1.4123507026864097	1.5488357822135423E-4	32
GO:0010243~response to organic nitrogen	39	0.13173450430670494	CCL2,SLC6A1,DRD2,ALDOC,ALDOB,PTGS1,HMGCS1,RPS6KB1,BCL2L1,HPRT1,TIMP3,TGFB2,CASP3,SLC1A2,PTK2,PIK3C3,VKORC1,IL1B,PPP3CA,NEFL,RELA,GRIN1,GRIN2A,NR4A2,SMAD1,CDO1,PRKCD,PLA2G4A,CCND1,CDKN1A,BTG2,PLCG1,CASP12,CFL1,SLC18A2,MAPK9,SST,DRD1A,MGST1	1966	2.141712687109432	1.535096780637124E-4	29
GO:0022604~regulation of cell morphogenesis	43	0.14524573551764905	ALDOA,RTN4,NRP1,EFNA1,TNFRSF12A,GNA12,TGFB3,CDC42SE1,RHOQ,CDH2,CXCL12,TGFB2,ACTR3,ANXA7,PTK2,ILK,POU3F2,NEFL,NEFM,FN1,MAG,DIXDC1,SGK1,TAOK2,LIMK1,PDPN,GRIN1,ADNP,SMAD4,SMAD2,SMAD1,YWHAH,CNTF,NDEL1,SEMA4F,GSK3B,ITGA7,TGFBR3,MAPK9,CFDP1,NGFR,OMG,MYH10	1966	2.050186503899627	1.5912095750292288E-4	31
GO:0042493~response to drug	86	0.2904914710352981	RGD1308470,LDHA,UTS2,APOBEC1,SLC15A2,PGF,MMP9,CYP11B2,SNCA,PPARG,RPS6KB1,SLC21A4,KCNJ11,IL10,TGFB2,FOS,SLC1A2,APOA2,CASP3,TNFRSF11B,SLC1A3,CPOX,IL1B,LOX,PRL,FOSL1,MAP2K6,RELA,GRIN2A,GSTT1,PRKCD,UBE2B,CDK2,JUNB,CCND1,JUN,MAPK9,GNAS,YWHAZ,CCL3,CCL2,ERBB4,TXN2,DRD2,ALDOB,HMGCS1,CDH1,CCL5,ALDH1A1,PCSK1,PTK2,STAT4,ACSL1,BCL2,SRR,TXNIP,LPL,ACTC1,SLC8A1,SNX27,GGH,ANXA1,IGF2,PARK2,SMAD1,CAPN3,CPT1A,STAT3…	1966	1.6175783425263113	1.653856506758089E-4	32
GO:0010720~positive regulation of cell development	33	0.11146765749028881	XRCC5,XRCC4,TNFRSF12A,DRD2,SYNJ1,PPARG,TGFB3,PAX6,CXCL12,TGFB2,PRPF19,ACTR3,PTK2,ASPA,BCL2,ILK,NEFL,DIXDC1,SGK1,NTF3,LIMK1,RELA,ADNP,SMAD4,SMAD2,SMAD1,NKX6-1,NDEL1,CNTF,FOXG1,NPTN,MAPK9,NGFR	1966	2.3064598168870805	1.65613278035881E-4	31
GO:0043062~extracellular structure organization	45	0.1520013511231211	IBSP,TNF,CADM1,ERBB4,DRD2,MMP9,GLRA2,COL3A1,ELN,FKBP1A,CDH1,DCN,CDH2,SERPINH1,TGFB2,TNFRSF11B,PTK2,POMT1,ILK,AGRN,PAK1,LOX,NRG1,COL11A2,B4GALT7,FN1,CYR61,DNM3,VHL,TGFBR1,DMP1,NFASC,NLGN1,NLGN3,AFG3L2,CACNA2D2,ANXA2,FBLN5,P2RX2,COL1A2,PDGFRA,COL1A1,APBB1,DRD1A,LRP4	1966	2.0056172320757217	1.7039409752472867E-4	31
GO:0030003~cellular cation homeostasis	66	0.22293531498057761	RGD1308470,UTS2,IL6ST,EDN2,TACR1,EDN1,LPAR3,SAE1,ATP2B4,AQP11,SLC24A2,RGN,TGFA,IL1B,SV2A,KNG1,CLN3,SGK1,PTGER3,CCKBR,TRPM8,PMCH,GRM1,TRDN,CD38,HIF1A,ADM,AGTR1A,GTF2I,GHRH,GNB1,PGM1,STC1,CALCR,CCL3,CCL2,DRD2,TRHR,TAC1,FKBP1A,ATP6V1B2,ITGB1,SUMO2,ANXA7,HRH3,SLC30A1,BCL2,PTH,CD24,MAFG,PTPRC,TRPC1,SLC8A1,HERPUD1,GRIN1,IREB2,NPY1R,CSRP3,ITPR1,CD55,P2RX7,BAX,ADRA1A,CACNA1C,DRD1A,IL2	1966	1.7422185741292968	1.8837515232861257E-4	33
GO:0060284~regulation of cell development	66	0.22293531498057761	XRCC5,RTN4,XRCC4,NRP1,FOXA2,EFNA1,PPARG,EDN1,SYNJ1,PAX6,TGFB3,CXCL12,TGFB2,ACTR3,ASPA,ILK,CDK5RAP1,SGK1,LIMK1,RELA,ADNP,DLL1,CTNNA1,NDEL1,SEMA4F,CCND2,FOXG1,NPTN,TGIF1,MAPK9,CNTN4,NGFR,TNFRSF12A,DRD2,CDH2,CALR,PRPF19,HOXA2,PTK2,ATN1,BCL2,POU3F2,AGRN,CD24,NEFL,NEFM,MAG,DIXDC1,NTF3,GRIN1,NLGN1,SMAD4,SMAD2,SMAD1,NKX6-1,YWHAG,YWHAH,CNTF,BAX,GSK3B,NTRK2,TGFBR3,NEUROD1,ID4,OMG,BMPR1A	1966	1.7347731956073766	2.1819506254605603E-4	33
GO:0051480~cytosolic calcium ion homeostasis	39	0.13173450430670494	CALCR,RGD1308470,UTS2,CCL3,IL6ST,DRD2,TACR1,EDN2,TRHR,EDN1,LPAR3,TAC1,FKBP1A,HRH3,IL1B,TGFA,CD24,KNG1,TRPC1,PTPRC,CLN3,SLC8A1,PTGER3,CCKBR,PMCH,NPY1R,GRM1,ITPR1,CD38,CD55,P2RX7,ADM,GHRH,GNB1,GTF2I,AGTR1A,ADRA1A,DRD1A,IL2	1966	2.1041387803180385	2.3215625946848562E-4	30
GO:0001568~blood vessel development	65	0.21955750717784156	RTN4,NRP1,EFNA1,PGF,FGF9,EDN1,PRRX1,GJA1,IL15,GJA5,CXCL12,TGFB2,CITED2,AKT1,CD44,CTGF,TGFA,IL1B,SHC1,LOX,FGF1,CYR61,PITX2,ARHGAP24,JUNB,HIF1A,CRKL,AGTR1A,JUN,COL1A2,COL1A1,ACVR1,EMCN,FOXM1,ELN,COL3A1,CDH2,CX3CL1,WT1,ALDH1A2,PTK2,CHM,PPAP2B,C1GALT1,SCG2,NSDHL,KLF5,MAP2K1,VHL,SMAD7,TGFBR1,CSRP3,ANXA2,GPI,CDH13,PKNOX1,MEOX2,JMJD6,MAPK14,BAX,ITGA7,NOTCH4,NTRK2,TGFBR3,PLAU	1966	1.7382016011322923	2.375256326626607E-4	32
GO:0040017~positive regulation of locomotion	36	0.12160108089849686	UTS2,ERBB4,ONECUT1,IL6ST,TACR1,MMP9,EDN2,CXCL9,TAC1,RPS6KB1,CXCL12,TGFB2,CXCL10,PTK2,BCL2,ILK,INSR,SCG2,CYR61,ICAM1,PLD1,MAP2K1,PDPN,IGF1,ARTN,AGER,FURIN,CDH13,HIF1A,PLCG1,RRAS2,PTP4A1,PDGFRA,PDGFRB,ABCC1,DRD1A	1966	2.17078571001137	2.5570811077069155E-4	28
GO:0048511~rhythmic process	49	0.16551258233406518	UTS2,SLC9A3,EDN2,STAT5B,PGLYRP1,TGFB3,GRIN3A,VGF,TGFB2,GRIN2B,NFIL3,EIF2B2,PRL,EGR2,CCKBR,PMCH,ADNP,GRIN2A,ARNTL,CTNNA1,KIF1B,EREG,CCND2,GHRH,JUN,ADAMTS1,OAS1D,PHLPP,AHCY,DRD2,HS3ST2,BCL2L1,ALDH1A1,NR1D1,GCX1,ALB,BCL2,JUND,TEF,PER2,NKX2-1,PER1,LFNG,GRIN1,ANXA1,PLA2G4A,BAX,BMPR1B,DRD1A	1966	1.907452000463577	2.6923702400649674E-4	30
GO:0030030~cell projection organization	92	0.3107583178517142	JUB,ENAH,NRP1,DYNC2LI1,UCHL1,PAX6,STRN,GJA1,LPAR3,L1CAM,CNP,GRIN3A,CXCL12,SDC2,TGFB2,NRCAM,AKT1,CDC42,CD44,ATXN10,PGRMC1,ILK,SHC1,PAK1,SS18L1,LRRC50,SGK1,EGR2,EFNB1,BAIAP2,STXBP1,ARTN,CTNNA1,UBE2B,NCAM2,NDEL1,ADM,PRDX6,SEMA4F,FOXG1,CFL1,CNTN2,MAPK9,CNTN4,NGFR,STMN1,GAP43,DCC,RAB3A,LPPR4,CCK,ONECUT1,NDN,DRD2,ARF6,CDH1,HPRT1,ITGB1,TPM1,CAPZB,SLC11A2,HOXA1,HOXA2,PTK2,BCL2,DMD,NKX2-1,CD24,ACSL4,NEFL,…	1966	1.5674556096296317	2.737278507711771E-4	32
GO:0031328~positive regulation of cellular biosynthetic process	151	0.5100489782131397	THRA,THRB,MORF4L2,STAT5B,TGFB3,CASK,EIF5A,TBP,IL10,CBFB,IL11,CITED2,GATA2,APOA2,APOA5,IL1B,INSR,CCNA2,PITX2,RELA,RXRG,ARNTL,JUNB,HIF1A,MSX1,JUN,PDGFRA,MAPK9,NFE2L2,MGC112830,HMGB2,CNBP,ONECUT1,DRD2,CALR,WT1,NR1H2,HOXA1,TCF21,HOXA2,BLOC1S2,SMARCB1,NPM1,TEF,NKX2-1,RNF10,AGRN,NR1H4,NR1H3,KLF5,KLF6,NTF3,MAFB,TGFBR1,SMAD5,GRIN1,SRA1,CREBBP,ESRRG,NR4A2,SMAD4,NR4A1,SMAD2,SMAD1,NR4A3,KLF15,DDX5,USF1,USF2…	1966	1.4008061632979352	2.988009667418412E-4	32
GO:0019228~regulation of action potential in neuron	27	0.09120081067387266	PRX,HEXA,CLDN11,KCNMB2,ASPA,ILK,SCN9A,POU3F2,POU3F1,NRG1,EIF2B2,PLP1,EGR2,NTF3,MPDZ,SCN2A1,MAL,AFG3L2,TPO1,P2RX7,P2RX3,P2RX2,CLDN1,PLLP,SCN8A,PMP22,DRD1A	1966	2.4785836838189517	3.1297533295271407E-4	30
GO:0051270~regulation of cell motion	55	0.18577942915048135	RTN4,JUB,UTS2,NRP1,IL6ST,TACR1,EDN2,MMP9,STAT5B,PAX6,RPS6KB1,CXCL12,TGFB2,CXCL10,CITED2,AKT1,ILK,APOH,UNC5C,INSR,CYR61,PITX2,ICAM1,PLD1,SP100,PDPN,MYLK2,ACTN1,HIF1A,RRAS2,PDGFRA,PDGFRB,TMSB4X,STMN1,ERBB4,ONECUT1,DRD2,TAC1,GREM1,TPM1,PTK2,BCL2,MAP2K1,TGFBR1,IGF1,FURIN,CDH13,PLCG1,ETS1,PTP4A1,TGFBR3,ABCC1,SST,DRD1A,IGFBP5	1966	1.818713834104508	3.1562066553603163E-4	30
GO:0045936~negative regulation of phosphate metabolic process	21	0.07093396385745651	RGD1308470,PTPRC,SMAD7,SNCA,YWHAB,FKBP1A,YWHAE,UBE2B,PRKCD,ATXN1,CDKN1C,CDKN1A,DYNLL1,CDKN2B,CDKN2C,JUN,BAX,PSEN2,AKAP1,INSR,IL2	1966	2.8702611054594778	3.1398640125457344E-4	23
GO:0010563~negative regulation of phosphorus metabolic process	21	0.07093396385745651	RGD1308470,PTPRC,SMAD7,SNCA,YWHAB,FKBP1A,YWHAE,UBE2B,PRKCD,ATXN1,CDKN1C,CDKN1A,DYNLL1,CDKN2B,CDKN2C,JUN,BAX,PSEN2,AKAP1,INSR,IL2	1966	2.8702611054594778	3.1398640125457344E-4	23
GO:0009416~response to light stimulus	40	0.13511231210944097	HMGN1,HMGCR,DRD2,TIPIN,AKT1,FOS,CASP3,SLC1A2,PLCB4,SLC1A3,PDE1B,ADAM2,BCL2,JUND,NR2F6,CAT,NMU,AIPL1,SGK1,UBE2A,USP1,RELA,GRIN1,GRIN2A,NLGN3,UBE2B,USF1,JUNB,ATXN1,ACCN1,NRAS,CCND1,CDKN1A,DUSP1,BAX,MAPK9,DCUN1D3,CACNA1C,APBB1,DRD1A	1966	2.0501865038996274	3.222761039666233E-4	32
GO:0007264~small GTPase mediated signal transduction	64	0.21617969937510556	GNA12,RHOQ,RRAD,ITSN1,CDC42,ARL5A,RAB28,RAPGEF5,SHC1,PAK1,RHOG,RAB21,RHOH,RAB27A,ARL1,RALBP1,ARHGEF9,ARL3,RND3,RND1,RAB18,RRAS2,RAB5A,COL1A2,RAB15,ARL8B,RAPGEFL1,RASD2,ARL4A,RAB3A,RAB3B,RAB3C,GRB2,MRAS,MAPKAPK3,RTKN,ARF6,RAB43,PTH,RHOBTB2,RAB11A,RAB2B,GDI1,GDI2,RAB8A,MAP2K1,YWHAB,RASL11B,RSA-14-44,CDH13,NRAS,LAT,RAB30,ARF1,ARF2,MAPK14,RASSF1,ARF3,RAB1,ARF4,RAB34,YWHAQ,RIT2,RAB38	1966	1.7264728453891596	3.3202890740058333E-4	31
GO:0048609~reproductive process in a multicellular organism	108	0.36480324269549064	SPATA20,CCIN,EDN2,STAT5B,TGFB3,TBP,CXCL12,TGFB2,CITED2,WNT4,PPP1R1B,DDX25,RNF38,TPT1,IL1B,EIF2B2,ROS1,ADAM7,CSN1S2B,RAN,PMCH,NR0B1,CDO1,CTNNA1,JUNB,TXNDC3,TXNDC2,SIAH1A,TESK2,ADAMTS1,OAS1D,RAD23B,HMGB2,IL1R1,CCL2,ADCYAP1R1,BCL2L1,ITGB1,NR2C2,WT1,PVRL2,DNAJA1,SLC30A4,PCDHA10,NKX2-1,STRBP,PPP2R2B,LFNG,FABP9,FSCN3,CUGBP1,TGFBR1,GRIN1,MEA1,SMAD5,SMAD1,HERPUD2,USF2,PLA2G4A,RGS2,INSL3,PCDHA8,SMCP,PCDHA…	1966	1.499459203755032	3.3006809023150563E-4	33
GO:0032504~multicellular organism reproduction	108	0.36480324269549064	SPATA20,CCIN,EDN2,STAT5B,TGFB3,TBP,CXCL12,TGFB2,CITED2,WNT4,PPP1R1B,DDX25,RNF38,TPT1,IL1B,EIF2B2,ROS1,ADAM7,CSN1S2B,RAN,PMCH,NR0B1,CDO1,CTNNA1,JUNB,TXNDC3,TXNDC2,SIAH1A,TESK2,ADAMTS1,OAS1D,RAD23B,HMGB2,IL1R1,CCL2,ADCYAP1R1,BCL2L1,ITGB1,NR2C2,WT1,PVRL2,DNAJA1,SLC30A4,PCDHA10,NKX2-1,STRBP,PPP2R2B,LFNG,FABP9,FSCN3,CUGBP1,TGFBR1,GRIN1,MEA1,SMAD5,SMAD1,HERPUD2,USF2,PLA2G4A,RGS2,INSL3,PCDHA8,SMCP,PCDHA…	1966	1.499459203755032	3.3006809023150563E-4	33
GO:0048812~neuron projection morphogenesis	61	0.20604627596689748	ENAH,NRP1,UCHL1,PAX6,GJA1,L1CAM,CNP,CXCL12,SDC2,TGFB2,NRCAM,PGRMC1,ILK,PAK1,SGK1,EGR2,EFNB1,STXBP1,ARTN,CTNNA1,NCAM2,NDEL1,ADM,SEMA4F,FOXG1,CNTN2,STMN1,NGFR,GAP43,DCC,RAB3A,LPPR4,CCK,NDN,DRD2,HPRT1,ITGB1,SLC11A2,HOXA1,HOXA2,PTK2,DMD,BCL2,NKX2-1,NEFL,DCLK1,PLA2G10,MAP2K1,NTF3,PTPRZ1,NFASC,NR4A2,CELSR3,AFG3L2,EPHA7,DLX5,BMPR1B,APBB1,FEZ1,GFRA3,MYH10	1966	1.7450424661099149	3.811067761690934E-4	31
GO:0000302~response to reactive oxygen species	33	0.11146765749028881	LDHA,ERBB4,BCL2L1,PRDX3,CBX6,FOS,CASP3,STAT4,BCL2,PPP2CB,SFRS10,SHC1,CAT,FOSL1,MB,TXNIP,SLC8A1,OLR1,RELA,ANXA1,APTX,PRKCD,PLA2G4A,SDC1,UCP3,PLCG1,DUSP1,PRDX6,JUN,PDGFRB,TXNRD1,COL1A1,HSPD1	1966	2.206178955283294	4.188358760520705E-4	28
GO:0030278~regulation of ossification	30	0.10133423408208073	CALCR,THRB,IL6ST,TACR1,TGFB3,TAC1,OSTN,TGFB2,BCL2,JUND,PRL,TWIST2,EGR2,SMAD5,DMP1,FZD1,IGF1,SMAD1,MEPE,PLA2G4A,ADRB2,P2RX7,DLX5,GDF10,GNAS,BMPR1B,TOB1,ACVR1,BMPR1A,IFI204	1966	2.3064598168870805	4.2878611876551176E-4	27
GO:0032101~regulation of response to external stimulus	49	0.16551258233406518	EDN2,PPARG,STAT5B,TSPAN8,GRIN3A,CXCL12,IL10,CXCL10,SERPINA5,VKORC1,GRID2,APOH,LBP,KNG1,ZFP36,CLN3,PDPN,ARTN,SERPING1,ADRB2,NDEL1,SERPINF2,TNF,CCK,DRD2,CXCL9,TAC1,CX3CL1,CCL5,GREM1,TNFRSF1B,CD24,CD28,SCG2,BECN1,GRIN1,ANXA1,AGER,ANXA2,CDH13,PLA2G4A,CNTF,FCGR2B,NPY,HOPX,FABP4,HSPD1,GHSR,IL2	1966	1.8719094166040073	4.279325734459771E-4	30
GO:0031175~neuron projection development	73	0.24657996959972978	ENAH,NRP1,UCHL1,PAX6,GJA1,STRN,L1CAM,CNP,GRIN3A,CXCL12,SDC2,TGFB2,NRCAM,CD44,ATXN10,PGRMC1,ILK,SHC1,PAK1,SS18L1,SGK1,EGR2,EFNB1,STXBP1,ARTN,CTNNA1,NCAM2,NDEL1,ADM,SEMA4F,FOXG1,CNTN2,MAPK9,CNTN4,STMN1,NGFR,GAP43,DCC,RAB3A,LPPR4,CCK,NDN,DRD2,ARF6,CDH1,HPRT1,ITGB1,SLC11A2,HOXA1,HOXA2,PTK2,BCL2,DMD,NKX2-1,CD24,ACSL4,NEFL,DCLK1,PLA2G10,MAP2K1,NTF3,PTPRZ1,NFASC,NR4A2,CELSR3,AFG3L2,EPHA7,DLX5,BMPR1B,APB…	1966	1.6446551075238767	4.417052975594915E-4	31
GO:0016477~cell migration	70	0.2364465461915217	JUB,NRP1,EDN2,PAX6,GJA1,RPS6KB1,CXCL12,TGFB2,PEX7,CD47,SBDS,CD44,CTGF,IL1B,LBP,MSN,CAP1,NRG1,TWIST1,NR2F1,ICAM1,RET,EFNB1,SIRPA,HIF1A,NDEL1,CFL1,CNTN2,PDGFRB,ACVR1,DCC,CXCL1,CCL3,SHROOM2,CCL2,CCK,TNF,NDN,DRD2,TNFRSF12A,CXCL2,CDH2,CX3CL1,CCL5,ITGB1,VCAM1,CCL22,PTK2,KATNA1,NKX2-1,POU3F2,SCNN1G,CD24,CLASP2,DCLK1,SCG2,VHL,TGFBR1,PODXL,NR4A2,YWHAE,CDH13,FCGR2B,BAX,ABCC1,APBB1,DRD1A,PLAU,GFRA3,MYH10	1966	1.662313381540238	4.61155795519419E-4	32
GO:0045941~positive regulation of transcription	125	0.422225975342003	THRA,THRB,MORF4L2,STAT5B,TGFB3,CASK,TBP,IL10,CBFB,IL11,CITED2,GATA2,CCNA2,PITX2,RELA,RXRG,ARNTL,JUNB,HIF1A,MSX1,JUN,MAPK9,NFE2L2,MGC112830,HMGB2,CNBP,ONECUT1,DRD2,WT1,NR1H2,HOXA1,TCF21,HOXA2,BLOC1S2,SMARCB1,TEF,NKX2-1,RNF10,AGRN,NR1H4,NR1H3,KLF5,KLF6,NTF3,MAFB,TGFBR1,GRIN1,SRA1,CREBBP,SMAD5,ESRRG,NR4A2,SMAD4,NR4A1,SMAD2,NR4A3,KLF15,SMAD1,DDX5,USF1,USF2,SHOX2,NOLC1,RNF4,ETS1,KLF4,FOXA2,PPARG,PAX6,…	1966	1.4397377134126594	4.674197561136406E-4	32
GO:0031960~response to corticosteroid stimulus	42	0.14186792771491302	GPR83,ALPL,CCL2,TNF,SLC9A3,ALDOB,PTGS1,RPS6KB1,CCL5,IL10,FOS,PCSK1,CASP3,APOA2,BCL2,SULT1A1,IL1B,SHC1,INSR,FOSL1,NEFL,SGK1,MAP2K1,ANXA1,IGF1,PARK2,CNGA3,CDO1,TAT,JUNB,IL6RA,PLA2G4A,SDC1,CCND1,CDKN1A,UCP3,DUSP1,ADM,BAX,FABP4,COL1A1,IGFBP2	1966	1.9719351106210152	4.95854122940731E-4	32
GO:0008361~regulation of cell size	54	0.18240162134774532	RTN4,NRP1,IL9R,IL6ST,MMP9,PPARG,EDN1,TGFB3,RRAD,SGMS1,CXCL12,TGFB2,AKT1,CGREF1,CDKN2C,ILK,DNAJC2,SERTAD2,SGK1,CGRRF1,LIMK1,ADNP,ADIPOR1,CD38,CTH,PRDM4,SEMA4F,CFL1,TGIF1,DCUN1D3,EMP1,NPPA,NDN,TNFRSF12A,TAF9B,GREM1,PTK2,BCL2,NPM1,DCLK1,IL7,TGFBR1,PSRC1,SMAD4,IGF1,CDKN1A,EI24,CNTF,CDKN2AIP,ADRA1A,TGFBR3,IGFBP1,APBB1,SLC9A1	1966	1.795298452063457	5.212562515216623E-4	32
GO:0045927~positive regulation of growth	32	0.10808984968755278	IL9R,IL6ST,TNFRSF12A,DRD2,TAF9B,STAT5B,RPS6KB1,CXCL12,TGFB2,AKT1,PTK2,BCL2,ILK,POU3F2,INSR,SGK1,IL7,LIMK1,TGFBR1,CUGBP1,ADNP,IGF1,CACNA2D2,CD38,ADRB2,CNTF,GHRH,HOPX,IGFBP1,GHSR,TSHR,SERP1	1966	2.2114371278018448	5.204213033722649E-4	31
GO:0009967~positive regulation of signal transduction	75	0.25333558520520183	SLC20A1,VAPA,IL6ST,FGF9,PRRX1,GJA1,LPAR3,L1CAM,JAG1,ITSN1,TGFB2,CITED2,IL11,CDC42,CDKN2B,ILK,TGFA,IL1B,LBP,CAT,NRG1,PRL,INSR,KNG1,AR,LTBR,RELA,UBE2I,CTNNA1,PRKCD,UBE2N,ADRB2,HIF1A,EREG,F3,TNF,LITAF,DRD2,PPM1A,TFG,FKBP1A,ITGB1,ECE1,PTH,CD24,NENF,EPO,KLK6,PTPRC,DIXDC1,IL3,TAOK2,TGFBR1,SMAD4,IGF1,IGF2,DGKI,FURIN,SECTM1A,IL6RA,SHOX2,CDKN1C,CDH13,NRAS,P2RX7,CNTF,PLK2,CDKN2AIP,GOLPH3,AKR1B1,ADRA1A,TGFB…	1966	1.618568292552337	5.76865910855151E-4	32
GO:0010628~positive regulation of gene expression	127	0.42898159094747507	THRA,THRB,MORF4L2,STAT5B,TGFB3,CASK,TBP,IL10,CBFB,IL11,CITED2,GATA2,CCNA2,PITX2,RELA,RXRG,ARNTL,JUNB,HIF1A,MSX1,JUN,MAPK9,NFE2L2,MGC112830,HMGB2,CNBP,ONECUT1,DRD2,WT1,NR1H2,HOXA1,TCF21,HOXA2,BLOC1S2,SMARCB1,TEF,NKX2-1,RNF10,AGRN,NR1H4,NR1H3,KLF5,KLF6,NTF3,MAFB,TGFBR1,SMAD5,GRIN1,SRA1,CREBBP,ESRRG,NR4A2,SMAD4,NR4A1,SMAD2,NR4A3,KLF15,SMAD1,DDX5,USF1,USF2,SHOX2,NOLC1,RNF4,ETS1,KLF4,FOXA2,PPARG,PAX6,…	1966	1.4280092467746945	5.837127514128904E-4	32
GO:0045859~regulation of protein kinase activity	72	0.24320216179699372	ADCY3,EFNA1,HMGCR,EDN2,PRKAG2,ADCY6,EDN1,TGFB3,LPAR3,SDC4,CAMKK1,TGFB2,AKT1,SPRY2,CASP3,PRKAR2A,CDKN2B,CDKN2C,CLP1,ILK,MAP2K1IP1,TGFA,IL1B,MS4A2,SHC1,PAK1,CDK5RAP1,NRG1,INSR,CEACAM1,MAP2K6,KNG1,PKIG,ADNP,PKIB,PKIA,PRKCD,GRM1,CCND1,EREG,LAX1,CCND2,GADD45G,PSEN2,CD81,PRL3D4,GADD45A,CCK,TNF,GNAI2,DRD2,TRIB3,HEXIM1,NPM1,CD24,PTPRC,MAP2K1,TAOK2,TGFBR1,LRRN3,HGF,DGKI,AVPI1,LOC497978,CDKN1A,P2RX7,PRKAR1…	1966	1.634096992038079	6.071354325777323E-4	32
GO:0001701~in utero embryonic development	64	0.21617969937510556	XRCC4,INSL3,COPS3,GNA12,EDN1,PITPNB,TTPA,TGFB3,GJA1,IL10,YBX1,CITED2,AKT1,N4BP2L2,GATA2,SBDS,GRIN2B,CYR61,PITX2,SOX10,AR,UBE2A,PTPRR,UBE2B,JUNB,ASCL2,MFN2,HIF1A,MSX1,NDEL1,ADM,PDGFRA,PDGFRB,ADD1,ACVR1,GRB2,C6,KEAP1,EGLN1,CDH1,BCL2L1,ITGB1,VCAM1,PRPF19,LY6E,SMARCB1,SLC30A1,APBA3,AMD1,APBA1,NSDHL,MAFG,CEBPB,MAP2K1,TGFBR1,NASP,SMAD2,CAPN2,NMT1,PLCG1,HOPX,TGFBR3,BMPR1A,MYH10	1966	1.6894240718829545	6.22721735786147E-4	33
GO:0010942~positive regulation of cell death	85	0.28711366323256204	LDHA,PDIA3,DEDD,MMP9,TGFB3,EIF5A,IL10,TGFB2,MAGED1,AKT1,CASP3,CD44,DYNLL1,CDKN2C,IL1B,NGFRAP1,CASP2,FOSL1,LTA,MAP2K6,RAB27A,AIFM3,CYCS,GRIN2A,SF1,GZMB,PRKCD,RGD1310686,ADRB2,JUN,PSEN2,UBC,MAPK9,NGFR,DCUN1D3,ING3,CCK,TNF,APH1A,C6,PPP3R1,RRAGA,TNFRSF8,NR3C1,BCL2L1,ITM2B,TIMP3,ALDH1A1,STAT4,SH3GLB1,BCL2,MTCH1,PRKRA,CD24,PPP2R2B,BMF,CD28,TXNIP,PTPRC,CEBPB,TGFBR1,KLF10,GRIN1,YWHAB,ANXA1,NR4A1,MAL,YWHA…	1966	1.5605897268489697	6.377330722633356E-4	32
GO:0051384~response to glucocorticoid stimulus	40	0.13511231210944097	GPR83,ALPL,CCL2,TNF,SLC9A3,ALDOB,PTGS1,RPS6KB1,CCL5,IL10,FOS,PCSK1,CASP3,APOA2,BCL2,SULT1A1,IL1B,SHC1,INSR,FOSL1,NEFL,SGK1,MAP2K1,ANXA1,IGF1,PARK2,CDO1,TAT,JUNB,IL6RA,PLA2G4A,SDC1,CCND1,CDKN1A,UCP3,DUSP1,ADM,BAX,FABP4,IGFBP2	1966	1.9840514553867357	6.625407258237237E-4	32
GO:0043279~response to alkaloid	28	0.09457861847660867	ALDOA,UQCRC1,SLC6A1,TACR3,DRD2,TACR1,SNCA,PPARG,TAC1,FKBP1A,SDC2,PCSK1,CASP3,BCL2,SRR,IL1B,SHC1,RELA,GRIN1,IGF2,GRM2,PLCG1,BAX,CASP12,HSPD1,CHRNB1,DRD1A,PPP2R2A	1966	2.3272387341563334	6.695866320218791E-4	31
GO:0032990~cell part morphogenesis	67	0.22631312278331364	ENAH,NRP1,UCHL1,PAX6,GJA1,L1CAM,CNP,CXCL12,SDC2,TGFB2,NRCAM,PGRMC1,ILK,PAK1,LRRC50,SGK1,EGR2,EFNB1,STXBP1,ARTN,CTNNA1,MFN2,NCAM2,NDEL1,ADM,SEMA4F,FOXG1,CNTN2,STMN1,NGFR,GAP43,DCC,RAB3A,LPPR4,CCK,NDN,ONECUT1,DRD2,HPRT1,ITGB1,SLC11A2,HOXA1,HOXA2,PTK2,BCL2,DMD,NKX2-1,NEFL,DCLK1,DNM1L,PLA2G10,MAP2K1,NTF3,PTPRZ1,NFASC,NR4A2,CELSR3,WWTR1,AFG3L2,EPHA7,DLX5,BAX,BMPR1B,APBB1,FEZ1,GFRA3,MYH10	1966	1.661643093886391	6.709478044710782E-4	31
GO:0009991~response to extracellular stimulus	78	0.2634690086134099	LDHA,IL6ST,MMP9,PPARG,SYNJ1,TTPA,RPS6KB1,AQP3,TGFB2,CXCL10,ASGR1,AKT1,FOS,SLC1A2,TNFRSF11B,CD44,MAP1LC3A,CDKN2B,PIK3C3,ZFP354A,IL1B,PRL,FOSL1,INSR,LTA,CLN3,ATG9A,RELA,ADNP,PRKCD,CD38,CCND1,ADM,GHRH,JUN,PDGFRB,COL1A1,KPNA2,ALPL,CCL2,AHCY,CCK,GDAP2,TXN2,ALDOB,TIMP3,ALDH1A1,VCAM1,ALDH1A2,PCSK1,STAT4,ACSL1,ALB,BCL2,SLC30A4,HSPA5,ACSL4,ACSL3,SOAT2,SLC8A1,BECN1,FADS1,NR4A2,IGF1,IGF2,USF1,SLC10A3,USF2,P…	1966	1.588555105670572	7.373679527746813E-4	31
GO:0006979~response to oxidative stress	53	0.1790238135450093	LDHA,MMP9,SNCA,PTGS1,PRDX3,CBX6,FOS,HMOX2,CASP3,SLC23A2,CYGB,SHC1,CAT,FOSL1,OXR1,MB,RELA,CYCS,APTX,PRKCD,TAT,CD38,SDC1,HIF1A,BTG1,PRDX6,JUN,BTG3,PDGFRB,TXNRD1,COL1A1,GCLC,ERBB4,TXN2,BCL2L1,ALDH1A1,STAT4,BCL2,PPP2CB,SFRS10,CAR3,TXNIP,SLC8A1,OLR1,MAP2K1,ATRN,ANXA1,PLA2G4A,DUSP1,PLCG1,UCP3,ABCC1,HSPD1	1966	1.7813095853554137	7.392084929327414E-4	31
GO:0051240~positive regulation of multicellular organismal process	67	0.22631312278331364	UTS2,TACR3,GRIK1,ATP6AP2,FGF9,EDN2,TACR1,EDN1,STAT5B,SNCA,PTGS1,TGFB3,TGFB2,AKT1,SLC1A3,SLC24A2,APOH,VKORC1,IL1B,SHC1,LBP,LGI1,APLN,KLRD1,AGPAT1,CCKBR,PMCH,MYLK2,CD38,ADRB2,HIF1A,ADM,EREG,CHRM3,SERPINF2,GHRH,PSEN2,MAPK9,PDGFRB,TSHR,ACVR1,CCL2,TNF,ERBB4,DRD2,TAC1,CX3CL1,CCL5,PTK2,ALB,BCL2,POU3F2,NMU,CUGBP1,NPY1R,GRIA4,IL6RA,PLA2G4A,P2RX7,BAX,NTRK2,ADRA1A,HSPD1,BMPR1B,GHSR,DRD1A,BMPR1A	1966	1.6549698284490966	7.545511443899366E-4	32
GO:0043068~positive regulation of programmed cell death	84	0.28373585542982604	LDHA,PDIA3,DEDD,MMP9,TGFB3,EIF5A,IL10,TGFB2,MAGED1,AKT1,CASP3,CD44,DYNLL1,CDKN2C,IL1B,NGFRAP1,CASP2,FOSL1,LTA,MAP2K6,RAB27A,AIFM3,CYCS,GRIN2A,SF1,GZMB,PRKCD,RGD1310686,ADRB2,JUN,PSEN2,UBC,MAPK9,NGFR,DCUN1D3,ING3,CCK,TNF,APH1A,C6,PPP3R1,TNFRSF8,NR3C1,BCL2L1,ITM2B,TIMP3,ALDH1A1,STAT4,SH3GLB1,BCL2,PRKRA,MTCH1,CD24,PPP2R2B,BMF,CD28,TXNIP,PTPRC,CEBPB,TGFBR1,KLF10,GRIN1,YWHAB,ANXA1,NR4A1,MAL,YWHAE,NCST…	1966	1.556165659586464	7.633521747960614E-4	32
GO:0006357~regulation of transcription from RNA polymerase II promoter	137	0.46275966897483534	THRA,THRB,MORF4L2,STAT5B,TGFB3,CASK,CBFB,IL11,CITED2,MAGED1,GATA2,TRAK2,MYOCD,CLP1,WDR77,TWIST2,PITX2,SATB1,RELA,PKIG,RXRG,ARNTL,NR0B1,PKIA,JUNB,HIF1A,MSX1,JUN,TGIF1,ST18,HMGB2,CNBP,ONECUT1,DRD2,STRAP,TAF9B,CALR,WT1,NR1H2,HOXA1,PFN1,HOXA2,BLOC1S2,ATN1,HEXIM1,SMARCB1,TEF,NKX2-1,AGRN,NR1H4,NR1H3,KLF6,NTF3,MAP2K1,MAFB,SMAD7,SUB1,SMAD5,SRA1,GRIN1,CREBBP,NR4A2,SMAD4,LMCD1,NR4A1,SMAD2,SMAD1,NR4A3,USF1,…	1966	1.3950772402363358	8.244239066721448E-4	33
GO:0046661~male sex differentiation	27	0.09120081067387266	INSL3,HSD17B10,HMGB2,FGF9,STAT5B,BCL2L2,BCL2L1,WT1,LGR4,WNT4,BCL2,NKX2-1,HSD17B4,AR,SMAD5,DMRT1,SF1,NR0B1,CTNNA1,GJB2,CCND1,SDC1,BAX,PDGFRA,KLHL10,MGST1,BMPR1A	1966	2.338945166420701	8.398930683432004E-4	27
GO:0051254~positive regulation of RNA metabolic process	109	0.3681810504982267	NCBP1,THRA,THRB,STAT5B,MORF4L2,TGFB3,CASK,CBFB,IL10,CITED2,IL11,GATA2,PITX2,RELA,RXRG,ARNTL,JUNB,MSX1,HIF1A,JUN,NFE2L2,MGC112830,HMGB2,CNBP,ONECUT1,DRD2,WT1,NR1H2,HOXA1,TCF21,HOXA2,BLOC1S2,SMARCB1,TEF,NKX2-1,AGRN,NR1H4,NR1H3,KLF6,NTF3,MAP2K1,MAFB,GRIN1,SRA1,CREBBP,SMAD5,ESRRG,SMAD4,NR4A2,NR4A1,SMAD2,NR4A3,KLF15,SMAD1,USF1,USF2,SHOX2,RNF4,ETS1,KLF4,FOXA2,PPARG,PAX6,RHOQ,CTCF,YBX1,FOS,FOSL1,SERTAD2…	1966	1.4574151886416915	9.221512826187439E-4	32
GO:0044092~negative regulation of molecular function	75	0.25333558520520183	CAST,OPRM1,ADCY3,INSL3,TUSC4,THRA,HMGCR,PRKAG2,PPARG,ADCY6,SNCA,GABBR1,PRDX3,PTMA,TGFB2,AKT1,SPRY2,APOA2,CASP3,CLP1,ILK,PSMD3,IL1B,CAT,CDK5RAP1,INSR,IRAK2,KNG1,CLN3,SP100,PKIG,ADNP,PKIB,NR0B1,PKIA,PSMA1,ADRB2,ARRB2,PSME1,LAX1,PSMA5,GADD45G,UBC,CAND1,PSME3,GADD45A,OAS1D,GNAI3,GNAI2,DRD2,TRIB3,FKBP1A,EGLN1,SUMO1,PSMB6,HRH3,HEXIM1,HSPA5,GFI1,TERF1,PTPRC,HERPUD1,TNFSF4,SMAD7,IL7,NR4A1,CDKN1C,GPI,CDKN…	1966	1.5906619426807451	9.80630405182592E-4	32
GO:0030335~positive regulation of cell migration	32	0.10808984968755278	UTS2,ONECUT1,ERBB4,IL6ST,TACR1,MMP9,EDN2,TAC1,RPS6KB1,CXCL12,TGFB2,CXCL10,PTK2,BCL2,ILK,INSR,CYR61,ICAM1,PLD1,MAP2K1,PDPN,IGF1,FURIN,CDH13,HIF1A,PLCG1,RRAS2,PTP4A1,PDGFRA,PDGFRB,ABCC1,DRD1A	1966	2.139325047547437	9.740099770797483E-4	28
GO:0051603~proteolysis involved in cellular protein catabolic process	79	0.26684681641614594	UCHL1,IDE,SAE1,OS9,RNF190,MAP1LC3A,MAP1LC3B,WWP1,PSMD3,USP11,FBXL12,ERAP1,USP10,RNF34,USP14,VCPIP1,UBE2A,USP1,RELA,RING1,UBE2F,UBE2I,UBE2B,CLPX,PJA2,UBE2N,PSMA1,PSME1,PSMA5,PIAS3,SIAH1A,PSEN2,UBC,CAND1,UCHL3,PSME3,NGFR,SIAH2,TRA1,FBXO11,RAD23B,OTUD5,RGD69425,DERL1,UBE2Z,APH1A,UBE2V2,RFFL,SUMO3,ARIH1,SUMO2,CYLD,UBE2D3,RGD1308127,SUMO1,PSMB6,UFM1,PPP2CB,CACYBP,NEDD4L,USP33,FBXO9,TRIP12,UBE4A,VHL,UB…	1966	1.5674006497555213	0.001009976878542318	31
GO:0043065~positive regulation of apoptosis	83	0.28035804762709005	LDHA,PDIA3,DEDD,MMP9,TGFB3,EIF5A,IL10,TGFB2,MAGED1,AKT1,CASP3,CD44,DYNLL1,CDKN2C,IL1B,NGFRAP1,CASP2,FOSL1,LTA,MAP2K6,RAB27A,AIFM3,CYCS,GRIN2A,SF1,GZMB,PRKCD,RGD1310686,ADRB2,JUN,PSEN2,UBC,MAPK9,NGFR,DCUN1D3,ING3,CCK,TNF,APH1A,C6,PPP3R1,TNFRSF8,NR3C1,BCL2L1,ITM2B,TIMP3,ALDH1A1,STAT4,SH3GLB1,BCL2,PRKRA,MTCH1,CD24,PPP2R2B,BMF,CD28,TXNIP,PTPRC,CEBPB,TGFBR1,KLF10,GRIN1,YWHAB,ANXA1,NR4A1,MAL,YWHAE,NCST…	1966	1.5469589074879004	0.0010277307608956843	32
GO:0048858~cell projection morphogenesis	64	0.21617969937510556	ENAH,NRP1,UCHL1,PAX6,GJA1,L1CAM,CNP,CXCL12,SDC2,TGFB2,NRCAM,PGRMC1,ILK,PAK1,LRRC50,SGK1,EGR2,EFNB1,STXBP1,ARTN,CTNNA1,NCAM2,NDEL1,ADM,SEMA4F,FOXG1,CNTN2,STMN1,NGFR,GAP43,DCC,RAB3A,LPPR4,CCK,NDN,ONECUT1,DRD2,HPRT1,ITGB1,SLC11A2,HOXA1,HOXA2,PTK2,BCL2,DMD,NKX2-1,NEFL,DCLK1,PLA2G10,MAP2K1,NTF3,PTPRZ1,NFASC,NR4A2,CELSR3,WWTR1,AFG3L2,EPHA7,DLX5,BMPR1B,APBB1,FEZ1,GFRA3,MYH10	1966	1.6539319695324721	0.0011293826794521733	31
GO:0010324~membrane invagination	46	0.1553791589258571	RAB3A,CLTA,CLTB,DRD2,GULP1,SLC9A3,SNCA,SYNJ1,CDC42SE1,ITSN1,ASGR1,CD47,GATA2,ASGR2,CTTN,CLEC4F,PACSIN2,NECAP1,CD24,CAP1,EHD2,EHD4,SCAMP1,CLN3,DNM3,ARC,SCAMP2,LRRN3,STXBP1,ATP6V1H,COLEC12,SIRPA,NRAS,ADRB2,P2RX7,FCGR2B,ARRB2,JMJD6,RAB34,RAB5A,SH3KBP1,BIN1,LRP4,VLDLR,CLCN5,EPN2	1966	1.8371801138840813	0.0011365416128594763	30
GO:0006897~endocytosis	46	0.1553791589258571	RAB3A,CLTA,CLTB,DRD2,GULP1,SLC9A3,SNCA,SYNJ1,CDC42SE1,ITSN1,ASGR1,CD47,GATA2,ASGR2,CTTN,CLEC4F,PACSIN2,NECAP1,CD24,CAP1,EHD2,EHD4,SCAMP1,CLN3,DNM3,ARC,SCAMP2,LRRN3,STXBP1,ATP6V1H,COLEC12,SIRPA,NRAS,ADRB2,P2RX7,FCGR2B,ARRB2,JMJD6,RAB34,RAB5A,SH3KBP1,BIN1,LRP4,VLDLR,CLCN5,EPN2	1966	1.8371801138840813	0.0011365416128594763	30
GO:0022610~biological adhesion	109	0.3681810504982267	JUB,LYPD3,THRA,MAEA,CADM1,TSPAN5,NELL2,L1CAM,TGFB2,NRCAM,CD47,CD44,CTGF,ADAM2,ILK,NEGR1,TYRO3,F11R,RET,PDPN,MPDZ,ACTN1,CTNNA1,SIRPA,NCAM2,NPTN,TESK2,IBSP,ARFGAP1,EMCN,AMTN,TNFRSF12A,CX3CL1,ITGB1,PCDHAC2,PCDHAC1,ITGB6,MSLN,PVRL2,PCDHA10,PCDHA11,EMB,SSX2IP,PCDHA12,PCDHA13,FN1,TAOK2,CELSR3,TINAG,ITGA7,CFDP1,PCDHA6,PCDHA7,PCDHA8,PCDHA9,NRP1,OPCML,PCDHA2,PCDHA3,PCDHA4,PCDHA5,BCAM,PCDHA1,CXADR,SDC4,SDC…	1966	1.44797189368289	0.0011793064800318387	33
GO:0007155~cell adhesion	109	0.3681810504982267	JUB,LYPD3,THRA,MAEA,CADM1,TSPAN5,NELL2,L1CAM,TGFB2,NRCAM,CD47,CD44,CTGF,ADAM2,ILK,NEGR1,TYRO3,F11R,RET,PDPN,MPDZ,ACTN1,CTNNA1,SIRPA,NCAM2,NPTN,TESK2,IBSP,ARFGAP1,EMCN,AMTN,TNFRSF12A,CX3CL1,ITGB1,PCDHAC2,PCDHAC1,ITGB6,MSLN,PVRL2,PCDHA10,PCDHA11,EMB,SSX2IP,PCDHA12,PCDHA13,FN1,TAOK2,CELSR3,TINAG,ITGA7,CFDP1,PCDHA6,PCDHA7,PCDHA8,PCDHA9,NRP1,OPCML,PCDHA2,PCDHA3,PCDHA4,PCDHA5,BCAM,PCDHA1,CXADR,SDC4,SDC…	1966	1.44797189368289	0.0011793064800318387	33
GO:0050806~positive regulation of synaptic transmission	17	0.05742273264651241	UTS2,TNF,CCL2,ERBB4,CCKBR,GRIK1,TACR1,SNCA,TAC1,GRIA4,PTK2,SLC1A3,SLC24A2,NTRK2,LGI1,DRD1A,NMU	1966	2.9874146199680283	0.0012770909804948882	23
GO:0051348~negative regulation of transferase activity	29	0.0979564262793447	TUSC4,HMGCR,PRKAG2,PPARG,TRIB3,PRDX3,AKT1,SPRY2,CASP3,HEXIM1,CLP1,ILK,IL1B,CDK5RAP1,TERF1,KNG1,PTPRC,PKIG,PKIB,PKIA,CDKN1C,CDKN1A,LAX1,GSK3B,GADD45G,FABP4,DUSP9,DRD1A,GADD45A,OAS1D	1966	2.202052170855155	0.001320277414384563	26
GO:0046942~carboxylic acid transport	44	0.14862354332038508	RGD1308470,SLC38A5,SLC38A3,SLC38A2,SLC13A5,AQP9,SLC38A9,SLC6A1,DRD2,PPARG,SLC7A8,SLC19A1,SLC32A1,SERINC2,SLC25A20,SLC1A2,SLC1A3,ACSL1,SLC23A2,SLC25A22,SLC25A1,ACSL4,SLC1A1,APBA1,CPT1B,CLN3,SLC25A4,PDPN,SLC3A2,ANXA1,SLC6A15,SLC10A2,PRKCD,TPO1,SLC17A5,SLC7A3,SLC16A7,SLC6A8,SLC6A6,SLC13A3,ABCC1,SLC38A1,SLC27A5,PLA2G5	1966	1.8535932774982926	0.0013319295556858401	30
GO:0032869~cellular response to insulin stimulus	28	0.09457861847660867	APOBEC1,GRB2,PPARG,ALDOB,RHOQ,SLC2A8,AKT1,STAT4,INSIG1,SHC1,SH2B2,PAK1,INSR,NR1H3,SGK1,PTPN2,PTPRA,UBE2B,PRKCD,CDK2,HIF1A,CCND2,IGFBP1,PTPN1,AKAP1,GHSR,DRD1A,VLDLR	1966	2.2365670951632293	0.0013338969868823547	29
GO:0031668~cellular response to extracellular stimulus	25	0.0844451950684006	LDHA,TXN2,ALDOB,ASGR1,FOS,SLC1A2,CDKN2B,MAP1LC3A,ALB,PIK3C3,HSPA5,FOSL1,CLN3,ATG9A,BECN1,FADS1,NR4A2,ADNP,USF1,PRKCD,USF2,CDKN1A,P2RX7,JUN,KPNA2	1966	2.3655998121918773	0.0013380188461840081	24
GO:0044257~cellular protein catabolic process	79	0.26684681641614594	UCHL1,IDE,SAE1,OS9,RNF190,MAP1LC3A,MAP1LC3B,WWP1,PSMD3,USP11,FBXL12,ERAP1,USP10,RNF34,USP14,VCPIP1,UBE2A,USP1,RELA,RING1,UBE2F,UBE2I,UBE2B,CLPX,PJA2,UBE2N,PSMA1,PSME1,PSMA5,PIAS3,SIAH1A,PSEN2,UBC,CAND1,UCHL3,PSME3,NGFR,SIAH2,TRA1,FBXO11,RAD23B,OTUD5,RGD69425,DERL1,UBE2Z,APH1A,UBE2V2,RFFL,SUMO3,ARIH1,SUMO2,CYLD,UBE2D3,RGD1308127,SUMO1,PSMB6,UFM1,PPP2CB,CACYBP,NEDD4L,USP33,FBXO9,TRIP12,UBE4A,VHL,UB…	1966	1.5523776403329443	0.0013496320414784213	31
GO:0030163~protein catabolic process	83	0.28035804762709005	UCHL1,IDE,SAE1,OS9,LNPEP,AKT1,RNF190,MAP1LC3A,MAP1LC3B,WWP1,PSMD3,USP11,FBXL12,ERAP1,USP10,RNF34,USP14,VCPIP1,UBE2A,USP1,RELA,RING1,UBE2F,UBE2I,UBE2B,CLPX,PJA2,UBE2N,PSMA1,PSME1,PSMA5,PIAS3,SIAH1A,PSEN2,UBC,YME1L1,PSME3,CAND1,UCHL3,NGFR,SIAH2,TRA1,FBXO11,RAD23B,OTUD5,RGD69425,DERL1,UBE2Z,APH1A,UBE2V2,RFFL,RBX1,SUMO3,ARIH1,SUMO2,CYLD,UBE2D3,RGD1308127,SUMO1,PSMB6,UFM1,PPP2CB,CACYBP,NEDD4L,USP33,FB…	1966	1.533022340753775	0.0013572691413609173	32
GO:0007049~cell cycle	108	0.36480324269549064	ADCY3,JUB,DYNC1LI1,MAEA,TGFB2,CDKN2B,CDKN2C,ILK,MAP3K8,RGD1307799,TUBG1,LOC502372,DNAJC2,CCNA2,CGRRF1,RBL2,PDPN,RAN,PPP1CC,PPP1CB,WEE1,CCRK,DCTN2,PSMA1,PPP1CA,MAPK6,PSMA5,SIAH1A,TESK2,AKAP8,STMN1,PMP22,MGC112830,MCTS1,RAD17,TIPIN,CHEK1,CALR,SYCP1,ITGB1,UHMK1,PSMB6,KATNA1,CDC123,NPM1,UCHL5IP,CLASP2,LFNG,MAP2K1,GAS2,RNF8,CDKN1C,CDKN1A,PSMC5,PLK2,RGS2,RNF2,LOC498400,MYH10,LZTS2,AKT1,CGREF1,SBDS,PSMD…	1966	1.4440444070945198	0.0013710840413794223	31
GO:0040012~regulation of locomotion	53	0.1790238135450093	RTN4,JUB,UTS2,IL6ST,MMP9,TACR1,EDN2,SNCA,PAX6,RPS6KB1,CXCL12,TGFB2,CITED2,CXCL10,AKT1,ILK,APOH,UNC5C,INSR,PITX2,CYR61,ICAM1,PLD1,PDPN,ARTN,HIF1A,RRAS2,PDGFRA,PDGFRB,TMSB4X,TSHR,ERBB4,ONECUT1,DRD2,CXCL9,TAC1,GREM1,TPM1,PTK2,BCL2,SCG2,MAP2K1,IGF1,FURIN,AGER,CDH13,PLCG1,PTP4A1,TGFBR3,ABCC1,SST,DRD1A,IGFBP5	1966	1.7339343304257484	0.0014267292024185974	30
GO:0050767~regulation of neurogenesis	57	0.1925350447559534	XRCC5,RTN4,XRCC4,NRP1,FOXA2,EFNA1,PPARG,SYNJ1,PAX6,CXCL12,ACTR3,ASPA,ILK,CDK5RAP1,SGK1,LIMK1,RELA,ADNP,DLL1,CTNNA1,NDEL1,CCND2,SEMA4F,FOXG1,NPTN,TGIF1,CNTN4,NGFR,TNFRSF12A,DRD2,CDH2,CALR,PRPF19,HOXA2,PTK2,ATN1,BCL2,POU3F2,CD24,NEFL,NEFM,MAG,DIXDC1,NTF3,GRIN1,NLGN1,SMAD1,NKX6-1,YWHAG,YWHAH,CNTF,GSK3B,NTRK2,NEUROD1,ID4,OMG,BMPR1A	1966	1.6936323293083873	0.001457663335192927	32
GO:0045893~positive regulation of transcription, DNA-dependent	107	0.3614254348927546	THRA,THRB,STAT5B,MORF4L2,TGFB3,CASK,CBFB,IL10,CITED2,IL11,GATA2,PITX2,RELA,RXRG,ARNTL,JUNB,MSX1,HIF1A,JUN,NFE2L2,MGC112830,HMGB2,CNBP,ONECUT1,DRD2,WT1,NR1H2,HOXA1,TCF21,HOXA2,BLOC1S2,SMARCB1,TEF,NKX2-1,AGRN,NR1H4,NR1H3,KLF6,NTF3,MAFB,GRIN1,SRA1,CREBBP,SMAD5,ESRRG,SMAD4,NR4A2,NR4A1,SMAD2,NR4A3,KLF15,SMAD1,USF1,USF2,SHOX2,RNF4,ETS1,KLF4,FOXA2,PPARG,PAX6,RHOQ,CTCF,YBX1,FOS,FOSL1,SERTAD2,ALX1,ZFP36,E…	1966	1.4432233941925008	0.0014987305350060431	32
GO:0015849~organic acid transport	44	0.14862354332038508	RGD1308470,SLC38A5,SLC38A3,SLC38A2,SLC13A5,AQP9,SLC38A9,SLC6A1,DRD2,PPARG,SLC7A8,SLC19A1,SLC32A1,SERINC2,SLC25A20,SLC1A2,SLC1A3,ACSL1,SLC23A2,SLC25A22,SLC25A1,ACSL4,SLC1A1,APBA1,CPT1B,CLN3,SLC25A4,PDPN,SLC3A2,ANXA1,SLC6A15,SLC10A2,PRKCD,TPO1,SLC17A5,SLC7A3,SLC16A7,SLC6A8,SLC6A6,SLC13A3,ABCC1,SLC38A1,SLC27A5,PLA2G5	1966	1.8409837994200733	0.0015045867756489084	30
GO:0006470~protein amino acid dephosphorylation	34	0.11484546529302482	PPP6C,PDP2,PPP3R1,PTPN23,PPM1A,PTPN21,PPM1B,MTMR3,DUSP13,PPP2CA,BCL2,PPP2CB,PPP3CA,PPAP2A,PTPRC,PTPN9,PTPN18,PTPN2,PTPRZ1,PTPN5,PTPRA,PTPRR,PPP1CC,PPP1CB,PPM2C,CDC25A,PPP1CA,PPM1E,DUSP2,DUSP1,PTP4A1,PTPN1,DUSP9,PPP2R2A	1966	2.0302817805607956	0.0015501475155633715	29
GO:0009266~response to temperature stimulus	34	0.11484546529302482	ALDOA,GCLC,CCL2,TACR1,MMP9,RBM3,TRPV3,PPARG,RPS6KB1,VGF,CXCL12,TGFB2,CXCL10,FOS,BCL2,NR2F6,IL1B,HSPA4,EIF2B2,TRPM8,PMCH,PRKCD,PLA2G4A,ADRB2,UCP3,ADM,P2RX3,HSPB8,CASP12,CIRBP,NGFR,HSPD1,PCSK1N,SST	1966	2.0302817805607956	0.0015501475155633715	29
GO:0060627~regulation of vesicle-mediated transport	36	0.12160108089849686	RAB3A,SYT1,RAB3B,RAB3C,DRD2,SNCA,SYNJ1,GRIK5,SYT9,CALR,RIMS1,NR1H2,CDC42,CD47,GATA2,PTK2,PACSIN2,MS4A2,NSF,NR1H3,EHD4,RPH3AL,STXBP1,STX1B,SIRPA,CADPS,CDH13,PLA2G4A,SCFD1,FREQ,FCGR2B,DYRK1A,VAMP2,BIN1,FEZ2,EPN2	1966	1.9769655573317833	0.0016575532228386702	29
GO:0015837~amine transport	38	0.12835669650396894	SLC38A5,SLC38A3,YWHAZ,SLC38A2,AQP9,SLC38A9,SLC6A1,SLC7A8,SLC19A1,SLC32A1,SERINC2,SLC25A20,SLC1A2,SLC1A3,LY6E,SLC25A22,SLC1A1,APBA1,CPT1B,CLN3,CCKBR,SLC25A4,PDPN,SLC3A2,SLC6A15,PARK2,PRKCD,TPO1,CADPS,SLC7A3,FCGR2B,SLC6A8,SLC6A6,SLC18A2,SLC13A3,SLC5A7,SLC38A1,DRD1A	1966	1.9315806730955163	0.001724745965006269	32
GO:0010769~regulation of cell morphogenesis involved in differentiation	32	0.10808984968755278	RTN4,NRP1,TNFRSF12A,EFNA1,TGFB3,CDH2,CXCL12,TGFB2,ACTR3,PTK2,ILK,POU3F2,NEFL,NEFM,MAG,DIXDC1,SGK1,LIMK1,GRIN1,ADNP,SMAD4,SMAD2,SMAD1,NDEL1,CNTF,YWHAH,SEMA4F,GSK3B,MAPK9,TGFBR3,NGFR,OMG	1966	2.0717674144669913	0.0017177951398059665	31
GO:0051726~regulation of cell cycle	65	0.21955750717784156	DYNC1LI1,EDN1,STAT5B,TGFB2,CITED2,FNTB,AKT1,CDC42,SBDS,CASP3,SFRS5,CDKN2B,CDKN2C,CLP1,TGFA,IL1B,CDK5RAP1,FOSL1,INSR,SGK1,ROCK2,MYLK2,PKIA,UBE2B,JUNB,CCND1,EREG,PRDM4,CCND2,JUN,BTG4,GADD45G,FOXG1,BTG3,NGFR,DCUN1D3,GADD45A,RAD17,TNF,DRD2,TIPIN,CHEK1,OBFC2A,CALR,ITGB1,CDC37,HEXIM1,BCL2,NPM1,PGGT1B,CD28,PTPRC,TAF6,NUCKS1,IGF1,NEUROG1,IGF2,SNAI1,UIMC1,OBFC2B,CDKN1A,MAPK14,BAX,ID3,HPGD,APBB1	1966	1.6185682925523368	0.001755206038872914	32
GO:0032103~positive regulation of response to external stimulus	25	0.0844451950684006	TNF,EDN2,STAT5B,CXCL9,TAC1,CX3CL1,CCL5,CXCL12,CXCL10,CD24,LBP,SCG2,CD28,BECN1,ARTN,AGER,CDH13,PLA2G4A,NDEL1,CNTF,FCGR2B,NPY,FABP4,HSPD1,GHSR	1966	2.2949848924249556	0.002173952162630055	28
GO:0010627~regulation of protein kinase cascade	64	0.21617969937510556	SLC20A1,VAPA,ATP6AP2,IL6ST,FGF9,EDN1,LPAR3,GJA1,ITSN1,TGFB2,IL11,AKT1,CDC42,GRIN2B,ILK,IL1B,CAT,PAK1,PRL,INSR,RHOH,KNG1,AR,ELP2,LTBR,RELA,MYLK2,PRKCD,GRM1,UBE2N,ADRB2,F3,AKAP6,MAPK9,AKAP7,AKAP1,TNF,LITAF,DRD2,PPM1A,TFG,FKBP1A,ITGB1,CD24,NENF,EPO,PTPRC,DIXDC1,IL3,TAOK2,IL1RL1,TGFBR1,IGF1,IGF2,SECTM1A,IL6RA,P2RX7,CNTF,PLK2,ID1,AKR1B1,ADRA1A,IL22RA2,IL2	1966	1.6132615112652802	0.0022056373949653763	31
GO:0017038~protein import	31	0.10471204188481677	YWHAZ,TNF,FGF9,TIMM10,TGFB3,PEX3,TGFB2,PEX7,AIP,AKT1,PPP3CA,KPNB1,PRL,RBM22,TXNIP,RAN,ARNTL,NUPL1,MFN2,JUN,CFL1,TOMM20,PTTG1IP,MAPK9,NUTF2,KPNA4,KPNA3,KPNA2,DRD1A,KPNA1,TOB1	1966	2.0724711398115794	0.0022249070964104334	27
GO:0006916~anti-apoptosis	43	0.14524573551764905	CCL2,GCLC,TNF,STAT5B,NR3C1,BCL2L1,PTMA,CITED2,AKT1,TSC22D3,SH3GLB1,BCL2,BAG3,TPT1,IL1B,TGFA,PIK3CA,HSPA5,TWIST2,FN1,IL3,EEF1A1,CEBPB,IL7,TGFBR1,RELA,IGF1,POLB,HGF,PEA15A,BIRC3,SELS,CDH13,AMIGO2,TXNDC1,ETS1,BAX,GSK3B,BNIP3L,UBC,CFDP1,HSPD1,NGFR	1966	1.8239590276072546	0.0022230783486619776	30
GO:0010648~negative regulation of cell communication	61	0.20604627596689748	GRIK1,SLC6A1,GLRA1,FGF9,GRIK3,TGFB3,PAWR,YBX1,AKT1,WNT4,HTRA1,SLC24A2,IL1B,RHOH,CLN3,PMCH,STRN3,RELA,ADNP,STXBP1,RPH3AL,NR0B1,PRKCD,CTNNBIP1,MFN2,CD38,CCND1,ADRB2,ARRB2,TGIF1,NGFR,ACVR1,GNAI3,GNAI2,ONECUT1,STRAP,DRD2,NR3C1,GREM1,CALR,PPP2CB,HSPA5,PTPRC,IL1RL1,SMAD7,IGF1,RGS14,ATXN1,P2RX7,RGS1,RGS2,RGS3,RGS4,ADRA1A,TGFBR3,RGS7,RGS8,DRD1A,LRP4,IGFBP5,TOB1	1966	1.6312353487549205	0.002324637938629248	30
GO:0001505~regulation of neurotransmitter levels	29	0.0979564262793447	SYT1,RAB3A,CPLX2,RAB3C,CLTB,STX7,SYT4,SYNJ1,GAD2,DYNLL1,SYN3,SYN2,SV2B,GAD1,NSF,APBA1,CLN3,SLC25A4,NLGN1,PARK2,SLC17A7,P2RX7,GRM2,SLC17A6,COLQ,RAB15,SLC5A7,VAMP2,CACNA1B	1966	2.1234074504674707	0.0024266433367818863	29
GO:0006928~cell motion	98	0.33102516466813037	JUB,ENAH,LYPD3,EDN2,L1CAM,RPS6KB1,CXCL12,TGFB2,CXCL10,NRCAM,CD47,CD44,CTGF,PGRMC1,IL1B,TWIST1,RET,PDPN,EFNB1,SIRPA,NDEL1,HIF1A,FOXG1,PDGFRB,CCL3,CCL2,TNFRSF12A,DRD2,CX3CL1,CCL5,ITGB1,HOXA1,PTK2,HOXA2,KATNA1,DNAJA1,NKX2-1,CLASP2,STRBP,NTF3,MAP2K1,TGFBR1,PODXL,NR4A2,HGF,EPHA7,ETS1,DRD1A,PLAU,MYH10,NRP1,SMCP,PAX6,GJA1,PEX7,SBDS,MSN,CAP1,LBP,NRG1,NR2F1,ICAM1,EGR2,ARTN,SEMA4F,CFL1,CNTN2,NGFR,GAP43,ACV…	1966	1.448929884967525	0.0025408017306896014	32
GO:0045767~regulation of anti-apoptosis	17	0.05742273264651241	RTN4,ERBB4,IGF1,RTKN,BCL2L1,SMAD1,IL6RA,CDKN1A,BTG2,ADM,DUSP1,SERBP1,BAX,NPM1,PDGFRB,HSPD1,SLC9A1	1966	2.825932748618405	0.0025305735295406695	27
GO:0051047~positive regulation of secretion	37	0.1249788887012329	TNF,GRIK1,CADM1,DRD2,TACR1,GLUD1,EDN2,PFKFB2,EDN1,SNCA,NNAT,TGFB3,TAC1,CXCL12,IL10,TGFB2,PCSK1,GRIN2B,MS4A2,APLN,NMU,TNFSF4,PLA2G10,PFKM,NKX6-1,CADPS,CD38,P2RX7,CNTF,FREQ,GHRH,CRH,MAPK9,APBB1,CACNA1B,SERP1,IL2	1966	1.9123588397719211	0.0025881879212421577	30
GO:0006605~protein targeting	44	0.14862354332038508	YWHAZ,TNF,FGF9,TIMM10,CACNB1,TGFB3,EIF5A,PEX3,CALR,TGFB2,AIP,PEX7,AKT1,TRAK2,SRPR,PPP3CA,NUP54,PRL,KPNB1,RAB27A,RBM22,TXNIP,RAN,NLGN1,YWHAB,ARNTL,OPTN,YWHAE,MFN2,YWHAG,JUN,GSK3B,CFL1,PTTG1IP,TOMM20,YWHAQ,MAPK9,NUTF2,KPNA4,KPNA3,KPNA2,DRD1A,KPNA1,TOB1	1966	1.7922160166539784	0.0027347741170331563	29
GO:0030334~regulation of cell migration	47	0.15875696672859313	RTN4,JUB,UTS2,ERBB4,ONECUT1,IL6ST,DRD2,TACR1,MMP9,EDN2,PAX6,TAC1,RPS6KB1,GREM1,TPM1,CXCL12,TGFB2,CXCL10,CITED2,AKT1,PTK2,BCL2,ILK,APOH,UNC5C,INSR,PITX2,CYR61,ICAM1,PLD1,MAP2K1,PDPN,IGF1,FURIN,CDH13,HIF1A,PLCG1,RRAS2,PTP4A1,PDGFRA,PDGFRB,TGFBR3,TMSB4X,ABCC1,SST,DRD1A,IGFBP5	1966	1.7519775578778631	0.0027742986228779243	30
GO:0060348~bone development	38	0.12835669650396894	IBSP,THRA,FGF9,MMP9,TGFB3,GABBR1,OSTN,CBFB,TGFB2,PEX7,IGSF10,HOXA2,SBDS,INSIG2,CTGF,BCL2,INSIG1,PTH,JUND,PTN,MYOG,COL11A2,FN1,ZCCHC2,KLF10,DMP1,SMAD5,IGF1,IGF2,SMAD1,WWTR1,SHOX2,CHRDL1,GNAS,STC1,TMSB4X,COL1A1,IGFBP5	1966	1.8848488826173988	0.0028181987532557295	30
GO:0042326~negative regulation of phosphorylation	18	0.06080054044924843	RGD1308470,PTPRC,SMAD7,SNCA,FKBP1A,UBE2B,PRKCD,ATXN1,CDKN1C,CDKN1A,DYNLL1,CDKN2B,CDKN2C,JUN,BAX,PSEN2,INSR,IL2	1966	2.7002456392824357	0.002827500700161245	21
GO:0007204~elevation of cytosolic calcium ion concentration	33	0.11146765749028881	CALCR,RGD1308470,UTS2,CCL3,DRD2,TACR1,EDN2,TRHR,EDN1,LPAR3,TAC1,FKBP1A,HRH3,IL1B,CD24,KNG1,PTPRC,SLC8A1,PTGER3,CCKBR,PMCH,GRM1,ITPR1,CD38,CD55,P2RX7,ADM,GHRH,GNB1,AGTR1A,ADRA1A,DRD1A,IL2	1966	1.9898869008437559	0.0028292858007186172	29
GO:0051347~positive regulation of transferase activity	56	0.18915723695321734	ADCY3,EFNA1,EDN2,EDN1,ADCY6,PRKAG2,TGFB3,LPAR3,SDC4,CAMKK1,TGFB2,AKT1,CDC42,PRKAR2A,ILK,MS4A2,IL1B,TGFA,MAP2K1IP1,SHC1,PAK1,NRG1,INSR,CEACAM1,MAP2K6,ADNP,GRM1,PRKCD,CCND1,EREG,CCND2,CD81,GADD45G,PRL3D4,TNF,CCK,GNAI2,DRD2,PFKFB2,SERINC2,NPM1,CD24,PTPRC,TAOK2,MAP2K1,TGFBR1,LRRN3,HGF,DGKI,AVPI1,LOC497978,TPO1,P2RX7,PRKAR1B,VLDLR,IL2	1966	1.6559198685343142	0.0029050561334575953	31
GO:0000904~cell morphogenesis involved in differentiation	63	0.21280189157236953	ENAH,NRP1,UCHL1,PAX6,L1CAM,CNP,CXCL12,SDC2,TGFB2,NRCAM,WNT4,SLC1A3,PGRMC1,ILK,EGR2,EFNB1,STXBP1,ARTN,CTNNA1,NCAM2,NDEL1,HIF1A,SEMA4F,FOXG1,CNTN2,STMN1,NGFR,GAP43,DCC,RAB3A,LPPR4,CCK,NDN,DRD2,PPP3R1,HPRT1,SLC11A2,HOXA1,HOXA2,PTK2,BCL2,NKX2-1,NEFL,DCLK1,FN1,PLA2G10,NTF3,PTPRZ1,NFASC,NR4A2,CELSR3,AFG3L2,SNAI1,EPHA7,ID1,DLX5,NOTCH4,TGFBR3,BMPR1B,APBB1,FEZ1,GFRA3,MYH10	1966	1.601178715855494	0.0029415118154880737	31
GO:0033674~positive regulation of kinase activity	54	0.18240162134774532	ADCY3,EFNA1,EDN2,EDN1,ADCY6,PRKAG2,TGFB3,LPAR3,SDC4,CAMKK1,TGFB2,AKT1,CDC42,PRKAR2A,ILK,MS4A2,IL1B,TGFA,MAP2K1IP1,SHC1,PAK1,NRG1,INSR,CEACAM1,MAP2K6,ADNP,GRM1,PRKCD,CCND1,EREG,CCND2,CD81,GADD45G,PRL3D4,TNF,CCK,GNAI2,DRD2,PFKFB2,NPM1,CD24,PTPRC,TAOK2,MAP2K1,TGFBR1,LRRN3,HGF,DGKI,AVPI1,LOC497978,P2RX7,PRKAR1B,VLDLR,IL2	1966	1.6689960484007014	0.0031099494280429907	31
GO:0051960~regulation of nervous system development	60	0.20266846816416145	XRCC5,RTN4,XRCC4,NRP1,FOXA2,EFNA1,PPARG,SYNJ1,PAX6,CXCL12,ACTR3,ASPA,ILK,CDK5RAP1,SGK1,LIMK1,RELA,ADNP,DLL1,CTNNA1,NDEL1,CCND2,SEMA4F,FOXG1,NPTN,TGIF1,CNTN4,NGFR,TNFRSF12A,DRD2,CDH2,CALR,PRPF19,HOXA2,PTK2,ATN1,BCL2,POU3F2,AGRN,CD24,NEFL,NEFM,MAG,DIXDC1,NTF3,GRIN1,NLGN1,IGF1,SMAD1,NKX6-1,YWHAG,YWHAH,CNTF,GSK3B,NTRK2,NEUROD1,ID4,GHSR,OMG,BMPR1A	1966	1.6185682925523373	0.003141599986576704	32
GO:0008584~male gonad development	20	0.06755615605472048	HSD17B10,INSL3,HMGB2,AR,FGF9,SF1,BCL2L2,BCL2L1,CTNNA1,NR0B1,WT1,CCND1,SDC1,WNT4,BCL2,BAX,NKX2-1,KLHL10,HSD17B4,MGST1	1966	2.5104324537546456	0.0032223663594657115	24
GO:0050805~negative regulation of synaptic transmission	13	0.043911501435568316	GNAI3,SLC6A1,GRIK1,GNAI2,DRD2,PMCH,GRIK3,STXBP1,ADNP,CD38,SLC24A2,ADRA1A,DRD1A	1966	3.331553068836894	0.003303585619036098	20
GO:0035295~tube development	64	0.21617969937510556	ENAH,NRP1,FOXA2,PGF,FGF9,LMO4,EDN1,TGFB3,GJA1,SDC4,GJA5,CXCL12,LGR4,TGFB2,SPRY2,WNT4,CD44,CTGF,ILK,LOX,FGF1,IPMK,TWIST1,CYR61,PITX2,ALX1,AR,RET,PDPN,NPAP60,MYCN,SDC1,PPP1CA,HIF1A,ADM,PSEN2,CFL1,PDGFRA,HSD11B1,TGIF1,ACVR1,RAB3A,PPP3R1,CDH1,NR3C1,GREM1,PFN1,ALDH1A2,TCF21,BCL2,NKX2-1,LIPA,TGFBR1,SMAD4,IGF1,SMAD2,NR4A3,JMJD6,ID1,NOTCH4,CRH,HOPX,BMPR1A,NFIB	1966	1.5872411643093884	0.0032899087396848214	32
GO:0006952~defense response	94	0.31751393345718626	DEFB29,APOBEC1,MUG1,MASP1,TACR1,CRP,SNCA,STAT5B,PGLYRP1,CRCP,IL15,SGMS1,CD1D1,RT1-DA,IL10,CXCL10,AKT1,APOA2,CD44,GRIN2B,IL1B,MS4A2,LBP,REG3G,RAB27A,KNG1,PLD1,PTGER3,SP100,CCKBR,PDPN,RELA,IRGM,PRG2,SERPING1,CHST1,SDC1,SERPINA3N,HIF1A,F3,ACVR1,CXCL1,TNFAIP8L2,CCL3,YWHAZ,IL1R1,CCL2,AHCY,CCK,TNF,C6,CXCL2,IL4RA,TAC1,CCL5,CCL7,VCAM1,TNFRSF1B,FGG,IL23A,MEFV,CCL20,CD69,BCL2,ITGB6,HRH4,SCN9A,CD24,TBKBP1,F…	1966	1.4490039952373304	0.003288431828195937	31
GO:0051170~nuclear import	24	0.08106738726566459	RBM22,TXNIP,TNF,FGF9,RAN,TGFB3,ARNTL,NUPL1,HNRNPA1,TGFB2,AKT1,JUN,CFL1,PTTG1IP,NUTF2,PPP3CA,KPNA4,KPNA3,DRD1A,PRL,KPNB1,KPNA2,KPNA1,TOB1	1966	2.270975819704202	0.0033438015339368743	26
GO:0001503~ossification	35	0.11822327309576085	IBSP,THRA,FGF9,MMP9,TGFB3,GABBR1,OSTN,CBFB,PEX7,IGSF10,HOXA2,SBDS,CTGF,BCL2,PTH,JUND,PTN,MYOG,COL11A2,FN1,ZCCHC2,KLF10,DMP1,SMAD5,IGF1,IGF2,SMAD1,WWTR1,SHOX2,CHRDL1,GNAS,STC1,TMSB4X,COL1A1,IGFBP5	1966	1.9220498474059005	0.0034219737182353827	31
GO:0043086~negative regulation of catalytic activity	61	0.20604627596689748	OPRM1,ADCY3,CAST,INSL3,TUSC4,HMGCR,PPARG,ADCY6,SNCA,PRKAG2,GABBR1,PRDX3,PTMA,TGFB2,AKT1,SPRY2,CASP3,APOA2,CLP1,ILK,PSMD3,IL1B,CDK5RAP1,KNG1,CLN3,PKIG,PKIB,PKIA,PSMA1,PSME1,LAX1,PSMA5,GADD45G,UBC,CAND1,PSME3,GADD45A,OAS1D,GNAI3,GNAI2,DRD2,TRIB3,FKBP1A,PSMB6,HRH3,HEXIM1,HSPA5,GFI1,TERF1,PTPRC,HERPUD1,IL7,SMAD7,NR4A1,CDKN1C,GPI,CDKN1A,PSMC5,GSK3B,FABP4,DUSP9,DRD1A	1966	1.603350983818939	0.0035036008384651263	32
GO:0009409~response to cold	15	0.05066711704104036	TRPM8,PMCH,RBM3,PPARG,VGF,TGFB2,CXCL10,FOS,ADRB2,ADM,UCP3,P2RX3,CASP12,CIRBP,PCSK1N	1966	2.9760771830801036	0.003572043563733751	19
GO:0045860~positive regulation of protein kinase activity	52	0.17564600574227326	ADCY3,EFNA1,EDN2,EDN1,ADCY6,PRKAG2,TGFB3,LPAR3,SDC4,CAMKK1,TGFB2,AKT1,PRKAR2A,ILK,MS4A2,IL1B,TGFA,MAP2K1IP1,SHC1,PAK1,NRG1,INSR,CEACAM1,MAP2K6,ADNP,GRM1,PRKCD,CCND1,EREG,CCND2,CD81,GADD45G,PRL3D4,TNF,CCK,GNAI2,DRD2,NPM1,CD24,PTPRC,TAOK2,MAP2K1,TGFBR1,LRRN3,HGF,DGKI,AVPI1,LOC497978,P2RX7,PRKAR1B,VLDLR,IL2	1966	1.6744978775305857	0.0036673373354368932	31
GO:0032496~response to lipopolysaccharide	36	0.12160108089849686	ALDOA,CCL2,MMP9,STAT5B,TAC1,RPS6KB1,DCN,PRDX3,CCL5,IL10,CXCL10,PCSK1,FOS,CASP3,STAT4,JUND,SRR,IL1B,NKX2-1,LBP,PRL,NR1H4,LTA,RELA,IGF1,IL6RA,PLA2G4A,P2RX7,ADM,JUN,MAPK14,MAPK9,HSPD1,ABCC5,MGST1,VLDLR	1966	1.8924798497535018	0.0037198444885232496	30
GO:0032940~secretion by cell	55	0.18577942915048135	CYB5R4,SYT1,CGA,CLTB,SYT4,GLRA1,EDN1,SYNJ1,ITSN1,VGF,CXCL10,MS4A2,NSF,RAB27A,SCAMP1,ERP29,STXBP1,RPH3AL,GRM2,AGTR1A,LAX1,GHRH,RAB15,VAMP2,LCP2,RAB3A,YWHAZ,CPLX2,STX7,RAB3C,RIMS2,RIMS1,LY6E,SYN3,SYN2,CHP,PCSK4,APBA1,ANXA1,NLGN1,SMAD2,FURIN,ANXA4,TNP2,CADPS,LAT,SCFD1,P2RX7,FCGR2B,NTRK2,CACNA1C,GHSR,SMPD3,CACNA1B,MYH10	1966	1.6421396754535846	0.0039554893712604455	31
GO:0006820~anion transport	39	0.13173450430670494	CLCN3,SLC13A5,GLRA1,SLC20A1,GLRA2,SLC21A4,SLC1A2,SLC16A1,SLCO1A1,SLC1A3,SLC25A22,SLC22A6,SLC25A1,SLC1A1,SLC12A7,GABRA1,PTGER3,SLC12A2,SLC22A9,SLC25A4,CLCN4-2,SLC12A4,GABRA5,CLIC2,CLIC1,VDAC2,SLC10A2,PRKCD,VDAC3,SLC10A3,VDAC1,SLC17A7,SLC26A3,BSND,SLC4A10,SLC16A7,SLC13A1,SLC13A3,CLCN5	1966	1.8310826027195142	0.004004929147057301	30
GO:0009792~embryonic development ending in birth or egg hatching	90	0.3040027022462422	XRCC4,INSL3,ENAH,FOXA2,FGF9,COPS3,LMO4,GNA12,PITPNB,EDN1,TTPA,PAX6,TGFB3,PRRX1,GJA1,IL10,YBX1,TGFB2,CITED2,AKT1,N4BP2L2,GATA2,SBDS,OSR2,GRIN2B,IPMK,TWIST1,ALX1,PITX2,CYR61,SOX10,AR,UBE2A,PTPRR,VEZT,DLL1,NPAP60,UBE2B,JUNB,ASCL2,MFN2,HIF1A,NDEL1,MSX1,ADM,PSEN2,CFL1,PDGFRA,TGIF1,PDGFRB,GNAS,COL1A1,ADD1,ACVR1,GRB2,C6,KEAP1,EGLN1,CDH1,BCL2L1,ITGB1,VCAM1,PRPF19,ALDH1A2,PFN1,HOXA2,ECE1,LY6E,SMARCB1,SLC3…	1966	1.452888073629657	0.003988546599920095	33
GO:0043009~chordate embryonic development	89	0.3006248944435062	XRCC4,INSL3,ENAH,FOXA2,FGF9,COPS3,LMO4,GNA12,PITPNB,EDN1,TTPA,PAX6,TGFB3,PRRX1,GJA1,IL10,YBX1,TGFB2,CITED2,AKT1,N4BP2L2,GATA2,SBDS,OSR2,GRIN2B,IPMK,TWIST1,ALX1,PITX2,CYR61,SOX10,AR,UBE2A,PTPRR,VEZT,DLL1,NPAP60,UBE2B,JUNB,ASCL2,MFN2,HIF1A,NDEL1,MSX1,ADM,PSEN2,CFL1,PDGFRA,TGIF1,PDGFRB,GNAS,COL1A1,ADD1,ACVR1,GRB2,C6,KEAP1,EGLN1,CDH1,BCL2L1,ITGB1,VCAM1,PRPF19,ALDH1A2,PFN1,HOXA2,ECE1,LY6E,SMARCB1,SLC3…	1966	1.4558505227159586	0.0040200754824739615	33
GO:0007167~enzyme linked receptor protein signaling pathway	70	0.2364465461915217	NRP1,EFNA1,IL6ST,FGF9,STAT5B,FGF16,GRIK5,TGFB3,RHOQ,FSTL1,TGFB2,AKT1,SLC2A8,FOS,CTGF,TGFA,SHC1,PAK1,FGF1,MAGEH1,INSR,DLG2,RET,EFNB1,MSX1,ARRB2,EREG,JUN,PDGFRA,COL1A2,PDGFRB,ACVR1,RGD69425,CCL2,ERBB4,NDN,GRB2,ADCYAP1R1,CTF1,COL3A1,FKBP1A,UBE2D3,PTK2,SH2B2,AGRN,NR1H3,TXNIP,PTPN2,SMAD7,TGFBR1,PTPRA,SMAD5,SMAD4,IGF1,SMAD2,SMAD1,HGF,STAT3,EPHA7,ID1,NTRK2,ARF4,TGFBR3,PTPN1,IGFBP1,BAMBI,BMPR1B,HPGD,LRP4…	1966	1.53763987792472	0.004076477531416933	32
GO:0046546~development of primary male sexual characteristics	23	0.07768957946292855	HSD17B10,INSL3,HMGB2,AR,FGF9,SF1,BCL2L2,BCL2L1,CTNNA1,NR0B1,WT1,LGR4,GJB2,CCND1,SDC1,WNT4,BAX,BCL2,PDGFRA,NKX2-1,HSD17B4,KLHL10,MGST1	1966	2.281659173694746	0.004193883772075857	25
GO:0051970~negative regulation of transmission of nerve impulse	14	0.047289309238304336	GNAI3,GLRA1,SLC6A1,GRIK1,GNAI2,DRD2,PMCH,GRIK3,STXBP1,ADNP,CD38,SLC24A2,ADRA1A,DRD1A	1966	3.075279755849441	0.004178211304976309	21
GO:0050769~positive regulation of neurogenesis	27	0.09120081067387266	XRCC5,XRCC4,DRD2,TNFRSF12A,SYNJ1,PPARG,PAX6,CXCL12,PRPF19,ACTR3,PTK2,ASPA,ILK,NEFL,DIXDC1,SGK1,NTF3,LIMK1,RELA,ADNP,SMAD1,NKX6-1,NDEL1,CNTF,FOXG1,NPTN,NGFR	1966	2.1020899596945544	0.004614131980180791	30
GO:0051971~positive regulation of transmission of nerve impulse	17	0.05742273264651241	UTS2,TNF,CCL2,ERBB4,CCKBR,GRIK1,TACR1,SNCA,TAC1,GRIA4,PTK2,SLC1A3,SLC24A2,NTRK2,LGI1,DRD1A,NMU	1966	2.6810131204841277	0.004603582427861519	23
GO:0006913~nucleocytoplasmic transport	37	0.1249788887012329	NCBP1,TNF,FGF9,TGFB3,EIF5A,BCL2L2,CALR,TGFB2,AKT1,RGD1306195,DDX25,NPM1,PPP3CA,NUP54,PRL,KPNB1,RBM22,TXNIP,ZFP384,RAN,ARNTL,NUPL1,HNRNPA1,ATXN1,DDX39,CAMK4,JUN,GSK3B,CFL1,PTTG1IP,NUTF2,KPNA4,KPNA3,KPNA2,DRD1A,KPNA1,TOB1	1966	1.8501683083972245	0.0046517982948942604	28
GO:0048584~positive regulation of response to stimulus	60	0.20266846816416145	UTS2,CADM1,MASP1,EDN2,STAT5B,CRP,TNFSF13,IL15,CD1D1,CXCL12,RT1-DA,TGFB2,CXCL10,CDC42,IL1B,LBP,KLRD1,PMCH,ARTN,SERPING1,UBE2N,NDEL1,EREG,LAX1,PSEN2,TNF,C6,CXCL9,TAC1,CACNB3,CX3CL1,CCL5,ALB,CD69,PVRL2,SH2B2,CD24,SCG2,CD28,DIXDC1,IL3,PTPRC,TAOK2,BECN1,IGF2,AGER,UIMC1,RNF8,CDH13,PLA2G4A,P2RX7,CNTF,CD19,NPY,PLCG1,FCGR2B,FABP4,HSPD1,GHSR,APBB1	1966	1.5906619426807453	0.0046935951143085575	31
GO:0035270~endocrine system development	26	0.08782300287113663	CGA,ONECUT1,FOXA2,DRD2,PAX6,CDH1,NR3C1,CITED2,TGFB2,PCSK1,GATA2,ALDH1A2,LY6E,NKX2-1,POU3F2,PITX2,TGFBR1,ANXA1,NR0B1,NKX6-1,IL6RA,CRKL,GHRH,CRH,NEUROD1,BMPR1A	1966	2.1321939640556122	0.004761030678586797	29
GO:0046903~secretion	67	0.22631312278331364	RGD1308470,CYB5R4,SYT1,CGA,CLTB,SYT4,GLRA1,TACR1,SYNJ1,EDN1,ITSN1,VGF,CXCL10,LNPEP,MS4A2,GUCA2B,NSF,RAB27A,SCAMP1,PTGER3,CCKBR,ERP29,STXBP1,RPH3AL,GRM2,AGTR1A,LAX1,GHRH,RAB15,VAMP2,PLA2G5,LCP2,RAB3A,YWHAZ,CPLX2,STX7,RAB3C,DRD2,RIMS2,RIMS1,TSC22D3,LY6E,SYN3,SYN2,CHP,NMU,PCSK4,APBA1,TRPC1,NLGN1,ANXA1,SMAD2,ANXA4,FURIN,TNP2,ANXA2,CADPS,LAT,SCFD1,P2RX7,FCGR2B,NTRK2,GHSR,CACNA1C,SMPD3,MYH10,CACNA1B	1966	1.5433988287783709	0.004891902184969932	32
GO:0031667~response to nutrient levels	70	0.2364465461915217	LDHA,IL6ST,MMP9,PPARG,SYNJ1,TTPA,RPS6KB1,AQP3,TGFB2,CXCL10,AKT1,TNFRSF11B,CD44,MAP1LC3A,CDKN2B,PIK3C3,ZFP354A,IL1B,PRL,INSR,LTA,CLN3,ATG9A,RELA,PRKCD,CD38,CCND1,ADM,GHRH,JUN,PDGFRB,COL1A1,KPNA2,ALPL,CCL2,AHCY,CCK,GDAP2,TXN2,ALDOB,TIMP3,ALDH1A1,VCAM1,ALDH1A2,PCSK1,STAT4,ACSL1,ALB,BCL2,SLC30A4,HSPA5,ACSL4,ACSL3,SOAT2,SLC8A1,BECN1,FADS1,IGF1,IGF2,SLC10A3,USF1,USF2,PLA2G4A,UCP3,NPY,DUSP1,IGFBP2,GHSR,…	1966	1.526734630563552	0.0048837794330186535	31
GO:0016311~dephosphorylation	38	0.12835669650396894	PPP6C,PDP2,LPPR4,SYNJ1,PPP3R1,PTPN23,PPM1A,PTPN21,PPM1B,MTMR3,THTPA,DUSP13,BCL2,PPP2CA,PPP2CB,PPP3CA,PPAP2A,PTPRC,PTPN9,PTPN18,PTPN2,PTPRZ1,PTPN5,PTPRA,PTPRR,PPP1CC,PPP1CB,PPM2C,CDC25A,SACM1L,PPP1CA,PPM1E,DUSP2,DUSP1,PTP4A1,PTPN1,DUSP9,PPP2R2A	1966	1.8259473550356051	0.00491995491791819	29
GO:0010740~positive regulation of protein kinase cascade	47	0.15875696672859313	TNF,LITAF,VAPA,SLC20A1,FGF9,IL6ST,DRD2,PPM1A,LPAR3,GJA1,TFG,FKBP1A,ITSN1,ITGB1,TGFB2,IL11,CDC42,ILK,IL1B,CAT,NENF,PRL,INSR,EPO,KNG1,IL3,DIXDC1,PTPRC,AR,LTBR,TAOK2,TGFBR1,RELA,IGF1,IGF2,PRKCD,SECTM1A,IL6RA,UBE2N,ADRB2,P2RX7,CNTF,PLK2,F3,AKR1B1,ADRA1A,IL2	1966	1.7004488061755731	0.005012493203977342	30
GO:0043410~positive regulation of MAPKKK cascade	24	0.08106738726566459	KNG1,IL3,DIXDC1,PTPRC,AR,TNF,TAOK2,DRD2,FGF9,LPAR3,IGF2,ITGB1,PRKCD,TGFB2,IL11,CDC42,P2RX7,ADRB2,CNTF,ILK,IL1B,ADRA1A,NENF,INSR	1966	2.2031854967279574	0.005042415885869844	25
GO:0006813~potassium ion transport	41	0.138490119912177	KCNC2,ATP1B1,KCNC3,ATP1B3,KCNAB1,KCNA2,ATP1B4,KCNA4,KCNA3,KCNIP2,KCNJ11,KCNJ3,KCNIP4,KCNJ14,KCNK10,KCNMB2,KCNS3,SLC24A2,VPS4B,KCNE2,KCNG3,KCNE3,NSF,SLC12A7,SLC12A8,KCND3,KCND2,SLC12A2,KCNB2,SLC12A4,KCNK1,KCNK2,CDK2,KCNV1,CNGA2,KCNJ4,KCNH8,KCTD13,KCNH3,TNFAIP1,KCNH4	1966	1.7758657745046063	0.005032573563478415	32
GO:0032446~protein modification by small protein conjugation	31	0.10471204188481677	RGD69425,CDC73,STUB1,RBX1,OS9,SUMO3,PRPF19,AKT1,UBE2D3,SUMO1,VCPIP1,UBE2A,UBE4A,VHL,RING1,UBE2F,UBE2I,PARK2,ATG3,UBE2B,UBE2N,RNF8,GSPT1,WDSUB1,PIAS3,RNF2,SIAH1A,UBC,CAND1,SIAH2,RNF40,RNF41	1966	1.965642730542941	0.00514729459588148	28
GO:0008217~regulation of blood pressure	33	0.11146765749028881	RGD1308470,UTS2,TACR3,DRD2,CYP11B1,ATP6AP2,TACR1,EDN2,CYP11B2,EDN1,PTGS1,PPARG,TAC1,ECE1,HRH3,SULT1A1,NKX2-1,GUCA2B,NRG1,APLN,SCNN1A,PMCH,EPHX2,NPY1R,ADRB2,NPY,AGTR1A,P2RX2,COL1A2,ADRA1A,CACNA1C,NPPA,CACNA1B	1966	1.9147968291138027	0.005290120741572535	30
GO:0033673~negative regulation of kinase activity	26	0.08782300287113663	TUSC4,HMGCR,PRKAG2,TRIB3,PRDX3,AKT1,SPRY2,CASP3,HEXIM1,CLP1,ILK,IL1B,CDK5RAP1,KNG1,PTPRC,PKIG,PKIB,PKIA,CDKN1C,CDKN1A,LAX1,GSK3B,GADD45G,FABP4,DUSP9,DRD1A,GADD45A	1966	2.104138780318038	0.005765077283713671	26
[truncated: 862 more rows]

## Sheet: Percentages matrix
GO:term	CTvsIN1 (2)	CTvIN3 (28)	SH3vsIN3 (33)	CTvsIN7 (74)	SH7vsIN7 (87)	IN1vsIN7 (33)
GO:0000165~MAPKKK cascade	1	92.8571	1	91.8919	90.8046	1
GO:0000302~response to reactive oxygen species	1	78.5714	84.8485	83.7838	85.0575	84.8485
GO:0000902~cell morphogenesis	1	100	1	100	100	100
[truncated: 510 more rows]

## Sheet: Clusters
GO:term	Cluster Code
[truncated: 513 more rows]
