# Supplementary material for: MicroRNA Dysregulation in the Spinal Cord following Traumatic Injury
Source: PLoS One. 2012 Apr 12;7(4):e34534. doi: 10.1371/journal.pone.0034534 (PMC3325277; doi:10.1371/journal.pone.0034534)
Supplement: File S6 — Excel worksheet detailing the most relevant networks associated to the present microRNA expression changes according to IPA analysis. First column details the groups under comparison, second column describes the functions associated to each molecular network; score denotes the value of the IPA score (similar to the fisher exact test); and the last column detail the set of molecules included in each network. These networks are depicted individually in distinct excel sheet. Networks with comparisons in bold type are illustrated in figure 7. (XLS) [file pone.0034534.s006.xls]

## Sheet: Top Functions
Network	Group Comparisons	Top Functions	Score	Molecules in Network
1	CT vs LS7	Inflammatory Disease, Cell Morphology, Cellular Assembly and Organization	33	C19ORF26,C6ORF25,CDC42,CTNNB1,DEFA5,EFNB2,ERGIC1,FAM70A,MIR294,MIR434,MIR127,MIR129,MIR133B,MIR136,MIR215,MIR340,MIRLET7G,MIRN338,MIRN340,MIRN341,MIRN148B,PHYHIPL,PRKCZ,PTPRF,RNF165,RSF1,RTL1,SERTAD2,SOX3,TMEM132E,VWA2,ZNF654
2	CT vs LS7	Organismal Injury and Abnormalities, Cardiac Damage, Cardiovascular Disease	23	ATP6V0B,AVEN,BCL2L1,BDNF,CHSY1,D4S234E,DHX15,FAM81A,LENG9,MIR1,MIR126,MIR149 ,MIR199A,MIRLET7A (produces hsa-let-7a),MIRN329,MIRN330,MIRN331,MIRN335,MIRN342,MIRN129-2,NR3C2,NRN1,NTRK,Ntrkdimer,PCTK1,PDS5B,PLAU,PLCG1,PLEKHB2,PRRG3,Ras,SEMA3G,SLC12A5,TNK1,WAPAL
5	CT vs LS7	Nervous System Development and Function, Behavior, Cellular Compromise	11	ACVR2A,ADNP,ATP1B1,BACE1,CSNK1D,DAGLA,DNAJA2,DNAJB9,DNAJB14,ELL2,EPHA7,FBXW11,FNDC3B,FXR1,GATAD2B,GSPT1,HECW2,KLHL15,MBNL1,MIR9,MIR107,MIR142,MIR32,MIR33A,MIR34B,MIRN325,MTSS1,NAMPT,RASA2,RNF44,SATB2,SOS2,UBE2R2,VAPA,ZC3H12B
6	SH7 vs LS7	Cell Death, Connective Tissue Development and Function, Embryonic Development	28	ARRDC3,B4GALT3,BHLHE22,CDC2L5,CPNE8,D4S234E,DHX40,IRF7,LRRC26,MAP2K4,MIR126,MIR434,MIR127,MIR136,MIR28,MIR34B,MIR433,MIRN329,MIRN330,MIRN335,MIRN350,MIRNLET7D,NNAT,NR3C2,NRXN2,OTUD7A,PDS5B,PDZD4,RTL1,SALL1,TCAG7.1272,TESK2,WAPAL,ZC3H12B
3	SH7 vs LS7	Nervous System Development and Function, Tissue Morphology, Cellular Development	27	ACPL2,AMIGO3,ATP1B1,BACE1,BDNF,BLCAP,C6ORF138,CDH22,CSDE1,CSMD3 ,CTNNB1,EFNB2,GRIA2,KLHL15,MIR1,MIR9,MIR294,MIR107,MIR181B,MIR33A,MIR340 ,MIRLET7A (produces hsa-let-7a),MIRN325,MIRN331,MIRN340,MIRN352,MIRN129-2,NAPB,NRN1,PATL1,PCDH17,PCTK1,RTN2,SLC44A1,TBR1
7	SH7 vs LS7	Cell Death, Hematological System Development and Function, Cellular Development	20	BCL2L1,BCL2L11,C14ORF4,C6ORF25,CDC42,ERGIC1,ERGIC2,FAM70A,FNDC5,GIMAP3,GPR158,LSM12,MIR129,MIR133B,MIR215,MIR32,MIRLET7G,MIRN338,MIRN341,MIRN342,MIRN101B,MYPOP,PCDH19,PHYHIPL,PTPRF,RNF165,RPGRIP1,SERTAD2,SOX3,TMEM132E,VWA2,ZNF654,ZNRF3
4	LS1 vs LS7	Cell Death, Nervous System Development and Function, Cellular Function and Maintenance	19	Akt,AMMECR1,ARMC1,ASAH2,BCL2L11,BDNF,CCL27,COL15A1,DNAJB4,ENDOG,Foxo,HTR1B,KCMF1,KIF20A,KLHL15,LHFPL2,MIR294,MIR133B (includes EG:442890),MIR144 (includes EG:406936),MIR183 (includes EG:406959),MIR199A,MIR25 (includes EG:407014),MIR32 (includes EG:407036),MIR33A,MIRN341,PTPRF,RGP1,RUSC1,ST3GAL3,TNF,TRIM54,UXS1,WTAP,YY1,ZNF608
8	LS1 vs LS7	Hematological Disease, Organismal Injury and Abnormalities, Gastrointestinal Disease	20	C19ORF26,CCDC6,CKAP5,DLX4,DUSP15,EIF4G2,EPS8L1,EPX,EXTL3,GLTSCR1,IGLON5,LTK,MEPE,MIR127 ,MIR127 ,MIR136 ,MIR149 ,MIR215,MIR34B ,MIRN329,MIRN330,MIRN338,PALM2-AKAP2,PHACTR2,PIK3R1,PLAG1,PLCG1,RTL1,SLC23A1,SNX18,SOS1,SOS2,SPAG7,TPSAB1,ZC3H12B
9	CT vs LS3	Carbohydrate Metabolism, Drug Metabolism, Molecular Transport	24	ABCC5,ARMC8,ATP6V0A1,ATP6V0D1,BDNF,CCNL1,EPC2,HES7,HMGB3,KIAA1598,MIR1,MIR434,MIR127,MIR17,MIR18A,MIR199A,MIR199A1,MIRN329,MIRN335,MIRN20A,NOVA2,OTUD7A,PARP6,PHTF2,REEP1,RHBDF1,RTL1,SMOC2,SPRED1,TBX15,TRIM2,UBP1,VAMP2,WAPAL
10	SH3 vs LS3	Gene Expression, Cancer, Reproductive System Disease	23	ACP1,APC/APC2,CDK5R2,CTNNB1,DHX15,ETV4,FHIT,HIC1,HSPD1,LAMC2,LIN7C,MIR1,MIR126,MIR434,MIR127,MIR133B,MIR136,MIRN331,MIRN341,MMP14,NID1,PATL1,PCSK6,POU3F2,PPFIA3,PTPRF,RSF1,RTL1,SEMA3C,SMARCD3,SOX6,SOX21,Tcf/lef,WNT4
